# Supplementary material for: Proteomic Analysis of a Rice Mutant sd58 Possessing a Novel d1 Allele of Heterotrimeric G Protein Alpha Subunit (RGA1) in Salt Stress with a Focus on ROS Scavenging
Source: Int J Mol Sci. 2019 Jan 4;20(1):167. doi: 10.3390/ijms20010167 (PMC6337198; doi:10.3390/ijms20010167)
Supplement: Supplementary file 1 [file ijms-20-00167-s001.zip]

Archive with 6 entries (6 files):
- RGA1-salt  ijms supplementary materials 12.25.docx
- Table S1.xls
- Table S2.xls
- Table S3.xls
- Table S4.xls
- Table S5.xls
