# Supplementary material for: Proteomic Analysis of a Rice Mutant sd58 Possessing a Novel d1 Allele of Heterotrimeric G Protein Alpha Subunit (RGA1) in Salt Stress with a Focus on ROS Scavenging
Source: Int J Mol Sci. 2019 Jan 4;20(1):167. doi: 10.3390/ijms20010167 (PMC6337198; doi:10.3390/ijms20010167)
Supplement: Supplementary file 1 [file ijms-20-00167-s001.zip › Table S1.xls]

## Sheet: Kitaake-S vs Kitaake-C-UP
Table S1. Differentially abundant proteins (DAPs).
Up-regulated genes in kitaake-S vs kitaake-C.
Accession	Coverage	Unique Peptides	Peptides	PSMs	AAs	MW [kDa]	calc. pI	kitaake-C-1/REF	kitaake-C-2/REF	average kitaake-C/REF	kitaake-S-1/REF	kitaake-S-2/REF	average kitaake-S/REF	kitaake-S vs kitaake-C	Significance A	Description
B9GDA4	12.72	1	1	3	173	18.3166	6.25244	0.863952	1.02821	0.946079	3.74793	1.67097	2.70945	2.86387	5.84672e-24	Os12g0502100 protein OS=Oryza sativa subsp. japonica GN=Os12g0502100 PE=4 SV=1 - [B9GDA4_ORYSJ]
Q5Z9P9	13.99	2	2	3	193	20.917	10.7554	0.905075	0.911603	0.908339	3.75293	1.349	2.55097	2.80838	3.89652e-23	Os06g0715200 protein OS=Oryza sativa subsp. japonica GN=Os06g0715200 PE=2 SV=1 - [Q5Z9P9_ORYSJ]
Q851J4	4.65	1	1	3	172	18.6488	7.34229	0.80251	0.77431	0.78841	1.61299	2.67854	2.14576	2.72164	7.58696e-22	Putative uncharacterized protein OSJNBb0021O11.18 OS=Oryza sativa subsp. japonica GN=OSJNBb0021O11.18 PE=4 SV=1 - [Q851J4_ORYSJ]
A0A0P0WM50	10.09	1	7	15	694	77.026	6.75635	0.843539	0.824784	0.834162	1.20354	3.15528	2.17941	2.61269	3.16515e-20	Cation-transporting ATPase (Fragment) OS=Oryza sativa subsp. japonica GN=Os05g0402800 PE=3 SV=1 - [A0A0P0WM50_ORYSJ]
Q8S1U9	3.98	1	1	3	402	41.7673	8.99756	0.871965	0.797797	0.834881	1.9845	2.01317	1.99884	2.39416	5.53976e-17	Os01g0937200 protein OS=Oryza sativa subsp. japonica GN=Os01g0937200 PE=3 SV=1 - [Q8S1U9_ORYSJ]
B9EVE0	10.56	1	1	3	142	14.7213	7.66455	1.12859	0.863417	0.996002	2.00948	2.48442	2.24695	2.25597	6.00259e-15	Uncharacterized protein OS=Oryza sativa subsp. japonica GN=OsJ_04430 PE=4 SV=1 - [B9EVE0_ORYSJ]
Q9SDK0	13.85	2	2	3	130	14.159	8.14795	1.10697	0.986286	1.04663	2.45294	2.26336	2.35815	2.25309	6.61392e-15	Os01g0256400 protein OS=Oryza sativa subsp. japonica GN=Os01g0256400 PE=2 SV=1 - [Q9SDK0_ORYSJ]
Q0DX84	17.61	3	3	7	284	30.0676	9.81787	1.11188	0.85383	0.982855	0.977106	3.42174	2.19942	2.23779	1.10783e-14	Os02g0768700 protein OS=Oryza sativa subsp. japonica GN=Os02g0768700 PE=4 SV=1 - [Q0DX84_ORYSJ]
Q53KG3	7.06	1	1	3	170	18.2754	6.0874	0.857034	1.01701	0.937023	2.66212	1.49753	2.07982	2.21961	2.04281e-14	Putative uncharacterized protein OS=Oryza sativa subsp. japonica GN=LOC_Os11g25460 PE=4 SV=1 - [Q53KG3_ORYSJ]
Q0J4L3	2.4	1	1	2	500	52.4635	7.91357	1.03475	0.919585	0.977168	1.91248	2.29351	2.103	2.15213	1.95932e-13	Os08g0506400 protein (Fragment) OS=Oryza sativa subsp. japonica GN=Os08g0506400 PE=4 SV=1 - [Q0J4L3_ORYSJ]
Q10KU0	10.36	2	2	5	193	20.4684	7.43018	0.796391	0.861206	0.828799	1.63172	1.83531	1.73351	2.0916	1.46649e-12	Expressed protein OS=Oryza sativa subsp. japonica GN=Os03g0370400 PE=2 SV=1 - [Q10KU0_ORYSJ]
A2ZZV8	3.34	2	2	3	628	72.5727	5.51611	1.04547	0.903123	0.974297	1.49386	2.57847	2.03617	2.08988	1.55209e-12	Uncharacterized protein OS=Oryza sativa subsp. japonica GN=OsJ_04181 PE=4 SV=1 - [A2ZZV8_ORYSJ]
A0A0P0WAQ1	17.47	2	2	6	166	17.6573	8.1626	0.803115	0.879819	0.841467	1.60762	1.74657	1.67709	1.99306	3.73172e-11	Os04g0434900 protein (Fragment) OS=Oryza sativa subsp. japonica GN=Os04g0434900 PE=4 SV=1 - [A0A0P0WAQ1_ORYSJ]
Q6YWY5	6.25	3	4	5	736	85.6955	7.57666	0.575011	1.04999	0.812498	1.78416	1.34207	1.56311	1.92383	3.49661e-10	Os02g0746000 protein OS=Oryza sativa subsp. japonica GN=Os02g0746000 PE=2 SV=1 - [Q6YWY5_ORYSJ]
Q6YY12	5.96	1	2	4	319	34.8091	9.26123	1.13659	1.05369	1.09514	2.13119	2.05523	2.09321	1.91136	5.21302e-10	Os02g0586800 protein OS=Oryza sativa subsp. japonica GN=Os02g0586800 PE=2 SV=1 - [Q6YY12_ORYSJ]
Q651P3	9.76	3	3	10	369	38.2871	7.88428	1.01936	0.932041	0.975703	1.75345	1.95079	1.85212	1.89824	7.92497e-10	Peptidoglycan-binding LysM domain-containing protein-like OS=Oryza sativa subsp. japonica GN=OSJNBa0038K02.37 PE=4 SV=1 - [Q651P3_ORYSJ]
A3BRP8	5.81	2	3	4	689	77.6616	6.07471	0.761523	0.826135	0.793829	1.61397	1.35754	1.48576	1.87163	1.84499e-09	Uncharacterized protein OS=Oryza sativa subsp. japonica GN=OsJ_26801 PE=4 SV=1 - [A3BRP8_ORYSJ]
Q6MWE1	1.79	1	1	2	669	70.3099	8.67529	0.860871	0.796013	0.828442	1.49692	1.55593	1.52642	1.84252	4.61702e-09	B1358B12.16 protein OS=Oryza sativa subsp. japonica GN=Os04g0463000 PE=4 SV=1 - [Q6MWE1_ORYSJ]
Q5U1J6	11.08	2	3	10	343	37.2947	7.86963	0.940158	0.733083	0.836621	1.27839	1.77538	1.52688	1.82506	7.97514e-09	Peroxidase OS=Oryza sativa subsp. japonica GN=prx97 PE=3 SV=1 - [Q5U1J6_ORYSJ]
Q5JMS3	3.74	1	1	3	214	23.965	6.78564	0.909385	0.754265	0.831825	1.19134	1.79061	1.49098	1.79241	2.19718e-08	Os01g0964000 protein OS=Oryza sativa subsp. japonica GN=Os01g0964000 PE=2 SV=1 - [Q5JMS3_ORYSJ]
Q69QA7	11.62	2	2	3	198	19.5298	8.1626	1.0718	0.757026	0.914413	1.09582	2.14363	1.61973	1.77133	4.20277e-08	Os06g0218600 protein OS=Oryza sativa subsp. japonica GN=Os06g0218600 PE=2 SV=1 - [Q69QA7_ORYSJ]
X5IB44	17.78	5	6	11	478	51.5211	5.41455	1.0338	0.928861	0.981332	1.31462	2.15343	1.73403	1.76701	4.79637e-08	Enolase-like protein OS=Oryza sativa subsp. japonica GN=OsEnol1 PE=2 SV=1 - [X5IB44_ORYSJ]
Q40684	6.76	1	1	2	148	15.8006	5.2749	0.795239	1.03955	0.917396	1.67267	1.54526	1.60897	1.75384	7.1694e-08	Ferredoxin OS=Oryza sativa subsp. japonica GN=Os05g0443500 PE=2 SV=1 - [Q40684_ORYSJ]
A3BB72	9.77	2	2	4	215	23.3532	10.1108	1.04906	0.82825	0.938654	1.45401	1.81081	1.63241	1.7391	1.12173e-07	Uncharacterized protein OS=Oryza sativa subsp. japonica GN=OsJ_21150 PE=4 SV=1 - [A3BB72_ORYSJ]
Q6ZKI1	24.45	3	3	5	229	24.8034	8.74854	0.972492	0.718178	0.845335	1.05757	1.85587	1.45672	1.72325	1.80941e-07	Os08g0139100 protein OS=Oryza sativa subsp. japonica GN=Os08g0139100 PE=2 SV=1 - [Q6ZKI1_ORYSJ]
Q6K3Y6	21.95	1	1	3	82	8.74517	6.59521	0.704081	0.815771	0.759926	1.56884	1.04627	1.30755	1.72063	1.95732e-07	NOI protein OS=Oryza sativa subsp. japonica GN=Os09g0253000 PE=4 SV=1 - [Q6K3Y6_ORYSJ]
Q10NQ9	4.85	1	1	5	227	26.5823	6.3667	0.823384	1.07904	0.951211	1.70731	1.54398	1.62565	1.70903	2.77124e-07	Eukaryotic translation initiation factor NCBP OS=Oryza sativa subsp. japonica GN=NCBP PE=2 SV=1 - [IF4E3_ORYSJ]
P60137	36.84	1	1	10	38	4.49427	4.50049	0.924896	0.851897	0.888397	1.34442	1.68443	1.51443	1.70467	3.15605e-07	Photosystem II reaction center protein L OS=Oryza sativa subsp. japonica GN=psbL PE=3 SV=1 - [PSBL_ORYSJ]
Q8L453	9.23	1	1	3	195	20.7336	9.62744	0.869606	0.888716	0.879161	1.62733	1.35148	1.48941	1.69412	4.32013e-07	Dirigent protein OS=Oryza sativa subsp. japonica GN=Os01g0879200 PE=2 SV=1 - [Q8L453_ORYSJ]
Q0E3C3	25.24	2	8	20	313	33.8547	6.0874	0.898229	0.835001	0.866615	1.43041	1.50396	1.46719	1.69301	4.46556e-07	Homeobox protein knotted-1-like 2 OS=Oryza sativa subsp. japonica GN=HOS58 PE=2 SV=2 - [KNOS2_ORYSJ]
Q6Z7Q1	12.64	2	2	2	261	27.8773	6.60986	0.790559	1.31084	1.0507	0.862842	2.67489	1.76887	1.68351	5.91478e-07	Chlorophyll a-b binding protein, chloroplastic OS=Oryza sativa subsp. japonica GN=Os02g0764500 PE=2 SV=1 - [Q6Z7Q1_ORYSJ]
A0A0N7KPL8	13.45	1	1	2	119	12.6481	7.79639	0.81163	0.744844	0.778237	1.16177	1.45004	1.30591	1.67803	6.95365e-07	Os08g0295000 protein (Fragment) OS=Oryza sativa subsp. japonica GN=Os08g0295000 PE=4 SV=1 - [A0A0N7KPL8_ORYSJ]
B9FM91	3.01	1	1	2	599	60.8506	5.61768	0.872338	1.05217	0.962253	2.33463	0.892583	1.61361	1.6769	7.18814e-07	Uncharacterized protein OS=Oryza sativa subsp. japonica GN=OsJ_16963 PE=4 SV=1 - [B9FM91_ORYSJ]
B7EAY8	17.76	1	1	3	107	11.211	8.48486	1.03573	0.921069	0.978399	1.97983	1.29462	1.63722	1.67337	7.97614e-07	Os02g0664700 protein OS=Oryza sativa subsp. japonica GN=Os02g0664700 PE=2 SV=1 - [B7EAY8_ORYSJ]
Q652Q8	8.61	2	2	6	337	36.3643	5.75732	0.900829	0.944743	0.922786	1.82404	1.24936	1.5367	1.66528	1.0112e-06	Probable uridine nucleosidase 2 OS=Oryza sativa subsp. japonica GN=URH2 PE=2 SV=1 - [URH2_ORYSJ]
Q69MD2	10.22	3	3	5	372	39.472	8.52881	0.974055	0.914776	0.944416	1.30934	1.83511	1.57222	1.66476	1.02688e-06	Os09g0463700 protein OS=Oryza sativa subsp. japonica GN=Os09g0463700 PE=2 SV=1 - [Q69MD2_ORYSJ]
Q6ZL19	4.42	1	2	4	430	47.8352	6.97607	0.931945	0.846659	0.889302	1.02196	1.92806	1.47501	1.65861	1.22885e-06	Os07g0573400 protein OS=Oryza sativa subsp. japonica GN=Os07g0573400 PE=2 SV=1 - [Q6ZL19_ORYSJ]
Q7XUI7	10.62	1	4	10	405	42.8944	9.43701	1.18732	1.02747	1.1074	1.8633	1.80101	1.83216	1.65447	1.38667e-06	OSJNBa0005N02.2 protein OS=Oryza sativa subsp. japonica GN=Os04g0566400 PE=4 SV=2 - [Q7XUI7_ORYSJ]
Q2QSD5	8.65	1	1	3	185	19.891	7.04932	0.956977	0.947221	0.952099	1.4457	1.70095	1.57333	1.65248	1.46932e-06	Os12g0432600 protein OS=Oryza sativa subsp. japonica GN=Os12g0432600 PE=2 SV=1 - [Q2QSD5_ORYSJ]
Q8H047	6.63	4	4	6	754	79.322	6.87354	1.02714	0.869795	0.948466	1.0947	2.00908	1.55189	1.63621	2.35438e-06	Os03g0119300 protein OS=Oryza sativa subsp. japonica GN=Os03g0119300 PE=4 SV=1 - [Q8H047_ORYSJ]
B9FBD9	8.14	1	4	11	565	63.4638	6.55127	1.09654	1.13746	1.117	2.60963	1.04487	1.82725	1.63585	2.37893e-06	Uncharacterized protein OS=Oryza sativa subsp. japonica GN=OsJ_09449 PE=4 SV=1 - [B9FBD9_ORYSJ]
Q5N9F1	19.23	2	2	9	104	11.6692	4.88135	0.990301	1.06003	1.02516	1.64516	1.67279	1.65898	1.61825	3.94177e-06	Os01g0866700 protein OS=Oryza sativa subsp. japonica GN=Os01g0866700 PE=2 SV=1 - [Q5N9F1_ORYSJ]
Q5QMQ2	15.43	3	3	6	311	33.728	8.51416	1.12388	1.18816	1.15602	2.16065	1.58042	1.87053	1.61807	3.96198e-06	Os01g0673800 protein OS=Oryza sativa subsp. japonica GN=P0007F06.35-2 PE=4 SV=1 - [Q5QMQ2_ORYSJ]
Q65X24	3.74	1	1	2	401	46.1336	8.6167	1.16322	0.935692	1.04945	1.42693	1.94965	1.68829	1.60873	5.17028e-06	Os05g0108100 protein OS=Oryza sativa subsp. japonica GN=Os05g0108100 PE=4 SV=1 - [Q65X24_ORYSJ]
B9GBI6	6.67	1	4	10	690	75.2311	8.11865	0.939269	0.950142	0.944706	0.933922	2.08929	1.51161	1.60008	6.60539e-06	Uncharacterized protein OS=Oryza sativa subsp. japonica GN=OsJ_35002 PE=4 SV=1 - [B9GBI6_ORYSJ]
Q0DJV6	21.52	3	3	8	158	17.1121	5.08447	0.976405	0.867718	0.922061	1.15041	1.78743	1.46892	1.59309	8.04627e-06	Probable calcium-binding protein CML18 OS=Oryza sativa subsp. japonica GN=CML18 PE=2 SV=1 - [CML18_ORYSJ]
B9EU26	8.65	1	2	6	347	36.8329	7.45947	0.676131	0.810856	0.743493	1.2595	1.10886	1.18418	1.59273	8.12761e-06	Uncharacterized protein OS=Oryza sativa subsp. japonica GN=OsJ_00868 PE=4 SV=1 - [B9EU26_ORYSJ]
B9FCC5	20	2	2	4	145	15.4098	6.99072	0.905045	0.993839	0.949442	1.53633	1.47178	1.50405	1.58415	1.03407e-05	Uncharacterized protein OS=Oryza sativa subsp. japonica GN=OsJ_16066 PE=4 SV=1 - [B9FCC5_ORYSJ]
Q0IQK9	51.72	1	5	28	116	11.3378	9.33447	1.01185	1.15173	1.08179	1.89677	1.50576	1.70126	1.57264	1.42522e-05	Non-specific lipid-transfer protein 1 OS=Oryza sativa subsp. japonica GN=LTP PE=1 SV=1 - [NLTP1_ORYSJ]
Q7XTH1	7.65	2	2	7	327	35.191	8.14795	1.12301	1.00137	1.06219	1.49348	1.83942	1.66645	1.56889	1.58161e-05	OSJNBb0026L04.5 protein OS=Oryza sativa subsp. japonica GN=Os04g0319600 PE=2 SV=2 - [Q7XTH1_ORYSJ]
A0A0P0WNQ9	12.32	2	2	5	211	22.0572	11.7075	0.983858	1.10385	1.04385	1.61799	1.64637	1.63218	1.56361	1.83032e-05	Os05g0482501 protein OS=Oryza sativa subsp. japonica GN=Os05g0482501 PE=4 SV=1 - [A0A0P0WNQ9_ORYSJ]
A3ALA5	6.39	1	3	6	548	59.6786	6.48096	0.808251	0.758095	0.783173	1.20486	1.21946	1.21216	1.54776	2.8289e-05	Pyruvate kinase OS=Oryza sativa subsp. japonica GN=OsJ_12060 PE=3 SV=1 - [A3ALA5_ORYSJ]
B9FSW2	6.02	2	2	3	498	56.0295	8.33838	1.02928	1.03073	1.03001	1.42164	1.75162	1.58663	1.54041	3.45606e-05	Uncharacterized protein OS=Oryza sativa subsp. japonica GN=OsJ_21074 PE=4 SV=1 - [B9FSW2_ORYSJ]
A3AVQ5	3.63	1	1	2	468	51.9821	8.83643	0.888024	0.927998	0.908011	1.31404	1.4802	1.39712	1.53866	3.62402e-05	Carboxypeptidase OS=Oryza sativa subsp. japonica GN=OsJ_15522 PE=3 SV=1 - [A3AVQ5_ORYSJ]
Q75IL8	10.03	4	4	6	598	67.0095	6.02393	1.20453	1.06521	1.13487	2.23875	1.25289	1.74582	1.53835	3.65487e-05	Phosphoinositide phospholipase C OS=Oryza sativa subsp. japonica GN=Os05g0127200 PE=4 SV=1 - [Q75IL8_ORYSJ]
Q0JI34	7.59	1	1	2	145	15.3123	8.23584	0.904316	0.85091	0.877613	1.33679	1.36252	1.34965	1.53787	3.70246e-05	PRA1 family protein (Fragment) OS=Oryza sativa subsp. japonica GN=Os01g0827400 PE=3 SV=1 - [Q0JI34_ORYSJ]
P0C5A4	7	1	1	2	200	20.5019	6.25244	0.962727	0.968913	0.96582	0.788278	2.18035	1.48432	1.53684	3.80679e-05	Late embryogenesis abundant protein, group 3 OS=Oryza sativa subsp. japonica GN=LEA3 PE=2 SV=1 - [LEA3_ORYSJ]
A0A0P0V9G9	7.21	1	1	2	222	24.4518	8.98291	1.1055	0.966773	1.03614	1.45766	1.72353	1.59059	1.53512	3.98873e-05	Os01g0811400 protein OS=Oryza sativa subsp. japonica GN=Os01g0811400 PE=4 SV=1 - [A0A0P0V9G9_ORYSJ]
B9EU60	4.31	1	3	6	580	61.7491	8.57275	0.902857	0.82121	0.862033	1.26095	1.38236	1.32165	1.53318	4.20347e-05	Uncharacterized protein OS=Oryza sativa subsp. japonica GN=OsJ_00935 PE=4 SV=1 - [B9EU60_ORYSJ]
Q9FXM3	3.83	2	2	2	339	37.4023	5.49072	0.840094	1.03971	0.9399	0.990445	1.89061	1.44053	1.53264	4.26539e-05	Replication factor C subunit 2 OS=Oryza sativa subsp. japonica GN=RFC2 PE=2 SV=1 - [RFC2_ORYSJ]
A3AWD4	3.12	1	1	2	481	53.6143	6.60986	1.02479	0.99437	1.00958	1.58574	1.5088	1.54727	1.53258	4.27199e-05	Uncharacterized protein OS=Oryza sativa subsp. japonica GN=OsJ_15767 PE=4 SV=1 - [A3AWD4_ORYSJ]
H2KX08	9.22	3	3	9	488	52.9937	6.48096	1.00203	0.965219	0.983622	1.76425	1.24886	1.50655	1.53164	4.38271e-05	Zinc finger C-x8-C-x5-C-x3-H type family protein, expressed OS=Oryza sativa subsp. japonica GN=LOC_Os12g18120 PE=4 SV=1 - [H2KX08_ORYSJ]
A0A0P0X365	4.05	1	1	3	346	37.3617	8.646	0.916599	1.16416	1.04038	1.47216	1.71417	1.59317	1.53133	4.41868e-05	Os07g0185432 protein OS=Oryza sativa subsp. japonica GN=Os07g0185432 PE=4 SV=1 - [A0A0P0X365_ORYSJ]
Q2R0I6	12.59	3	3	7	397	41.1351	11.2388	0.959435	0.975908	0.967671	1.49849	1.46381	1.48115	1.53064	4.50264e-05	Leucine Rich Repeat family protein, expressed OS=Oryza sativa subsp. japonica GN=LOC_Os11g42450 PE=4 SV=1 - [Q2R0I6_ORYSJ]
Q69TP3	3.23	1	1	2	434	45.0436	4.76709	0.969888	1.06016	1.01502	1.65139	1.45042	1.55091	1.52795	4.84022e-05	Leucine-rich repeat family protein-like OS=Oryza sativa subsp. japonica GN=Os06g0478600 PE=2 SV=1 - [Q69TP3_ORYSJ]
B9FAV4	6.76	3	6	10	1035	112.853	9.12939	1.1565	0.904935	1.03072	1.09624	2.03612	1.56618	1.51951	6.07212e-05	Uncharacterized protein OS=Oryza sativa subsp. japonica GN=OsJ_09247 PE=4 SV=1 - [B9FAV4_ORYSJ]
B9F972	4.55	1	1	2	286	31.0395	5.09717	0.869505	0.776709	0.823107	1.32063	1.1757	1.24817	1.51641	6.59613e-05	Uncharacterized protein OS=Oryza sativa subsp. japonica GN=OsJ_11382 PE=4 SV=1 - [B9F972_ORYSJ]
B9F4A6	6.12	2	2	4	425	46.138	7.25439	1.06922	1.02644	1.04783	1.69904	1.4783	1.58867	1.51615	6.64156e-05	Protein CLP1 homolog OS=Oryza sativa subsp. japonica GN=OsJ_05899 PE=3 SV=1 - [B9F4A6_ORYSJ]
Q6EPR6	8.79	1	2	5	307	34.9694	5.5542	1.02781	0.937155	0.982481	1.54144	1.42777	1.48461	1.51108	7.60272e-05	Serine/threonine-protein phosphatase OS=Oryza sativa subsp. japonica GN=Os09g0284200 PE=2 SV=1 - [Q6EPR6_ORYSJ]
A0A0P0VA78	5.2	3	3	4	808	89.3555	6.15088	1.13965	0.802959	0.971307	1.14102	1.77654	1.45878	1.50187	9.70166e-05	Os01g0842200 protein OS=Oryza sativa subsp. japonica GN=Os01g0842200 PE=3 SV=1 - [A0A0P0VA78_ORYSJ]
Q69IY8	4.17	1	1	2	360	39.6398	8.26514	1.23192	1.18106	1.20649	1.7984	1.81308	1.80574	1.49669	0.000111211	RRM-containing RNA-binding protein-like OS=Oryza sativa subsp. japonica GN=B1272H04.13-2 PE=2 SV=1 - [Q69IY8_ORYSJ]
A0A0P0V1C4	6.72	2	2	2	476	50.8978	6.68311	0.948204	1.03307	0.990636	1.74823	1.21697	1.4826	1.49661	0.000111432	Os01g0290600 protein OS=Oryza sativa subsp. japonica GN=Os01g0290600 PE=4 SV=1 - [A0A0P0V1C4_ORYSJ]
Q2QWJ6	3.03	2	2	2	627	73.4275	6.93213	1.02358	0.803545	0.913565	1.1384	1.59012	1.36426	1.49334	0.000121427	mRNA capping enzyme, C-terminal domain containing protein, expressed OS=Oryza sativa subsp. japonica GN=LOC_Os12g09120 PE=4 SV=1 - [Q2QWJ6_ORYSJ]
B9FXC0	5.21	1	1	3	288	31.3428	5.79541	1.11088	0.899259	1.00507	1.58582	1.41558	1.5007	1.49313	0.000122103	Casein kinase II subunit beta OS=Oryza sativa subsp. japonica GN=OsJ_24322 PE=3 SV=1 - [B9FXC0_ORYSJ]
Q5W707	26.21	3	3	9	145	15.374	8.88037	1.11288	1.03861	1.07575	1.61843	1.5905	1.60447	1.49149	0.000127446	Os05g0244600 protein OS=Oryza sativa subsp. japonica GN=Os05g0244600 PE=2 SV=1 - [Q5W707_ORYSJ]
Q7XKA9	21.86	3	3	7	183	19.5842	9.20264	1.05796	0.847923	0.952942	1.43415	1.40758	1.42086	1.49103	0.000128999	OSJNBa0064G10.22 protein OS=Oryza sativa subsp. japonica GN=Os04g0678200 PE=2 SV=2 - [Q7XKA9_ORYSJ]
A3BAW2	3.52	1	2	8	483	53.3062	7.50342	0.930215	1.04357	0.986894	1.34789	1.59236	1.47012	1.48965	0.000133752	Uncharacterized protein OS=Oryza sativa subsp. japonica GN=OsJ_21038 PE=3 SV=1 - [A3BAW2_ORYSJ]
Q6ZJ55	3.76	1	1	2	372	37.7901	9.37842	0.849043	0.802691	0.825867	1.19847	1.26055	1.22951	1.48875	0.000136921	AT-hook motif nuclear localized protein 1 OS=Oryza sativa subsp. japonica GN=OsAHL1 PE=2 SV=1 - [Q6ZJ55_ORYSJ]
Q6YVN9	13.21	2	2	2	212	23.2511	5.14795	1.07818	0.921624	0.999904	2.03344	0.943741	1.48859	1.48874	0.000136965	Os08g0299200 protein OS=Oryza sativa subsp. japonica GN=Os08g0299200 PE=2 SV=1 - [Q6YVN9_ORYSJ]
Q5N8W4	6.67	1	2	6	300	31.9315	8.83643	1.10546	1.00345	1.05446	1.37515	1.75941	1.56728	1.48634	0.000145796	Os01g0876800 protein OS=Oryza sativa subsp. japonica GN=Os01g0876800 PE=4 SV=1 - [Q5N8W4_ORYSJ]
B9EU29	4.28	1	1	2	374	40.3648	8.27979	0.946548	1.02962	0.988083	1.46907	1.46264	1.46585	1.48353	0.000156846	Uncharacterized protein OS=Oryza sativa subsp. japonica GN=OsJ_00875 PE=4 SV=1 - [B9EU29_ORYSJ]
Q10MK4	13.97	2	2	5	179	18.3592	6.94678	0.893891	0.836522	0.865206	1.27663	1.28976	1.2832	1.48311	0.000158574	Mitochondrial import inner membrane translocase subunit Tim17/Tim22/Tim23 family protein, putative, expressed OS=Oryza sativa subsp. japonica GN=Os03g0305600 PE=2 SV=1 - [Q10MK4_ORYSJ]
Q7XD99	3.58	2	2	2	727	81.1583	5.35107	0.965301	1.1505	1.0579	2.06697	1.05696	1.56197	1.47648	0.000188303	Protein EXECUTER 1, chloroplastic OS=Oryza sativa subsp. japonica GN=EX1 PE=2 SV=1 - [EXEC1_ORYSJ]
Q6ZGU9	7.22	2	2	5	291	30.1557	9.20264	0.912026	0.936992	0.924509	1.35122	1.37432	1.36277	1.47405	0.000200477	Expansin-A5 OS=Oryza sativa subsp. japonica GN=EXPA5 PE=2 SV=1 - [EXPA5_ORYSJ]
A3A9X5	1.85	1	1	2	486	51.6892	9.5835	0.793579	0.729612	0.761595	1.04843	1.18865	1.11854	1.46868	0.000230153	Uncharacterized protein OS=Oryza sativa subsp. japonica GN=OsJ_07854 PE=4 SV=1 - [A3A9X5_ORYSJ]
Q6YUT2	25	2	4	6	232	25.9347	8.74854	0.967634	0.929498	0.948566	1.70555	1.08057	1.39306	1.46859	0.000230672	Os02g0119400 protein OS=Oryza sativa subsp. japonica GN=Os02g0119400 PE=2 SV=1 - [Q6YUT2_ORYSJ]
Q0DGH6	21.31	2	2	2	122	13.5118	9.5835	0.923883	0.956457	0.94017	1.96965	0.785747	1.3777	1.46537	0.000250523	Os05g0531400 protein (Fragment) OS=Oryza sativa subsp. japonica GN=Os05g0531400 PE=4 SV=2 - [Q0DGH6_ORYSJ]
A0A0P0X6F8	11.42	1	2	3	219	23.9991	7.34229	1.04385	1.01975	1.0318	1.00804	2.01492	1.51148	1.4649	0.000253588	Os07g0485400 protein (Fragment) OS=Oryza sativa subsp. japonica GN=Os07g0485400 PE=4 SV=1 - [A0A0P0X6F8_ORYSJ]
Q5SMZ2	12.63	1	1	3	95	11.3659	7.18115	1.02792	0.85604	0.941982	1.33318	1.41376	1.37347	1.45806	0.000301837	Os01g0658500 protein OS=Oryza sativa subsp. japonica GN=P0694A04.40-1 PE=4 SV=1 - [Q5SMZ2_ORYSJ]
Q7XTJ5	15.85	1	1	3	82	8.57067	9.56885	1.03957	1.12473	1.08215	1.58721	1.56565	1.57643	1.45676	0.000311957	OSJNBa0020P07.9 protein OS=Oryza sativa subsp. japonica GN=Os04g0119000 PE=2 SV=2 - [Q7XTJ5_ORYSJ]
Q10PC5	3.3	2	2	4	727	78.3387	7.07861	1.14487	0.97549	1.06018	1.25719	1.83149	1.54434	1.45668	0.000312611	Os03g0239200 protein OS=Oryza sativa subsp. japonica GN=Os03g0239200 PE=2 SV=1 - [Q10PC5_ORYSJ]
P45960	72.71	1	23	232	447	50.2568	4.85596	1.01988	1.02301	1.02145	1.43204	1.54361	1.48783	1.45659	0.000313318	Tubulin beta-4 chain OS=Oryza sativa subsp. japonica GN=TUBB4 PE=2 SV=1 - [TBB4_ORYSJ]
B7EBH4	11.54	1	4	8	234	25.7524	7.86963	0.99633	0.964861	0.980595	1.44524	1.40376	1.4245	1.45269	0.000345866	Ribose-phosphate pyrophosphokinase OS=Oryza sativa subsp. japonica PE=2 SV=1 - [B7EBH4_ORYSJ]
Q8W2X5	10.23	4	4	5	342	38.7063	5.92236	0.887265	0.798372	0.842819	1.11288	1.33436	1.22362	1.45182	0.000353565	Oxidoreductase, 2OG-Fe oxygenase family protein, expressed OS=Oryza sativa subsp. japonica GN=OSJNBb0060I05.4 PE=3 SV=1 - [Q8W2X5_ORYSJ]
Q0JHI7	9.63	3	3	5	405	44.2368	8.30908	0.988964	1.18589	1.08743	1.59223	1.55421	1.57322	1.44673	0.000401886	Os01g0861700 protein OS=Oryza sativa subsp. japonica GN=Os01g0861700 PE=4 SV=1 - [Q0JHI7_ORYSJ]
A0A0P0V6T5	7.25	2	2	2	386	42.2729	8.47021	1.08236	0.831102	0.956732	0.956263	1.81122	1.38374	1.44632	0.000406061	Os01g0688200 protein (Fragment) OS=Oryza sativa subsp. japonica GN=Os01g0688200 PE=4 SV=1 - [A0A0P0V6T5_ORYSJ]
Q7XL71	18.75	2	2	4	112	11.7869	6.50732	1.2962	1.02896	1.16258	2.14851	1.21308	1.68079	1.44575	0.000411993	OSJNBa0084N21.5 protein OS=Oryza sativa subsp. japonica GN=Os04g0383700 PE=4 SV=2 - [Q7XL71_ORYSJ]
Q84NP8	4.15	3	3	5	987	110.434	5.66846	0.907233	1.04815	0.977689	1.83776	0.988266	1.41301	1.44526	0.000417064	Putative Ran binding protein 11-like OS=Oryza sativa subsp. japonica GN=P0034A04.128 PE=4 SV=1 - [Q84NP8_ORYSJ]
Q94GP6	2.53	1	1	4	435	46.8709	6.39209	1.18098	1.17295	1.17697	1.69189	1.70744	1.69966	1.4441	0.000429325	tRNA (guanine-N(7)-)-methyltransferase non-catalytic subunit OS=Oryza sativa subsp. japonica GN=OJ1124_H03.17 PE=3 SV=1 - [Q94GP6_ORYSJ]
A3AB41	5.35	1	1	3	243	25.3386	10.3306	0.912898	0.97482	0.943859	1.03412	1.68945	1.36179	1.44279	0.000443741	Uncharacterized protein OS=Oryza sativa subsp. japonica GN=OsJ_08291 PE=4 SV=1 - [A3AB41_ORYSJ]
Q75LK0	8.61	1	1	2	209	22.3681	7.92822	0.824101	0.883088	0.853595	1.2981	1.16161	1.22986	1.4408	0.000466377	Harpin-induced protein 1 containing protein OS=Oryza sativa subsp. japonica GN=LOC_Os03g62020 PE=2 SV=1 - [Q75LK0_ORYSJ]
Q6Z1Y6	6	1	1	2	200	21.6461	10.272	1.01048	1.08463	1.04756	1.47922	1.52831	1.50377	1.4355	0.000532235	Serotonin N-acetyltransferase 2, chloroplastic OS=Oryza sativa subsp. japonica GN=SNAT2 PE=1 SV=1 - [SNAT2_ORYSJ]
A2ZPT4	4.12	3	5	9	1458	160.081	6.72705	0.886579	0.991942	0.93926	1.73964	0.95625	1.34795	1.43511	0.000537325	Uncharacterized protein OS=Oryza sativa subsp. japonica GN=OsJ_00567 PE=4 SV=1 - [A2ZPT4_ORYSJ]
Q6L4H1	24.47	2	2	6	94	9.52073	8.11865	1.35619	1.18704	1.27162	1.87679	1.77253	1.82466	1.43491	0.000540001	Os05g0550300 protein OS=Oryza sativa subsp. japonica GN=P0560C03.5 PE=2 SV=1 - [Q6L4H1_ORYSJ]
Q8H855	19.85	4	4	11	262	27.2992	6.78564	1.0558	1.09883	1.07731	1.70984	1.37977	1.5448	1.43394	0.000553191	Expressed protein OS=Oryza sativa subsp. japonica GN=LOC_Os03g12560 PE=4 SV=1 - [Q8H855_ORYSJ]
Q6ZJK7	3.5	1	1	2	514	55.6665	5.79541	1.29827	1.30314	1.30071	2.24709	1.47091	1.859	1.42922	0.000621785	Os08g0140300 protein OS=Oryza sativa subsp. japonica GN=Os08g0140300 PE=2 SV=1 - [Q6ZJK7_ORYSJ]
Q10DY6	7.6	1	1	2	250	26.9797	5.2749	1.07172	1.06733	1.06952	1.80344	1.24929	1.52636	1.42715	0.00065445	RRM-containing protein, putative, expressed OS=Oryza sativa subsp. japonica GN=LOC_Os03g50560 PE=4 SV=1 - [Q10DY6_ORYSJ]
Q84R74	6.35	3	3	4	756	81.504	5.56689	0.898898	1.02612	0.962508	1.27948	1.46521	1.37234	1.4258	0.000676577	Endo-1,4-beta-xylanase, putative, expressed OS=Oryza sativa subsp. japonica GN=OSJNBa0035I24.13 PE=4 SV=1 - [Q84R74_ORYSJ]
Q5VMI6	9.56	3	3	5	481	52.2315	5.93506	0.885934	0.888459	0.887196	1.05137	1.47693	1.26415	1.42488	0.000692052	Zinc finger-like OS=Oryza sativa subsp. japonica GN=P0529C07.44 PE=4 SV=1 - [Q5VMI6_ORYSJ]
B9GB41	4.56	2	3	6	702	77.8155	5.2876	0.855999	1.00104	0.928518	1.15674	1.48842	1.32258	1.4244	0.000700194	Uncharacterized protein OS=Oryza sativa subsp. japonica GN=OsJ_34190 PE=4 SV=1 - [B9GB41_ORYSJ]
A3C2J5	2.6	1	1	2	500	52.6082	8.39697	0.899938	0.998282	0.94911	1.24943	1.44565	1.34754	1.4198	0.000783962	Uncharacterized protein OS=Oryza sativa subsp. japonica GN=OsJ_30729 PE=4 SV=1 - [A3C2J5_ORYSJ]
Q7XMP4	6.9	1	2	6	319	33.8765	4.89404	0.855214	1.01192	0.933565	1.11617	1.53466	1.32541	1.41973	0.00078515	Peroxidase OS=Oryza sativa subsp. japonica GN=prx57 PE=2 SV=2 - [Q7XMP4_ORYSJ]
A0A0P0WLW0	10.08	1	1	5	129	13.7952	5.5415	0.855712	0.889775	0.872743	1.28229	1.19433	1.23831	1.41887	0.000801854	Acyl carrier protein OS=Oryza sativa subsp. japonica GN=Os05g0377000 PE=3 SV=1 - [A0A0P0WLW0_ORYSJ]
Q0JCW8	9.3	1	1	3	129	14.5015	5.07178	0.918193	0.924204	0.921199	1.37511	1.22923	1.30217	1.41356	0.00091264	Os04g0445800 protein OS=Oryza sativa subsp. japonica GN=Os04g0445800 PE=4 SV=1 - [Q0JCW8_ORYSJ]
Q5QMW8	3.63	4	4	7	1183	130.815	5.38916	0.950936	0.974946	0.962941	1.05894	1.66319	1.36106	1.41344	0.00091532	HEAT repeat-containing protein-like OS=Oryza sativa subsp. japonica GN=Os01g0514300 PE=2 SV=1 - [Q5QMW8_ORYSJ]
Q7F8R5	11.36	2	2	3	220	23.061	7.86963	0.972473	0.933197	0.952835	1.55286	1.13756	1.34521	1.4118	0.00095261	Os02g0193900 protein OS=Oryza sativa subsp. japonica GN=P0437H03.127 PE=2 SV=1 - [Q7F8R5_ORYSJ]
B9FEV5	7.23	1	1	3	166	18.0063	10.1255	1.01898	1.03512	1.02705	1.55006	1.34598	1.44802	1.40988	0.000997956	Uncharacterized protein OS=Oryza sativa subsp. japonica GN=OsJ_14559 PE=4 SV=1 - [B9FEV5_ORYSJ]
B9FU28	4.96	1	1	4	282	29.241	9.64209	1.13148	1.23763	1.18455	1.62132	1.71553	1.66843	1.40849	0.00103208	Uncharacterized protein OS=Oryza sativa subsp. japonica GN=OsJ_21922 PE=4 SV=1 - [B9FU28_ORYSJ]
Q0JF03	5.12	2	2	3	586	65.7951	5.98584	0.994194	0.935676	0.964935	1.40474	1.313	1.35887	1.40825	0.00103796	Actin-related protein 9 OS=Oryza sativa subsp. japonica GN=ARP9 PE=2 SV=1 - [ARP9_ORYSJ]
B9G6A7	26.14	1	1	2	88	9.5659	9.5249	0.660092	0.880764	0.770428	1.21235	0.957331	1.08484	1.4081	0.00104174	Os10g0481400 protein OS=Oryza sativa subsp. japonica GN=Os10g0481400 PE=4 SV=1 - [B9G6A7_ORYSJ]
Q850Y6	10	1	1	3	150	15.8491	6.43018	1.02058	1.02728	1.02393	1.36717	1.51023	1.4387	1.40507	0.00112068	Expressed protein OS=Oryza sativa subsp. japonica GN=OSJNBb0027B08.19 PE=4 SV=1 - [Q850Y6_ORYSJ]
Q9LI27	7.42	2	2	3	391	41.7957	5.38916	0.987024	0.935855	0.961439	1.32408	1.37493	1.34951	1.40363	0.00116025	Os01g0235900 protein OS=Oryza sativa subsp. japonica GN=Os01g0235900 PE=4 SV=1 - [Q9LI27_ORYSJ]
Q75GA3	4.83	1	1	2	352	38.8098	8.646	0.995629	0.986425	0.991027	1.14635	1.63214	1.38925	1.40183	0.00121167	Putative uncharacterized protein OSJNBa0042F15.12 OS=Oryza sativa subsp. japonica GN=OSJNBa0042F15.12 PE=4 SV=1 - [Q75GA3_ORYSJ]
Q10QF6	2.31	1	1	2	606	66.3035	5.99854	0.882769	0.902187	0.892478	1.22117	1.27821	1.24969	1.40025	0.00125839	Expressed protein OS=Oryza sativa subsp. japonica GN=LOC_Os03g10180 PE=4 SV=1 - [Q10QF6_ORYSJ]
Q6Z0E2	1.11	1	1	4	989	108.384	6.29053	0.905431	0.934049	0.91974	1.33059	1.24247	1.28653	1.3988	0.00130273	Cation-chloride cotransporter 1 OS=Oryza sativa subsp. japonica GN=CCC1 PE=2 SV=1 - [CCC1_ORYSJ]
Q6K7P6	14.49	3	4	6	414	46.1655	6.15088	1.00252	1.00754	1.00503	1.00726	1.80199	1.40463	1.3976	0.00134062	Os02g0828500 protein OS=Oryza sativa subsp. japonica GN=Os02g0828500 PE=4 SV=1 - [Q6K7P6_ORYSJ]
Q2QUH0	30.65	2	3	12	124	13.3954	9.70068	0.787699	0.670548	0.729124	0.76401	1.27111	1.01756	1.39559	0.00140644	Isoflavone reductase, putative, expressed OS=Oryza sativa subsp. japonica GN=Os12g0263800 PE=2 SV=1 - [Q2QUH0_ORYSJ]
Q6H612	14.53	2	2	3	172	19.3368	7.40088	1.06166	1.01625	1.03895	1.79331	1.09692	1.44511	1.39093	0.00157105	Os09g0382400 protein OS=Oryza sativa subsp. japonica GN=Os09g0382400 PE=2 SV=1 - [Q6H612_ORYSJ]
Q2R8V6	14.36	2	2	6	181	18.4325	6.53662	1.02833	0.957285	0.992807	1.37909	1.38113	1.38011	1.39011	0.00160206	Dirigent protein OS=Oryza sativa subsp. japonica GN=LOC_Os11g10870 PE=2 SV=1 - [Q2R8V6_ORYSJ]
B9G2I7	4.75	3	4	6	1010	110.554	6.7124	0.966092	0.966884	0.966488	0.911172	1.77076	1.34097	1.38747	0.00170531	Uncharacterized protein OS=Oryza sativa subsp. japonica GN=OsJ_28650 PE=4 SV=1 - [B9G2I7_ORYSJ]
Q94LW4	24.46	2	8	18	323	35.0844	6.46826	0.830162	0.61897	0.724566	0.968481	1.04189	1.00518	1.38729	0.00171231	Homeobox protein knotted-1-like 11 OS=Oryza sativa subsp. japonica GN=HOS59 PE=2 SV=2 - [KNOSB_ORYSJ]
B7EG21	6.09	1	1	2	197	22.3895	5.14795	0.897722	0.876902	0.887312	1.14667	1.31499	1.23083	1.38714	0.00171843	Os07g0586000 protein OS=Oryza sativa subsp. japonica GN=Os07g0586000 PE=2 SV=1 - [B7EG21_ORYSJ]
Q2RAY1	27.18	1	5	10	298	32.9772	7.79639	1.00505	1.01255	1.0088	1.40426	1.39274	1.3985	1.3863	0.00175269	Heterogeneous nuclear ribonucleoprotein, putative, expressed OS=Oryza sativa subsp. japonica GN=Os11g0133600 PE=2 SV=1 - [Q2RAY1_ORYSJ]
Q10C01	4.71	1	1	2	382	40.8986	9.86182	1.00052	0.990945	0.995735	1.32449	1.43385	1.37917	1.38508	0.00180394	GTP1/OBG family protein, expressed OS=Oryza sativa subsp. japonica GN=LOC_Os03g58540 PE=4 SV=1 - [Q10C01_ORYSJ]
Q0IP27	10.49	2	3	9	305	31.8927	8.93896	1.09751	1.04201	1.06976	1.34312	1.61453	1.47882	1.38239	0.00192158	Os12g0260500 protein OS=Oryza sativa subsp. japonica GN=Os12g0260500 PE=2 SV=2 - [Q0IP27_ORYSJ]
A0A0P0WAE5	8.67	1	1	4	150	16.5676	10.5942	0.798535	0.776976	0.787756	1.17395	1.00316	1.08855	1.38184	0.00194647	Os04g0416400 protein (Fragment) OS=Oryza sativa subsp. japonica GN=Os04g0416400 PE=4 SV=1 - [A0A0P0WAE5_ORYSJ]
Q6ZJQ4	6.94	1	1	2	173	19.2778	6.52197	1.04686	1.23195	1.1394	1.40705	1.74004	1.57355	1.38103	0.00198404	Endo-1,31,4-beta-D-glucanase-like protein OS=Oryza sativa subsp. japonica GN=Os08g0238600 PE=2 SV=1 - [Q6ZJQ4_ORYSJ]
Q0JFH7	19.41	8	8	13	608	66.5049	6.65381	0.749357	0.790659	0.770008	1.12795	0.996802	1.06237	1.37969	0.00204693	Os04g0102700 protein OS=Oryza sativa subsp. japonica GN=Os04g0102700 PE=4 SV=1 - [Q0JFH7_ORYSJ]
Q5ZC52	3.02	1	1	2	431	47.1969	6.48096	0.986903	0.893777	0.94034	0.982781	1.61151	1.29715	1.37944	0.00205885	Os01g0138800 protein OS=Oryza sativa subsp. japonica GN=Os01g0138800 PE=4 SV=1 - [Q5ZC52_ORYSJ]
Q7XV20	4.95	2	2	4	444	45.9237	6.94678	1.02252	0.952832	0.987677	1.22262	1.50188	1.36225	1.37924	0.00206852	OSJNBa0064H22.10 protein OS=Oryza sativa subsp. japonica GN=OSJNBa0064H22.10 PE=3 SV=2 - [Q7XV20_ORYSJ]
Q336M5	5.47	2	2	7	475	51.5507	7.26904	0.911387	0.907035	0.909211	1.22108	1.2833	1.25219	1.37723	0.00216815	POT family protein, expressed OS=Oryza sativa subsp. japonica GN=LOC_Os10g42870 PE=4 SV=1 - [Q336M5_ORYSJ]
Q5VP86	15.15	1	1	3	66	6.64645	9.99365	0.786473	0.829197	0.807835	1.06328	1.1618	1.11254	1.37718	0.00217047	Uncharacterized protein OS=Oryza sativa subsp. japonica GN=OsJ_21806 PE=4 SV=1 - [Q5VP86_ORYSJ]
Q0J8V7	7.88	2	2	6	330	33.7758	7.82568	0.96846	0.914285	0.941373	1.37582	1.21627	1.29605	1.37676	0.00219188	Os04g0685200 protein (Fragment) OS=Oryza sativa subsp. japonica GN=Os04g0685200 PE=3 SV=1 - [Q0J8V7_ORYSJ]
Q6Z5T7	4.1	2	2	3	585	63.2909	7.09326	0.978672	0.892276	0.935474	1.24253	1.33251	1.28752	1.37633	0.00221422	Kinase associated protein phosphatase OS=Oryza sativa subsp. japonica GN=Os07g0211400 PE=4 SV=1 - [Q6Z5T7_ORYSJ]
Q60EZ7	23.02	2	2	10	126	13.3429	9.77393	1.03186	1.03062	1.03124	1.32392	1.51116	1.41754	1.3746	0.00230475	Os05g0186000 protein OS=Oryza sativa subsp. japonica GN=OJ1111_A10.15 PE=2 SV=1 - [Q60EZ7_ORYSJ]
A3BI11	3.33	1	1	2	390	40.2308	6.80029	0.93366	0.939673	0.936666	1.64456	0.928407	1.28648	1.37347	0.00236624	Zinc transporter 8 OS=Oryza sativa subsp. japonica GN=ZIP8 PE=2 SV=1 - [ZIP8_ORYSJ]
Q5ZD36	2.73	4	4	5	2451	272.712	6.06201	1.10988	0.794917	0.952399	0.972974	1.64224	1.30761	1.37296	0.00239439	Zinc finger-like OS=Oryza sativa subsp. japonica GN=P0710A02.31 PE=4 SV=1 - [Q5ZD36_ORYSJ]
Q69IN9	10.68	2	2	3	206	23.1566	8.03076	0.933673	0.988141	0.960907	1.2927	1.34335	1.31802	1.37164	0.00246862	Os09g0512900 protein OS=Oryza sativa subsp. japonica GN=P0450E05.3-1 PE=2 SV=1 - [Q69IN9_ORYSJ]
Q8LMY1	13.96	3	3	5	265	26.9566	5.30029	0.859087	0.871316	0.865201	1.00824	1.36502	1.18663	1.37151	0.00247638	Putative chloroplast nucleoid DNA binding protein OS=Oryza sativa subsp. japonica GN=OSJNBa0025B05.5 PE=3 SV=1 - [Q8LMY1_ORYSJ]
A3C1F6	8.08	2	2	2	334	36.1693	7.03467	0.987013	0.920045	0.953529	1.3345	1.28011	1.3073	1.37102	0.00250474	Uncharacterized protein OS=Oryza sativa subsp. japonica GN=OsJ_30313 PE=4 SV=1 - [A3C1F6_ORYSJ]
A3BJV7	14.6	4	4	4	411	43.9111	5.47803	0.838052	0.968869	0.90346	1.28826	1.1881	1.23818	1.37049	0.00253553	Glycosyltransferase OS=Oryza sativa subsp. japonica GN=OsJ_24286 PE=3 SV=1 - [A3BJV7_ORYSJ]
Q8GVI2	2.23	1	1	3	807	90.3676	8.98291	0.984986	0.970823	0.977904	1.33112	1.3413	1.33621	1.3664	0.00278617	Os07g0222200 protein OS=Oryza sativa subsp. japonica GN=P0592C06.121 PE=4 SV=1 - [Q8GVI2_ORYSJ]
B9FTV5	5.29	2	2	2	359	41.5789	6.94678	1.05359	0.912962	0.983274	1.41844	1.26836	1.3434	1.36625	0.00279577	Uncharacterized protein OS=Oryza sativa subsp. japonica GN=OsJ_21767 PE=4 SV=1 - [B9FTV5_ORYSJ]
Q8S1V0	20.29	8	8	22	419	43.7586	9.20264	0.854654	0.991996	0.923325	1.18626	1.3353	1.26078	1.36548	0.00284604	Os01g0937100 protein OS=Oryza sativa subsp. japonica GN=Os01g0937100 PE=2 SV=1 - [Q8S1V0_ORYSJ]
Q6Z676	3.16	1	1	2	316	32.7696	8.71924	0.849926	0.932273	0.891099	1.14288	1.28794	1.21541	1.36394	0.00294787	Putative phi-1 OS=Oryza sativa subsp. japonica GN=P0471A11.7 PE=4 SV=1 - [Q6Z676_ORYSJ]
B9FVM1	22.12	4	5	10	312	34.1299	5.68115	0.931324	0.912412	0.921868	1.23179	1.28144	1.25661	1.36311	0.00300443	Uncharacterized protein OS=Oryza sativa subsp. japonica GN=OsJ_23182 PE=4 SV=1 - [B9FVM1_ORYSJ]
A0A0P0XSU3	29.56	3	3	5	159	16.6735	6.31592	0.957665	1.02949	0.993577	1.08465	1.62309	1.35387	1.36263	0.00303819	Os10g0154566 protein OS=Oryza sativa subsp. japonica GN=Os10g0154566 PE=4 SV=1 - [A0A0P0XSU3_ORYSJ]
Q6ETT9	8.38	2	2	4	382	41.6304	5.30029	0.912442	0.965438	0.93894	1.11041	1.44649	1.27845	1.36159	0.00311136	Os02g0107600 protein OS=Oryza sativa subsp. japonica GN=P0017C12.10-1 PE=2 SV=1 - [Q6ETT9_ORYSJ]
A3B9Z0	14	2	2	2	200	21.7134	9.5542	1.04187	1.08602	1.06394	1.69776	1.1992	1.44848	1.36143	0.00312283	Uncharacterized protein OS=Oryza sativa subsp. japonica GN=OsJ_20707 PE=4 SV=1 - [A3B9Z0_ORYSJ]
B9FKZ2	7.83	2	2	3	332	36.5917	5.47803	0.98034	0.923826	0.952083	1.3954	1.19204	1.29372	1.35883	0.0033132	Uncharacterized protein OS=Oryza sativa subsp. japonica GN=OsJ_19083 PE=4 SV=1 - [B9FKZ2_ORYSJ]
Q5JK68	6.63	3	3	3	513	56.7904	9.11475	0.886063	0.985905	0.935984	0.868879	1.67159	1.27023	1.35711	0.0034456	Cyclin-dependent kinase C-2 OS=Oryza sativa subsp. japonica GN=CDKC-2 PE=2 SV=1 - [CDKC2_ORYSJ]
Q6K9U2	10.39	2	2	6	279	30.0629	5.84619	1.00462	1.02297	1.01379	1.37007	1.38137	1.37572	1.357	0.00345425	Replication protein A 32 kDa subunit A OS=Oryza sativa subsp. japonica GN=RPA2A PE=1 SV=1 - [RFA2A_ORYSJ]
B9FRZ7	15.38	2	2	3	169	18.8032	5.21143	0.87043	1.01873	0.944579	1.18996	1.3695	1.27973	1.35482	0.00362959	Uncharacterized protein OS=Oryza sativa subsp. japonica GN=OsJ_20458 PE=4 SV=1 - [B9FRZ7_ORYSJ]
Q7XJ39	45.76	2	5	45	118	11.4937	8.52881	0.987652	1.03155	1.0096	1.63077	1.10439	1.36758	1.35457	0.00364977	Non-specific lipid-transfer protein 2A OS=Oryza sativa subsp. japonica GN=LTP2-A PE=3 SV=2 - [NLT2A_ORYSJ]
Q67J10	16.54	4	4	7	387	40.8834	6.1001	0.957662	1.0575	1.00758	1.42756	1.30092	1.36424	1.35397	0.00369982	Os09g0460300 protein OS=Oryza sativa subsp. japonica GN=Os09g0460300 PE=2 SV=1 - [Q67J10_ORYSJ]
B9FVB4	30.36	2	2	7	112	12.1378	6.75635	1.01267	0.960137	0.986403	1.06757	1.59869	1.33313	1.35151	0.00391201	Uncharacterized protein OS=Oryza sativa subsp. japonica GN=OsJ_22955 PE=4 SV=1 - [B9FVB4_ORYSJ]
Q6YXZ3	18.81	3	3	8	202	22.4595	5.57959	0.985758	1.04407	1.01492	1.34355	1.39862	1.37109	1.35094	0.00396253	Os02g0139100 protein OS=Oryza sativa subsp. japonica GN=Os02g0139100 PE=2 SV=1 - [Q6YXZ3_ORYSJ]
Q6Z7R9	22.16	1	9	12	501	56.5998	5.05908	0.929527	0.954972	0.942249	1.24303	1.30078	1.2719	1.34986	0.00405988	Os02g0741500 protein OS=Oryza sativa subsp. japonica GN=Os02g0741500 PE=4 SV=1 - [Q6Z7R9_ORYSJ]
Q6ZI99	8.25	3	3	4	606	66.6061	5.23682	0.900005	0.863221	0.881613	1.48574	0.893969	1.18986	1.34964	0.00408035	Os08g0530300 protein OS=Oryza sativa subsp. japonica GN=Os08g0530300 PE=4 SV=1 - [Q6ZI99_ORYSJ]
B9G6M1	3.75	2	3	6	746	80.1022	8.11865	0.891673	0.88269	0.887182	1.37422	1.01971	1.19696	1.34918	0.00412287	Uncharacterized protein OS=Oryza sativa subsp. japonica GN=OsJ_32161 PE=4 SV=1 - [B9G6M1_ORYSJ]
Q0DJN7	23.91	5	6	17	297	33.0189	8.88037	0.736476	0.893664	0.81507	0.914357	1.2849	1.09963	1.34912	0.00412799	Os05g0248200 protein OS=Oryza sativa subsp. japonica GN=Os05g0248200 PE=2 SV=1 - [Q0DJN7_ORYSJ]
Q69UB7	8.18	1	1	2	391	41.6593	6.27783	1.00395	0.876826	0.940388	1.19959	1.33622	1.2679	1.34828	0.00420687	Os07g0525500 protein OS=Oryza sativa subsp. japonica GN=P0678G09.18 PE=3 SV=1 - [Q69UB7_ORYSJ]
Q7G794	9.35	4	7	17	866	96.1909	5.56689	0.935698	1.00598	0.970839	1.0346	1.58099	1.30779	1.34707	0.00432212	Putative linoleate 9S-lipoxygenase 3 OS=Oryza sativa subsp. japonica GN=Os03g0700400 PE=3 SV=1 - [LOX3_ORYSJ]
Q9LWD2	18.49	2	2	4	146	17.2354	4.93213	0.982901	0.920986	0.951943	1.45329	1.11102	1.28215	1.34688	0.0043408	Os01g0220300 protein OS=Oryza sativa subsp. japonica GN=Os01g0220300 PE=2 SV=1 - [Q9LWD2_ORYSJ]
B9FP59	5.57	2	4	4	718	79.1784	8.44092	0.937782	0.942251	0.940016	1.01737	1.51169	1.26453	1.34522	0.00450524	Uncharacterized protein OS=Oryza sativa subsp. japonica GN=OsJ_18237 PE=3 SV=1 - [B9FP59_ORYSJ]
Q8H5P5	5.92	1	1	2	355	38.5636	6.46826	1.12811	0.97064	1.04937	1.25746	1.56547	1.41146	1.34505	0.00452209	Os07g0643400 protein OS=Oryza sativa subsp. japonica GN=OJ1003_C06.126 PE=2 SV=1 - [Q8H5P5_ORYSJ]
Q6Z4B7	20.41	4	9	18	485	52.1052	6.60986	0.978093	0.973783	0.975938	1.3885	1.23581	1.31215	1.34451	0.00457799	Os07g0510500 protein OS=Oryza sativa subsp. japonica GN=Os07g0510500 PE=4 SV=1 - [Q6Z4B7_ORYSJ]
Q656G2	20.14	2	2	8	144	15.8916	9.75928	1.07382	1.01548	1.04465	1.37605	1.43047	1.40326	1.34328	0.00470453	Os01g0579800 protein OS=Oryza sativa subsp. japonica GN=Os01g0579800 PE=2 SV=1 - [Q656G2_ORYSJ]
Q6ZJ97	19.63	2	8	17	489	54.0365	6.22705	1.09411	1.12686	1.11048	1.00703	1.97309	1.49006	1.34181	0.00486167	Os08g0206900 protein OS=Oryza sativa subsp. japonica GN=Os08g0206900 PE=2 SV=1 - [Q6ZJ97_ORYSJ]
Q84QM8	7.89	2	2	9	494	52.3852	5.45264	0.984367	1.02226	1.00331	1.16809	1.52154	1.34482	1.34037	0.00501973	Os08g0224500 protein OS=Oryza sativa subsp. japonica GN=OJ1006_H01.125 PE=2 SV=1 - [Q84QM8_ORYSJ]
Q6ZJX8	32	3	6	16	275	29.6752	7.89893	0.889176	1.03881	0.963992	1.59677	0.9874	1.29208	1.34035	0.00502273	33-kDa secretory protein OS=Oryza sativa subsp. japonica GN=Os08g0136300 PE=4 SV=1 - [Q6ZJX8_ORYSJ]
Q0IXZ5	17.74	4	4	8	265	29.04	5.2876	0.904654	0.903707	0.904181	1.04601	1.37593	1.21097	1.3393	0.00514086	Os10g0389200 protein OS=Oryza sativa subsp. japonica GN=Os10g0389200 PE=4 SV=1 - [Q0IXZ5_ORYSJ]
B7F4K7	4.12	1	1	2	461	50.197	7.25439	1.03254	0.827173	0.929854	1.22118	1.26907	1.24513	1.33905	0.00516877	cDNA clone:002-103-E06, full insert sequence OS=Oryza sativa subsp. japonica GN=OsJ_02611 PE=2 SV=1 - [B7F4K7_ORYSJ]
Q0DFF8	6.96	1	1	4	158	17.4253	9.87646	0.943782	1.02965	0.986717	1.1566	1.48306	1.31983	1.3376	0.00533855	Os05g0593200 protein OS=Oryza sativa subsp. japonica GN=Os05g0593200 PE=2 SV=1 - [Q0DFF8_ORYSJ]
Q653V9	12.63	2	2	5	190	20.783	9.78857	0.963119	1.12193	1.04253	1.59335	1.19489	1.39412	1.33725	0.00537929	Os06g0683200 protein OS=Oryza sativa subsp. japonica GN=Os06g0683200 PE=2 SV=1 - [Q653V9_ORYSJ]
Q5QM90	7.52	2	2	3	359	41.155	6.11279	0.953327	1.05791	1.00562	1.39	1.29861	1.3443	1.33679	0.00543436	RNA polymerase III subunit-like protein OS=Oryza sativa subsp. japonica GN=B1144G04.33-2 PE=4 SV=1 - [Q5QM90_ORYSJ]
B9ESV6	12.83	2	2	3	187	20.7814	5.03369	0.865339	1.10919	0.987266	1.51981	1.11839	1.3191	1.33611	0.00551655	Uncharacterized protein OS=Oryza sativa subsp. japonica GN=OsJ_00372 PE=4 SV=1 - [B9ESV6_ORYSJ]
B9FVB5	6.04	1	1	3	149	15.688	4.66553	0.938886	1.03864	0.988765	1.27936	1.36026	1.31981	1.33481	0.00567767	Uncharacterized protein OS=Oryza sativa subsp. japonica GN=OsJ_22957 PE=3 SV=1 - [B9FVB5_ORYSJ]
B9FW47	8.47	3	5	11	732	79.0831	5.8335	1.18432	1.09969	1.14201	1.37131	1.67574	1.52352	1.33407	0.00577051	Uncharacterized protein OS=Oryza sativa subsp. japonica GN=OsJ_23523 PE=4 SV=1 - [B9FW47_ORYSJ]
Q69IM6	43.04	6	6	24	158	17.1351	7.37158	0.947804	0.956951	0.952377	1.22965	1.3091	1.26938	1.33285	0.00592799	Os09g0514600 protein OS=Oryza sativa subsp. japonica GN=Os09g0514600 PE=4 SV=1 - [Q69IM6_ORYSJ]
Q8HCN9	5.11	2	2	3	352	42.0699	10.7554	0.976307	0.917297	0.946802	1.12064	1.40148	1.26106	1.33191	0.00605124	Ribosomal protein S4 OS=Oryza sativa subsp. japonica GN=rps4 PE=4 SV=2 - [Q8HCN9_ORYSJ]
Q7XNZ0	27.42	1	6	12	310	33.7224	5.37646	0.941203	1.02738	0.984291	1.37604	1.24526	1.31065	1.33157	0.00609728	OSJNBa0081C01.18 protein OS=Oryza sativa subsp. japonica GN=OSJNBa0081C01.18 PE=3 SV=2 - [Q7XNZ0_ORYSJ]
Q7XXS3	31.16	4	4	5	138	14.1568	9.26123	0.989576	1.10474	1.04716	1.423	1.36267	1.39283	1.3301	0.00629641	CHCH domain containing protein, expressed OS=Oryza sativa subsp. japonica GN=Os03g0685500 PE=2 SV=1 - [Q7XXS3_ORYSJ]
Q6ETX3	7.89	1	1	3	228	23.8679	9.08545	0.919792	1.07832	0.999056	1.16779	1.48258	1.32519	1.32644	0.00682142	U1 small nuclear ribonucleoprotein C OS=Oryza sativa subsp. japonica GN=Os02g0266100 PE=2 SV=1 - [Q6ETX3_ORYSJ]
B9FQE7	6.38	1	1	3	282	31.7393	6.7417	0.938661	1.00617	0.972417	1.1015	1.47083	1.28617	1.32265	0.00740662	Uncharacterized protein OS=Oryza sativa subsp. japonica GN=OsJ_22305 PE=4 SV=1 - [B9FQE7_ORYSJ]
Q761Z8	5.28	1	1	2	265	28.5268	10.0522	1.05382	1.0475	1.05066	1.55052	1.22665	1.38858	1.32163	0.00757215	BRI1-KD interacting protein 116 (Fragment) OS=Oryza sativa subsp. japonica GN=bip116 PE=2 SV=1 - [Q761Z8_ORYSJ]
Q8H3A7	2.65	2	2	6	980	108.311	6.01123	1.06025	1.04929	1.05477	1.46017	1.32707	1.39362	1.32125	0.00763462	Exportin-T OS=Oryza sativa subsp. japonica GN=Os07g0613300 PE=2 SV=1 - [XPOT_ORYSJ]
B9FV80	21.56	4	5	5	320	33.6509	8.1333	0.847809	0.884695	0.866252	1.1684	1.11838	1.14339	1.31993	0.00785531	Peroxidase OS=Oryza sativa subsp. japonica GN=OsJ_22874 PE=3 SV=1 - [B9FV80_ORYSJ]
Q0JDE9	6.19	2	2	4	323	35.8612	7.03467	0.753334	0.928681	0.841008	1.05849	1.16155	1.11002	1.31987	0.00786557	Os04g0409500 protein OS=Oryza sativa subsp. japonica GN=Os04g0409500 PE=4 SV=1 - [Q0JDE9_ORYSJ]
Q2QY46	40.31	1	12	81	320	34.4451	5.49072	0.963386	0.9817	0.972543	1.30343	1.26159	1.28251	1.31872	0.00806386	60S acidic ribosomal protein P0 OS=Oryza sativa subsp. japonica GN=Os12g0133050 PE=3 SV=1 - [Q2QY46_ORYSJ]
Q7EYL4	13.83	2	2	9	188	19.6633	8.45557	0.837328	0.930024	0.883676	1.21954	1.11049	1.16502	1.31838	0.00812309	Os07g0645300 protein OS=Oryza sativa subsp. japonica GN=P0503D09.101 PE=4 SV=1 - [Q7EYL4_ORYSJ]
A3B7I6	10.07	5	5	7	566	61.5959	6.97607	1.01691	0.918982	0.967946	1.3537	1.19734	1.27552	1.31776	0.00823072	Uncharacterized protein OS=Oryza sativa subsp. japonica GN=OsJ_19806 PE=4 SV=1 - [A3B7I6_ORYSJ]
Q6YZW6	2.6	1	1	3	385	41.0334	7.6792	0.994969	0.797292	0.89613	1.23457	1.12707	1.18082	1.31769	0.00824443	Os08g0520000 protein OS=Oryza sativa subsp. japonica GN=Os08g0520000 PE=2 SV=1 - [Q6YZW6_ORYSJ]
Q8H358	12.79	2	2	3	297	33.1207	5.13525	1.00577	1.00769	1.00673	1.34658	1.30397	1.32527	1.31641	0.00847376	Putative alpha subunit of F-actin capping protein OS=Oryza sativa subsp. japonica GN=OSJNBa0077F02.126 PE=3 SV=1 - [Q8H358_ORYSJ]
B9EX09	7.84	3	7	9	1225	135.604	7.66455	0.902353	1.03718	0.969764	1.47006	1.08066	1.27536	1.31512	0.00871067	Uncharacterized protein OS=Oryza sativa subsp. japonica GN=OsJ_04961 PE=4 SV=1 - [B9EX09_ORYSJ]
Q2QXF1	9.43	2	2	3	212	23.1289	8.08936	0.870788	0.897505	0.884147	1.23506	1.0902	1.16263	1.31497	0.00873887	Harpin-induced protein 1 containing protein, expressed OS=Oryza sativa subsp. japonica GN=LOC_Os12g06260 PE=2 SV=1 - [Q2QXF1_ORYSJ]
Q6AVK5	9.38	2	2	2	373	39.5552	6.20166	0.87051	1.01354	0.942026	1.20172	1.27492	1.23832	1.31453	0.00882215	Os03g0690500 protein OS=Oryza sativa subsp. japonica GN=OSJNBa0022C08.3 PE=3 SV=1 - [Q6AVK5_ORYSJ]
Q6H3Z7	35.51	2	3	8	138	14.6523	5.08447	0.58604	0.733841	0.65994	0.909554	0.824982	0.867268	1.31416	0.00889229	Os02g0649800 protein OS=Oryza sativa subsp. japonica GN=Os02g0649800 PE=2 SV=1 - [Q6H3Z7_ORYSJ]
A0A0P0UZZ3	4.74	2	2	5	612	66.4944	6.52197	1.02148	0.955503	0.98849	1.38278	1.21234	1.29756	1.31267	0.00918048	Os01g0207600 protein (Fragment) OS=Oryza sativa subsp. japonica GN=Os01g0207600 PE=4 SV=1 - [A0A0P0UZZ3_ORYSJ]
Q0D576	5.54	2	2	5	379	41.3954	9.96436	1.05027	1.00567	1.02797	1.34685	1.35098	1.34891	1.31221	0.00927093	Probable homogentisate phytyltransferase 2, chloroplastic OS=Oryza sativa subsp. japonica GN=HPT2 PE=3 SV=2 - [HPT2_ORYSJ]
A0A0P0YBW6	13.46	5	5	9	431	48.8498	6.1001	1.03952	1.11151	1.07552	1.295	1.52494	1.40997	1.31097	0.00951992	Os12g0596800 protein (Fragment) OS=Oryza sativa subsp. japonica GN=Os12g0596800 PE=4 SV=1 - [A0A0P0YBW6_ORYSJ]
Q8L3Q4	10.12	2	4	8	573	62.7314	7.56201	0.937427	0.935398	0.936412	1.15728	1.29666	1.22697	1.31029	0.00965815	Multi-copper oxidase type I family protein, putative OS=Oryza sativa subsp. japonica GN=OSJNBb0015K05.9 PE=4 SV=1 - [Q8L3Q4_ORYSJ]
Q7G2B5	37.36	4	4	20	91	9.27555	8.90967	0.884243	0.957273	0.920758	1.07353	1.338	1.20576	1.30954	0.00981391	Nonspecific lipid-transfer protein 2, putative, expressed OS=Oryza sativa subsp. japonica GN=Os10g0505700 PE=2 SV=1 - [Q7G2B5_ORYSJ]
Q94D75	6.95	2	3	7	547	57.8219	6.82959	0.764709	0.949362	0.857036	1.0882	1.1561	1.12215	1.30933	0.00985573	Uncharacterized protein OS=Oryza sativa subsp. japonica GN=B1153F04.11 PE=4 SV=1 - [Q94D75_ORYSJ]
A0A0P0X4A0	17.07	2	2	2	205	22.1143	8.51416	1.24297	0.923349	1.08316	1.48875	1.3454	1.41707	1.30828	0.0100788	Os07g0250501 protein OS=Oryza sativa subsp. japonica GN=Os07g0250501 PE=4 SV=1 - [A0A0P0X4A0_ORYSJ]
Q8LR14	7.02	1	1	2	242	26.0356	5.84619	1.05569	1.00452	1.03011	1.39568	1.29895	1.34731	1.30794	0.0101524	Putative uncharacterized protein P0698A10.37 OS=Oryza sativa subsp. japonica GN=P0698A10.37 PE=4 SV=1 - [Q8LR14_ORYSJ]
Q69Y17	63.95	2	14	53	319	34.2552	5.96045	0.856763	1.01385	0.935307	1.03501	1.4106	1.22281	1.30738	0.0102719	Putative PrMC3 OS=Oryza sativa subsp. japonica GN=P0537F07.16 PE=4 SV=1 - [Q69Y17_ORYSJ]
Q8RZ29	8.42	2	2	2	297	31.4746	6.75635	0.974276	0.866903	0.920589	1.0051	1.40183	1.20346	1.30727	0.0102958	Os01g0860400 protein OS=Oryza sativa subsp. japonica GN=Os01g0860400 PE=2 SV=1 - [Q8RZ29_ORYSJ]
Q7X766	10.72	2	2	2	345	37.1515	7.1958	0.879895	0.80692	0.843408	1.20918	0.994709	1.10195	1.30654	0.0104572	Peroxidase OS=Oryza sativa subsp. japonica GN=OSJNBa0035I04.3 PE=2 SV=1 - [Q7X766_ORYSJ]
Q2R1U8	1.69	1	1	2	886	99.1546	6.12549	1.00399	0.872145	0.938068	1.14781	1.30287	1.22534	1.30623	0.0105248	CRM-domain containing factor CFM3, chloroplastic/mitochondrial OS=Oryza sativa subsp. japonica GN=CFM3 PE=3 SV=1 - [CFM3_ORYSJ]
A0A0N7KJS9	14.97	2	2	6	187	20.2301	6.68311	0.800706	0.883821	0.842263	1.08102	1.11791	1.09946	1.30537	0.0107192	Os04g0641400 protein (Fragment) OS=Oryza sativa subsp. japonica GN=Os04g0641400 PE=4 SV=1 - [A0A0N7KJS9_ORYSJ]
B9EYD3	7.58	2	2	3	396	43.2507	7.04932	0.956147	0.880964	0.918555	1.27465	1.12252	1.19859	1.30486	0.0108346	Phospholipase A1-II 4 OS=Oryza sativa subsp. japonica GN=Os01g0652300 PE=2 SV=2 - [PLA4_ORYSJ]
Q5JNK6	3.18	1	1	2	661	71.4838	5.5542	0.763777	0.949053	0.856415	1.04224	1.19188	1.11706	1.30434	0.0109531	Putative glutamate carboxypeptidase OS=Oryza sativa subsp. japonica GN=P0638D12.28 PE=4 SV=1 - [Q5JNK6_ORYSJ]
Q69V55	13.73	4	4	8	415	46.2186	5.71924	1.07951	0.974239	1.02687	1.2036	1.47233	1.33797	1.30295	0.0112792	Os06g0608800 protein OS=Oryza sativa subsp. japonica GN=P0556B08.19-2 PE=4 SV=1 - [Q69V55_ORYSJ]
Q8S0N4	11.76	1	2	4	221	24.8462	9.0708	1.09575	1.04912	1.07243	1.67028	1.1199	1.39509	1.30087	0.0117831	Os01g0707300 protein OS=Oryza sativa subsp. japonica GN=P0692C11.36-1 PE=2 SV=1 - [Q8S0N4_ORYSJ]
Q0DWA9	1.83	1	1	2	545	59.846	6.53662	1.60679	0.920464	1.26363	1.44439	1.84152	1.64296	1.30019	0.0119515	Signal peptide peptidase-like 4 OS=Oryza sativa subsp. japonica GN=SPPL4 PE=2 SV=1 - [SIPL4_ORYSJ]
Q5JJJ8	5.63	1	1	2	231	24.9231	7.97217	1.03856	1.0538	1.04618	1.33121	1.38906	1.36013	1.3001	0.0119751	Os01g0920100 protein OS=Oryza sativa subsp. japonica GN=Os01g0920100 PE=2 SV=1 - [Q5JJJ8_ORYSJ]
Q5VP94	14.35	4	4	11	460	51.657	5.80811	0.853391	0.80135	0.827371	0.96144	1.18834	1.07489	1.29916	0.0122114	Histone deacetylase OS=Oryza sativa subsp. japonica GN=P0498C03.28-2 PE=2 SV=1 - [Q5VP94_ORYSJ]
A2ZNS8	5.3	4	4	4	1056	116.275	4.66553	0.988309	0.889501	0.938905	1.03563	1.40329	1.21946	1.29882	0.0123004	Uncharacterized protein OS=Oryza sativa subsp. japonica GN=OsJ_00211 PE=3 SV=1 - [A2ZNS8_ORYSJ]
Q6EP66	18.81	3	4	9	303	33.4939	5.12256	0.903118	1.05473	0.978923	1.15625	1.38541	1.27083	1.29819	0.0124613	Phosphoglycolate phosphatase OS=Oryza sativa subsp. japonica GN=B1077E10.18-1 PE=2 SV=1 - [Q6EP66_ORYSJ]
Q8GRT8	5.24	2	2	3	286	29.9166	7.82568	0.917188	1.19833	1.05776	1.04103	1.70495	1.37299	1.29802	0.0125069	Aquaporin PIP2-4 OS=Oryza sativa subsp. japonica GN=PIP2-4 PE=2 SV=1 - [PIP24_ORYSJ]
B9G0Z0	1.65	1	2	4	1455	158.63	6.30322	0.792685	0.859803	0.826244	1.01371	1.12933	1.07152	1.29686	0.0128135	Uncharacterized protein OS=Oryza sativa subsp. japonica GN=OsJ_27363 PE=4 SV=1 - [B9G0Z0_ORYSJ]
Q6AUB0	28.33	3	7	21	293	32.5675	5.8335	0.988096	0.998289	0.993193	1.08308	1.48976	1.28642	1.29524	0.0132522	Os05g0413400 protein OS=Oryza sativa subsp. japonica GN=Os05g0413400 PE=2 SV=1 - [Q6AUB0_ORYSJ]
Q10P08	16.87	4	4	8	326	34.9329	7.09326	0.948035	1.00509	0.976563	1.07353	1.45623	1.26488	1.29523	0.0132532	Esterase, putative, expressed OS=Oryza sativa subsp. japonica GN=LOC_Os03g14730 PE=2 SV=1 - [Q10P08_ORYSJ]
Q6ATM0	5.32	1	1	4	188	18.3558	4.58936	0.945021	0.86371	0.904366	1.13006	1.21201	1.17103	1.29487	0.0133538	Expressed protein OS=Oryza sativa subsp. japonica GN=OSJNBb0021K20.22 PE=2 SV=1 - [Q6ATM0_ORYSJ]
Q8S0V9	10.53	3	3	6	380	42.7233	8.06006	1.0415	0.952111	0.996806	1.15722	1.42309	1.29016	1.29429	0.0135148	DnaJ-like protein OS=Oryza sativa subsp. japonica GN=Os01g0556400 PE=2 SV=1 - [Q8S0V9_ORYSJ]
Q0J0M6	3.51	3	3	3	1055	113.922	5.10986	0.986854	0.996035	0.991444	1.05521	1.51097	1.28309	1.29416	0.0135505	Ubiquitinyl hydrolase 1 OS=Oryza sativa subsp. japonica GN=Os09g0505100 PE=2 SV=1 - [Q0J0M6_ORYSJ]
B9FP48	4.9	2	2	2	449	51.3575	6.18896	0.954929	1.04108	0.998004	1.05154	1.52772	1.28963	1.29221	0.0141107	DNA primase OS=Oryza sativa subsp. japonica GN=OsJ_18216 PE=3 SV=1 - [B9FP48_ORYSJ]
B9GAC6	32.14	2	2	6	112	12.0604	8.54346	0.924355	0.9489	0.936627	1.30362	1.11519	1.20941	1.29124	0.0143959	Uncharacterized protein OS=Oryza sativa subsp. japonica GN=OsJ_33660 PE=4 SV=1 - [B9GAC6_ORYSJ]
Q5ZBR8	14.27	4	8	13	736	78.6061	6.771	1.07391	1.07978	1.07685	1.34296	1.43509	1.38903	1.2899	0.0147976	Os01g0795000 protein OS=Oryza sativa subsp. japonica GN=Os01g0795000 PE=4 SV=1 - [Q5ZBR8_ORYSJ]
A3A862	3.66	2	2	4	737	77.7479	7.82568	1.04623	1.02972	1.03798	1.32912	1.3479	1.33851	1.28954	0.0149086	Uncharacterized protein OS=Oryza sativa subsp. japonica GN=OsJ_07198 PE=3 SV=1 - [A3A862_ORYSJ]
Q0JRA3	10.9	2	2	2	376	39.5644	5.52881	1.02889	0.989086	1.00899	1.42814	1.17307	1.30061	1.28902	0.0150673	Os01g0112100 protein OS=Oryza sativa subsp. japonica GN=Os01g0112100 PE=2 SV=1 - [Q0JRA3_ORYSJ]
A0A0P0X6M7	27.88	2	3	9	165	17.7849	5.26221	1.08284	1.23287	1.15785	1.50322	1.47898	1.4911	1.28781	0.0154458	Os07g0520800 protein (Fragment) OS=Oryza sativa subsp. japonica GN=Os07g0520800 PE=4 SV=1 - [A0A0P0X6M7_ORYSJ]
O82157	35.42	2	2	4	96	10.0914	9.72998	0.962801	0.851454	0.907127	1.27354	1.05903	1.16628	1.28569	0.0161325	Early nodulin OS=Oryza sativa subsp. japonica GN=OsENOD93b PE=2 SV=1 - [O82157_ORYSJ]
Q3V826	6.48	2	2	5	355	38.5613	5.30029	0.94691	0.845409	0.89616	1.18418	1.11982	1.152	1.28549	0.0162001	Os02g0682500 protein OS=Oryza sativa subsp. japonica GN=Os02g0682500 PE=4 SV=1 - [Q3V826_ORYSJ]
Q5Z6H0	13.54	3	3	4	288	31.8793	6.53662	0.826957	1.02505	0.926003	1.32587	1.05142	1.18864	1.28363	0.0168253	Xyloglucan endotransglucosylase/hydrolase OS=Oryza sativa subsp. japonica GN=Os06g0696600 PE=2 SV=1 - [Q5Z6H0_ORYSJ]
Q9AVE6	3.34	1	1	8	359	38.7392	5.74463	1.12225	1.00754	1.0649	1.43083	1.30253	1.36668	1.28339	0.016907	Sec-independent protein translocase protein TATC, chloroplastic OS=Oryza sativa subsp. japonica GN=TATC PE=2 SV=1 - [TATC_ORYSJ]
B9FIW6	6.05	2	2	2	628	66.7019	7.02002	0.99795	0.981442	0.989696	1.24464	1.2948	1.26972	1.28294	0.0170627	Uncharacterized protein OS=Oryza sativa subsp. japonica GN=OsJ_18600 PE=4 SV=1 - [B9FIW6_ORYSJ]
Q5SN59	22.62	6	6	12	367	37.1413	5.19873	0.972324	0.88726	0.929792	1.17231	1.2089	1.1906	1.2805	0.0179282	Ribokinase OS=Oryza sativa subsp. japonica GN=Os01g0665400 PE=3 SV=1 - [Q5SN59_ORYSJ]
P0C524	4.28	2	2	7	397	44.8773	7.63525	0.8903	0.910076	0.900188	1.24217	1.06317	1.15267	1.28048	0.0179375	Cytochrome b OS=Oryza sativa subsp. japonica GN=MT-CYB PE=2 SV=1 - [CYB_ORYSJ]
Q6H590	5.48	2	2	5	365	40.4884	5.65576	1.01367	0.91588	0.964775	1.07617	1.39379	1.23498	1.28007	0.0180864	Os09g0386600 protein OS=Oryza sativa subsp. japonica GN=Os09g0386600 PE=4 SV=1 - [Q6H590_ORYSJ]
Q7X5Z2	1.49	1	1	2	669	70.5082	8.45557	0.912016	0.910444	0.91123	1.0963	1.23654	1.16642	1.28005	0.0180938	OSJNBa0076N16.7 protein OS=Oryza sativa subsp. japonica GN=OSJNBa0076N16.7 PE=4 SV=1 - [Q7X5Z2_ORYSJ]
Q0IMM9	16.35	1	1	2	104	11.7355	6.65381	0.926695	1.03828	0.982488	1.306	1.20843	1.25721	1.27962	0.0182505	Os12g0560400 protein (Fragment) OS=Oryza sativa subsp. japonica GN=Os12g0560400 PE=3 SV=1 - [Q0IMM9_ORYSJ]
B9FTT3	16	3	11	24	944	99.9803	5.84619	0.950456	0.957231	0.953844	1.11333	1.32643	1.21988	1.27891	0.0185166	Serine/threonine-protein phosphatase OS=Oryza sativa subsp. japonica GN=OsJ_21718 PE=3 SV=1 - [B9FTT3_ORYSJ]
Q8H4U8	3.93	1	2	6	737	81.7408	7.03467	0.923026	1.09054	1.00678	1.32595	1.2474	1.28667	1.278	0.0188576	Os07g0211900 protein OS=Oryza sativa subsp. japonica GN=OJ1664_D08.104 PE=4 SV=1 - [Q8H4U8_ORYSJ]
Q8H559	13.16	1	2	7	152	16.1862	5.50342	0.97914	0.932754	0.955947	1.28732	1.15578	1.22155	1.27784	0.0189187	Os07g0159800 protein OS=Oryza sativa subsp. japonica GN=OJ1714_H10.115 PE=2 SV=1 - [Q8H559_ORYSJ]
B9FBV0	60.56	7	7	15	213	22.0615	5.64307	0.799658	0.731905	0.765782	0.978403	0.978117	0.97826	1.27747	0.019063	Uncharacterized protein OS=Oryza sativa subsp. japonica GN=OsJ_12596 PE=3 SV=1 - [B9FBV0_ORYSJ]
Q8W5H7	14.2	2	3	4	324	33.9348	4.90674	1.01522	0.986214	1.00072	1.20998	1.3449	1.27744	1.27652	0.0194295	Peroxidase OS=Oryza sativa subsp. japonica GN=prx51 PE=2 SV=1 - [Q8W5H7_ORYSJ]
Q652L9	8.01	3	3	3	487	54.4735	7.10791	0.897264	0.997013	0.947138	1.27427	1.14281	1.20854	1.27599	0.019638	Os09g0567000 protein OS=Oryza sativa subsp. japonica GN=Os09g0567000 PE=4 SV=1 - [Q652L9_ORYSJ]
Q0DJF5	27.68	3	3	10	112	12.1018	10.4331	1.02861	0.972149	1.00038	1.31934	1.23321	1.27628	1.27579	0.0197159	Os05g0292800 protein OS=Oryza sativa subsp. japonica GN=Os05g0292800 PE=2 SV=1 - [Q0DJF5_ORYSJ]
Q688X1	37.44	2	16	44	585	65.0404	5.47803	1.15925	1.06009	1.10967	1.38542	1.44456	1.41499	1.27515	0.0199737	Eukaryotic translation initiation factor 3 subunit D OS=Oryza sativa subsp. japonica GN=Os05g0566500 PE=2 SV=1 - [Q688X1_ORYSJ]
Q6YX79	7.33	5	6	9	996	109.441	6.45557	0.826885	0.954348	0.890617	1.19643	1.07471	1.13557	1.27504	0.0200167	GHMP kinase-like protein OS=Oryza sativa subsp. japonica GN=Os02g0141300 PE=2 SV=1 - [Q6YX79_ORYSJ]
Q688I0	36.7	3	3	8	109	11.6711	9.40771	1.0021	0.945954	0.974025	1.20619	1.27554	1.24087	1.27396	0.0204553	Os05g0363600 protein OS=Oryza sativa subsp. japonica GN=Os05g0363600 PE=2 SV=1 - [Q688I0_ORYSJ]
Q6K7A1	11.56	4	4	5	467	51.5979	6.58057	0.95189	0.969593	0.960742	1.03968	1.40692	1.2233	1.27329	0.0207321	ARID transcription factor OS=Oryza sativa subsp. japonica GN=Os02g0469900 PE=2 SV=1 - [Q6K7A1_ORYSJ]
Q653B6	3.28	2	2	2	793	88.6921	8.57275	1.05831	0.970357	1.01434	1.09656	1.48614	1.29135	1.2731	0.0208094	Potassium transporter 18 OS=Oryza sativa subsp. japonica GN=HAK18 PE=2 SV=1 - [HAK18_ORYSJ]
B9EX65	4.86	3	3	5	905	96.9435	6.96143	0.885178	1.02264	0.953909	1.02758	1.40054	1.21406	1.27272	0.020967	Uncharacterized protein OS=Oryza sativa subsp. japonica GN=OsJ_01979 PE=4 SV=1 - [B9EX65_ORYSJ]
Q2QQ94	14.55	3	3	8	323	34.9157	7.7085	0.819637	0.851154	0.835396	0.831589	1.29483	1.06321	1.2727	0.0209765	Hydrolase, carbon-nitrogen family protein, expressed OS=Oryza sativa subsp. japonica GN=LOC_Os12g31830 PE=4 SV=2 - [Q2QQ94_ORYSJ]
Q6ATV4	3.87	1	4	5	1033	111.658	5.89697	0.960097	0.983494	0.971796	1.18721	1.28551	1.23636	1.27224	0.0211683	Calcium-transporting ATPase 2, plasma membrane-type OS=Oryza sativa subsp. japonica GN=Os03g0616400 PE=2 SV=1 - [ACA2_ORYSJ]
Q84UQ0	15.79	3	3	3	228	26.1544	4.97021	1.01575	0.990003	1.00288	1.31483	1.23626	1.27555	1.27189	0.0213193	Uncharacterized protein OS=Oryza sativa subsp. japonica GN=P0672D01.115 PE=4 SV=1 - [Q84UQ0_ORYSJ]
Q6EP64	6.69	4	4	5	777	81.7966	5.08447	1.0328	1.1288	1.0808	1.13968	1.60886	1.37427	1.27153	0.021474	Hydroxyproline-rich glycoprotein family protein-like OS=Oryza sativa subsp. japonica GN=B1077E10.22 PE=4 SV=1 - [Q6EP64_ORYSJ]
Q6K9X9	8.09	3	3	5	519	56.6204	5.89697	0.945334	0.951687	0.94851	0.9693	1.44191	1.20561	1.27105	0.0216778	Acyl-CoA binding protein-like OS=Oryza sativa subsp. japonica GN=Os02g0822800 PE=4 SV=1 - [Q6K9X9_ORYSJ]
Q7X8P2	13.86	2	2	2	202	21.5389	4.75439	0.999206	1.10572	1.05246	0.995602	1.67791	1.33676	1.27012	0.0220814	OSJNBa0036B21.25 protein OS=Oryza sativa subsp. japonica GN=Os04g0459600 PE=2 SV=1 - [Q7X8P2_ORYSJ]
Q43004	22.99	3	5	12	335	35.1584	6.21436	0.923338	0.942267	0.932803	1.23128	1.1363	1.18379	1.26907	0.0225488	Peroxidase OS=Oryza sativa subsp. japonica GN=poxN PE=3 SV=1 - [Q43004_ORYSJ]
Q7F1F1	15.13	4	4	16	390	40.8673	9.61279	1.00972	0.973041	0.99138	1.32002	1.19549	1.25775	1.26869	0.0227204	Os08g0524200 protein OS=Oryza sativa subsp. japonica GN=OJ1191_A10.101 PE=2 SV=1 - [Q7F1F1_ORYSJ]
Q6ZBI7	12.67	3	4	6	442	49.2195	5.43994	1.0286	0.897252	0.962927	1.16234	1.27844	1.22039	1.26737	0.0233196	Os08g0543400 protein OS=Oryza sativa subsp. japonica GN=Os08g0543400 PE=2 SV=1 - [Q6ZBI7_ORYSJ]
Q6EP57	19.11	3	3	12	225	24.4475	9.77393	1.10247	1.05073	1.0766	1.54734	1.18076	1.36405	1.267	0.0234936	Os02g0578400 protein OS=Oryza sativa subsp. japonica GN=Os02g0578400 PE=4 SV=1 - [Q6EP57_ORYSJ]
Q6ZJR6	13.99	3	3	4	293	33.8959	9.5835	0.922658	1.18957	1.05612	1.5659	1.11004	1.33797	1.26688	0.0235496	Os08g0155000 protein OS=Oryza sativa subsp. japonica GN=Os08g0155000 PE=2 SV=1 - [Q6ZJR6_ORYSJ]
Q6YU95	2.31	1	1	3	519	57.0647	9.67139	0.97821	1.03582	1.00702	1.31183	1.23921	1.27552	1.26663	0.0236663	Os02g0101100 protein OS=Oryza sativa subsp. japonica GN=Os02g0101100 PE=2 SV=1 - [Q6YU95_ORYSJ]
Q6ZKP0	6.21	1	1	2	145	15.9903	10.0376	0.933617	1.04954	0.991579	1.29644	1.21413	1.25528	1.26594	0.0239881	Mitochondrial ribosomal protein L27 OS=Oryza sativa subsp. japonica GN=Os08g0404200 PE=2 SV=1 - [Q6ZKP0_ORYSJ]
Q0J625	8.59	1	1	5	163	18.3955	4.95752	0.820085	1.08268	0.951385	0.935292	1.47331	1.2043	1.26584	0.0240364	Os08g0376200 protein (Fragment) OS=Oryza sativa subsp. japonica GN=Os08g0376200 PE=4 SV=1 - [Q0J625_ORYSJ]
Q0J3X0	6.37	3	3	7	502	54.6803	6.85889	1.12182	1.05124	1.08653	1.1421	1.6086	1.37535	1.26582	0.024048	Os08g0547900 protein (Fragment) OS=Oryza sativa subsp. japonica GN=Os08g0547900 PE=3 SV=1 - [Q0J3X0_ORYSJ]
Q5QMW2	2.39	2	2	2	752	84.8224	6.13818	0.97006	0.958901	0.964481	1.15326	1.28734	1.2203	1.26524	0.0243232	BZIP protein-like OS=Oryza sativa subsp. japonica GN=Os01g0500550 PE=4 SV=1 - [Q5QMW2_ORYSJ]
Q5W6B7	9.81	2	2	4	265	29.3219	9.87646	1.02018	0.932882	0.976531	1.01592	1.45453	1.23522	1.26491	0.0244832	Os05g0270000 protein OS=Oryza sativa subsp. japonica GN=Os05g0270000 PE=2 SV=1 - [Q5W6B7_ORYSJ]
Q6L5E0	11.86	8	8	21	860	90.6352	5.52881	1.02755	1.04349	1.03552	1.22907	1.38854	1.3088	1.26391	0.0249673	Putative uncharacterized protein OJ1651_G11.5 OS=Oryza sativa subsp. japonica GN=OJ1651_G11.5 PE=4 SV=1 - [Q6L5E0_ORYSJ]
Q6Z4R9	12.15	2	2	4	247	26.9204	5.63037	0.920882	1.02081	0.970847	1.25588	1.19776	1.22682	1.26366	0.0250934	Os07g0123300 protein OS=Oryza sativa subsp. japonica GN=Os07g0123300 PE=4 SV=1 - [Q6Z4R9_ORYSJ]
Q6L5C6	8.37	4	4	4	836	91.672	6.72705	0.96675	0.958997	0.962873	1.36721	1.06588	1.21654	1.26345	0.0251965	Uncharacterized protein OS=Oryza sativa subsp. japonica GN=OJ1007_H05.4 PE=4 SV=1 - [Q6L5C6_ORYSJ]
Q10CN6	4.17	2	2	2	839	91.2292	5.65576	0.859648	1.04824	0.953946	1.22035	1.18743	1.20389	1.26201	0.0259184	Os03g0755000 protein OS=Oryza sativa subsp. japonica GN=Os03g0755000 PE=2 SV=1 - [Q10CN6_ORYSJ]
B9FFS6	3.78	2	2	2	662	76.0524	5.49072	1.08021	1.1618	1.12101	1.31251	1.51647	1.41449	1.2618	0.0260255	Uncharacterized protein OS=Oryza sativa subsp. japonica GN=OsJ_15232 PE=4 SV=1 - [B9FFS6_ORYSJ]
Q10Q80	6.7	1	1	3	194	21.5901	8.26514	0.960701	1.42417	1.19244	1.46784	1.54018	1.50401	1.26129	0.0262858	FAD-linked sulfhydryl oxidase ERV1 OS=Oryza sativa subsp. japonica GN=ERV1 PE=2 SV=2 - [ERV1_ORYSJ]
B9F137	8.22	5	9	21	1435	158.828	7.84033	0.967039	0.936182	0.95161	1.37382	1.02669	1.20026	1.26129	0.0262871	Uncharacterized protein OS=Oryza sativa subsp. japonica GN=OsJ_07538 PE=4 SV=1 - [B9F137_ORYSJ]
A0A0P0Y329	24.33	4	4	7	263	27.8957	9.77393	1.07414	0.988707	1.03142	1.2875	1.31417	1.30084	1.2612	0.0263303	Os11g0526200 protein (Fragment) OS=Oryza sativa subsp. japonica GN=Os11g0526200 PE=4 SV=1 - [A0A0P0Y329_ORYSJ]
Q658H9	14.25	4	4	8	393	41.4417	9.71533	1.01167	1.01414	1.0129	1.18197	1.37218	1.27707	1.26081	0.0265354	Os06g0129000 protein OS=Oryza sativa subsp. japonica GN=P0538C01.11 PE=4 SV=1 - [Q658H9_ORYSJ]
B9FHA5	18.52	4	4	4	270	28.2737	6.65381	0.981788	1.10646	1.04413	1.13468	1.4949	1.31479	1.25923	0.0273671	Uncharacterized protein OS=Oryza sativa subsp. japonica GN=OsJ_19327 PE=4 SV=1 - [B9FHA5_ORYSJ]
Q53LY6	9.79	3	3	6	378	41.7117	4.98291	0.935577	0.963231	0.949404	1.32951	1.06116	1.19533	1.25904	0.0274695	Putative uncharacterized protein (Fragment) OS=Oryza sativa subsp. japonica PE=3 SV=1 - [Q53LY6_ORYSJ]
Q6K438	6.05	1	1	3	347	35.9994	5.50342	0.909566	0.906115	0.90784	1.02662	1.25721	1.14192	1.25784	0.0281167	Os09g0133700 protein OS=Oryza sativa subsp. japonica GN=Os09g0133700 PE=2 SV=1 - [Q6K438_ORYSJ]
Q5JME4	11.19	2	2	3	268	30.1614	5.56689	1.05694	0.936395	0.996668	1.3823	1.12464	1.25347	1.25766	0.0282159	Os01g0971700 protein OS=Oryza sativa subsp. japonica GN=Os01g0971700 PE=2 SV=1 - [Q5JME4_ORYSJ]
Q0E1I7	8.83	2	2	2	283	31.3457	9.02686	1.07449	0.9174	0.995943	1.00848	1.49596	1.25222	1.25732	0.0284002	Os02g0437200 protein OS=Oryza sativa subsp. japonica GN=Os02g0437200 PE=4 SV=2 - [Q0E1I7_ORYSJ]
A3CJU8	10.87	3	3	6	230	25.3878	5.31299	1.0463	0.935384	0.99084	1.36536	1.12558	1.24547	1.25699	0.028587	Uncharacterized protein OS=Oryza sativa subsp. japonica GN=OsJ_37018 PE=3 SV=1 - [A3CJU8_ORYSJ]
Q0D5N0	22.77	3	3	6	202	21.2669	5.60498	0.908727	0.967175	0.937951	1.10074	1.25662	1.17868	1.25665	0.0287712	Os07g0548800 protein OS=Oryza sativa subsp. japonica GN=Os07g0548800 PE=2 SV=1 - [Q0D5N0_ORYSJ]
Q10S35	5.07	1	1	2	296	32.2865	8.99756	1.1229	1.19618	1.15954	1.24236	1.67184	1.4571	1.25662	0.0287931	DnaJ domain containing protein, expressed OS=Oryza sativa subsp. japonica GN=Os03g0136800 PE=4 SV=1 - [Q10S35_ORYSJ]
Q5VML3	6.54	2	2	2	474	50.4043	8.57275	1.00374	0.857469	0.930602	1.1483	1.19	1.16915	1.25633	0.0289506	Os06g0150550 protein OS=Oryza sativa subsp. japonica GN=Os06g0150600 PE=2 SV=1 - [Q5VML3_ORYSJ]
Q10EL7	18.1	2	2	4	116	12.8866	7.00537	0.842627	0.860968	0.851798	0.741409	1.39718	1.0693	1.25534	0.0295129	Expressed protein OS=Oryza sativa subsp. japonica GN=LOC_Os03g55730 PE=4 SV=1 - [Q10EL7_ORYSJ]
B9FYB2	4.04	1	1	2	223	22.7305	7.44482	0.95988	0.929002	0.944441	1.16731	1.20382	1.18557	1.25531	0.0295298	Uncharacterized protein OS=Oryza sativa subsp. japonica GN=OsJ_25041 PE=4 SV=1 - [B9FYB2_ORYSJ]
Q6Z965	43.91	14	15	25	394	43.6501	8.55811	1.02618	0.918163	0.972174	1.31351	1.12703	1.22027	1.2552	0.029596	12-oxophytodienoate reductase 7 OS=Oryza sativa subsp. japonica GN=OPR7 PE=2 SV=1 - [OPR7_ORYSJ]
Q7XKB7	5.49	1	1	2	255	27.7717	10.1401	0.949399	0.979498	0.964449	1.14831	1.27264	1.21048	1.2551	0.0296522	OSJNBa0064G10.14 protein OS=Oryza sativa subsp. japonica GN=Os04g0677300 PE=4 SV=2 - [Q7XKB7_ORYSJ]
Q69UE6	2.48	1	1	2	443	47.3502	6.26514	1.05401	1.0081	1.03105	1.34851	1.23941	1.29396	1.25499	0.0297144	Acyl transferase 10 OS=Oryza sativa subsp. japonica GN=AT10 PE=3 SV=1 - [AT10_ORYSJ]
Q2QLI6	4.76	1	2	6	567	63.518	8.104	1.10643	1.01581	1.06112	1.39106	1.27195	1.33151	1.25482	0.0298143	Microtubule-associated protein 70-1 OS=Oryza sativa subsp. japonica GN=MAP70.1 PE=2 SV=1 - [MP701_ORYSJ]
A2ZXI0	14.92	4	9	13	878	99.4285	5.8335	0.964257	0.968984	0.96662	1.21303	1.21083	1.21193	1.25378	0.0304156	Uncharacterized protein OS=Oryza sativa subsp. japonica GN=OsJ_03344 PE=4 SV=1 - [A2ZXI0_ORYSJ]
Q69LG7	7.65	3	7	10	915	99.6014	7.37158	1.01994	1.13128	1.07561	1.16843	1.52714	1.34779	1.25304	0.0308512	Aspartate kinase-homoserine dehydrogenase OS=Oryza sativa subsp. japonica GN=Os09g0294000 PE=2 SV=1 - [Q69LG7_ORYSJ]
Q03200	35.16	4	4	9	128	13.3085	4.51318	0.989568	1.08016	1.03486	1.43643	1.15547	1.29595	1.25229	0.0313025	Light-regulated protein OS=Oryza sativa subsp. japonica GN=LIR1 PE=2 SV=1 - [LIRP1_ORYSJ]
Q0IZS1	6.52	1	1	3	184	20.0014	8.98291	0.932705	1.08833	1.01052	1.36921	1.16079	1.265	1.25184	0.0315757	Os09g0553300 protein OS=Oryza sativa subsp. japonica GN=Os09g0553300 PE=4 SV=1 - [Q0IZS1_ORYSJ]
Q7Y180	13.6	3	3	4	272	28.7252	4.09424	1.22753	1.05639	1.14196	1.06208	1.79661	1.42935	1.25166	0.0316833	Acidic leucine-rich nuclear phosphoprotein 32-related protein 2 OS=Oryza sativa subsp. japonica GN=Os03g0668900 PE=2 SV=1 - [AN322_ORYSJ]
A3APB3	17.96	2	3	5	284	31.832	5.85889	1.04516	0.928683	0.986922	1.18984	1.28048	1.23516	1.25152	0.0317667	Uncharacterized protein OS=Oryza sativa subsp. japonica GN=OsJ_13213 PE=4 SV=1 - [A3APB3_ORYSJ]
A0A0P0WTE0	12.07	3	3	7	406	44.967	7.2251	0.953183	1.08212	1.01765	1.30717	1.23975	1.27346	1.25137	0.0318595	Os06g0170500 protein (Fragment) OS=Oryza sativa subsp. japonica GN=Os06g0170500 PE=4 SV=1 - [A0A0P0WTE0_ORYSJ]
Q7Y1D3	1.75	1	1	2	684	76.4213	8.25049	1.10733	1.08912	1.09823	1.35778	1.39056	1.37417	1.25126	0.0319254	Putative WD repeat protein OS=Oryza sativa subsp. japonica GN=OSJNBa0033P04.5 PE=4 SV=1 - [Q7Y1D3_ORYSJ]
P31673	27.92	2	4	10	154	17.3639	6.60986	0.756965	0.817726	0.787346	1.08871	0.880511	0.984611	1.25054	0.0323694	17.4 kDa class I heat shock protein OS=Oryza sativa subsp. japonica GN=HSP17.4 PE=2 SV=2 - [HS174_ORYSJ]
Q7XUM2	5.2	2	3	4	692	76.6436	8.79248	1.01203	0.966011	0.989019	1.21515	1.25816	1.23665	1.25038	0.0324697	OSJNBa0074L08.3 protein OS=Oryza sativa subsp. japonica GN=OSJNBa0074L08.3 PE=4 SV=1 - [Q7XUM2_ORYSJ]
A3C9M7	14.33	3	3	4	307	32.3484	5.40186	1.03709	1.00925	1.02317	1.17176	1.38598	1.27887	1.24991	0.0327659	Peroxidase OS=Oryza sativa subsp. japonica GN=OsJ_33333 PE=3 SV=1 - [A3C9M7_ORYSJ]
Q67IZ2	3.95	1	1	3	329	35.0523	5.94775	0.929065	1.0129	0.970981	1.16126	1.26582	1.21354	1.24981	0.0328277	Os09g0462300 protein OS=Oryza sativa subsp. japonica GN=Os09g0462300 PE=4 SV=1 - [Q67IZ2_ORYSJ]
A3AMT2	13.78	2	2	6	196	21.8842	5.04639	0.893566	0.854497	0.874032	1.0801	1.10282	1.09146	1.24877	0.0334899	Uncharacterized protein OS=Oryza sativa subsp. japonica GN=OsJ_12608 PE=3 SV=1 - [A3AMT2_ORYSJ]
Q6YWF5	12.08	1	12	20	1424	158.611	5.60498	1.21718	1.19724	1.20721	1.38505	1.62527	1.50516	1.24681	0.034763	Putative pattern formation protein GNOM OS=Oryza sativa subsp. japonica GN=OSJNBb0042G06.4 PE=4 SV=1 - [Q6YWF5_ORYSJ]
Q94EA5	25.66	2	3	5	113	12.6063	6.55127	0.776907	0.914478	0.845693	1.06277	1.04357	1.05317	1.24534	0.0357514	Os01g0731000 protein OS=Oryza sativa subsp. japonica GN=Os01g0731000 PE=4 SV=1 - [Q94EA5_ORYSJ]
Q0ITI9	4.19	1	2	4	501	55.0584	8.06006	1.00863	0.942834	0.975729	1.21856	1.21027	1.21442	1.24462	0.0362366	Os11g0249900 protein (Fragment) OS=Oryza sativa subsp. japonica GN=Os11g0249900 PE=4 SV=1 - [Q0ITI9_ORYSJ]
Q6L4S2	21.97	5	5	7	314	34.927	8.54346	0.93468	0.991239	0.962959	1.36906	1.02696	1.19801	1.24409	0.0366054	Os05g0592000 protein OS=Oryza sativa subsp. japonica GN=Os05g0592000 PE=3 SV=1 - [Q6L4S2_ORYSJ]
Q8GSD8	39.42	3	3	5	104	10.5063	8.1333	0.984789	0.949279	0.967034	1.15084	1.25525	1.20304	1.24405	0.0366301	Os07g0290200 protein OS=Oryza sativa subsp. japonica GN=P0438G07.127 PE=2 SV=1 - [Q8GSD8_ORYSJ]
Q2QXB1	5.56	2	2	3	432	48.7426	6.60986	1.02132	1.02724	1.02428	1.15895	1.3894	1.27417	1.24397	0.0366897	Expressed protein OS=Oryza sativa subsp. japonica GN=LOC_Os12g06640 PE=2 SV=1 - [Q2QXB1_ORYSJ]
Q7XQM6	17.88	4	4	7	302	34.3117	4.57666	0.878694	0.966502	0.922598	0.991876	1.30254	1.14721	1.24345	0.0370501	OSJNBa0089K21.10 protein OS=Oryza sativa subsp. japonica GN=Os04g0471300 PE=2 SV=2 - [Q7XQM6_ORYSJ]
Q6YTR3	12.04	5	5	6	565	60.6392	5.73193	1.1116	1.15504	1.13332	1.51789	1.29813	1.40801	1.24238	0.0378098	Os08g0332700 protein OS=Oryza sativa subsp. japonica GN=Os08g0332700 PE=2 SV=1 - [Q6YTR3_ORYSJ]
B9FK29	3.63	1	1	3	331	36.4614	4.50049	0.891579	0.787207	0.839393	1.06124	1.02401	1.04263	1.24212	0.0379926	Uncharacterized protein OS=Oryza sativa subsp. japonica GN=OsJ_17920 PE=4 SV=1 - [B9FK29_ORYSJ]
Q0D9Q1	8.33	5	6	7	804	90.6663	8.44092	1.04905	0.972809	1.01093	1.49548	1.01458	1.25503	1.24146	0.0384695	Os06g0704400 protein OS=Oryza sativa subsp. japonica GN=Os06g0704400 PE=4 SV=2 - [Q0D9Q1_ORYSJ]
A3AUS0	9.92	3	3	5	494	54.1063	9.72998	1.10352	1.08402	1.09377	1.14558	1.56955	1.35757	1.24118	0.0386721	Uncharacterized protein OS=Oryza sativa subsp. japonica GN=OsJ_15147 PE=4 SV=1 - [A3AUS0_ORYSJ]
Q7XI50	8.26	1	1	2	218	21.7515	6.93213	0.87815	1.04447	0.961309	1.05566	1.32951	1.19258	1.24058	0.039111	Beta-1,3-glucanase-like protein OS=Oryza sativa subsp. japonica GN=P0519E12.126 PE=2 SV=1 - [Q7XI50_ORYSJ]
Q8S0M7	6.96	1	2	7	359	39.1779	7.2251	1.05864	0.877856	0.968248	1.1957	1.20613	1.20091	1.24029	0.0393232	Os01g0891300 protein OS=Oryza sativa subsp. japonica GN=Os01g0891300 PE=2 SV=1 - [Q8S0M7_ORYSJ]
A0A0P0VFT9	24	4	4	9	250	27.868	7.23975	0.978794	1.00607	0.99243	1.16211	1.29763	1.22987	1.23925	0.0400986	Os02g0192100 protein OS=Oryza sativa subsp. japonica GN=Os02g0192100 PE=4 SV=1 - [A0A0P0VFT9_ORYSJ]
Q6YU51	3.93	2	2	3	713	75.7607	7.43018	1.13181	1.09954	1.11568	1.40886	1.3556	1.38223	1.23892	0.0403503	Probable 1-deoxy-D-xylulose-5-phosphate synthase 2, chloroplastic OS=Oryza sativa subsp. japonica GN=Os07g0190000 PE=2 SV=1 - [DXS2_ORYSJ]
Q33AD9	12.99	2	2	7	177	19.8382	7.48877	0.941337	0.950499	0.945918	1.2229	1.11934	1.17112	1.23808	0.0409875	Ubiquitin-conjugating enzyme E2 M, putative, expressed OS=Oryza sativa subsp. japonica GN=LOC_Os10g11260 PE=3 SV=1 - [Q33AD9_ORYSJ]
Q5N945	12.08	2	2	2	331	37.5118	4.75439	0.985508	1.17794	1.08172	1.04694	1.63083	1.33889	1.23773	0.0412553	Os01g0869500 protein OS=Oryza sativa subsp. japonica GN=Os01g0869500 PE=2 SV=1 - [Q5N945_ORYSJ]
B9FBQ7	11.11	3	3	5	369	39.9893	6.45557	0.9645	0.942575	0.953537	1.19909	1.15803	1.17856	1.23599	0.0426187	Uncharacterized protein OS=Oryza sativa subsp. japonica GN=OsJ_12508 PE=4 SV=1 - [B9FBQ7_ORYSJ]
Q8S3Q4	14.93	1	1	2	67	7.59095	9.59814	0.888956	0.871965	0.88046	1.08842	1.0866	1.08751	1.23516	0.0432812	OSJNBa0011F23.3 protein OS=Oryza sativa subsp. japonica GN=24K23.2 PE=4 SV=1 - [Q8S3Q4_ORYSJ]
B9F826	12.21	6	7	10	696	75.3916	7.76709	0.953613	0.877083	0.915348	1.00966	1.25045	1.13006	1.23457	0.0437623	Uncharacterized protein OS=Oryza sativa subsp. japonica GN=OsJ_10575 PE=3 SV=1 - [B9F826_ORYSJ]
Q10M73	18.27	3	3	3	197	22.7018	6.93213	0.923523	0.97197	0.947747	1.31535	1.02327	1.16931	1.23378	0.0444052	Guanylate kinase family protein, expressed OS=Oryza sativa subsp. japonica GN=LOC_Os03g20460 PE=4 SV=1 - [Q10M73_ORYSJ]
Q2QXJ7	12.77	3	3	3	274	31.6326	8.1333	1.03726	0.906734	0.971995	1.14201	1.25635	1.19918	1.23373	0.0444466	Syntaxin 81, putative OS=Oryza sativa subsp. japonica GN=LOC_Os12g05810 PE=4 SV=1 - [Q2QXJ7_ORYSJ]
Q5VPH6	7.28	2	2	4	316	34.8949	6.62451	1.02613	1.04476	1.03544	1.19006	1.3646	1.27733	1.23361	0.0445454	Os06g0137300 protein OS=Oryza sativa subsp. japonica GN=Os06g0137300 PE=4 SV=1 - [Q5VPH6_ORYSJ]
B9FZT4	13.22	1	6	10	711	78.2325	6.32861	1.42974	1.13476	1.28225	1.64758	1.51546	1.58152	1.23339	0.044726	NADPH--cytochrome P450 reductase OS=Oryza sativa subsp. japonica GN=OsJ_26563 PE=3 SV=1 - [B9FZT4_ORYSJ]
A3ACI4	1.97	1	1	3	507	52.5215	6.04932	0.897273	0.819053	0.858163	1.07456	1.04203	1.0583	1.23321	0.0448759	Uncharacterized protein OS=Oryza sativa subsp. japonica GN=OsJ_08808 PE=4 SV=1 - [A3ACI4_ORYSJ]
Q7XIP5	5.12	2	3	5	566	61.746	7.82568	1.08527	0.997614	1.04144	1.25803	1.30983	1.28393	1.23284	0.0451842	Os07g0644600 protein OS=Oryza sativa subsp. japonica GN=OJ1458_B07.110 PE=2 SV=1 - [Q7XIP5_ORYSJ]
Q8GSD5	8.62	1	1	3	116	13.0852	7.81104	1.17011	1.0892	1.12966	1.29141	1.49213	1.39177	1.23203	0.0458673	DNA-directed RNA polymerase subunit OS=Oryza sativa subsp. japonica GN=P0616D06.132 PE=3 SV=1 - [Q8GSD5_ORYSJ]
Q69TG9	24.83	3	3	5	149	16.5362	9.29053	0.986281	0.971544	0.978913	1.30723	1.10463	1.20593	1.23191	0.0459698	Glycine-rich protein-like OS=Oryza sativa subsp. japonica GN=Os06g0216700 PE=2 SV=1 - [Q69TG9_ORYSJ]
Q69XG4	14.84	6	6	14	519	53.0098	7.72314	1.03425	0.963105	0.998677	1.23032	1.22991	1.23012	1.23174	0.0461081	Os06g0610800 protein OS=Oryza sativa subsp. japonica GN=P0490F09.29-1 PE=3 SV=1 - [Q69XG4_ORYSJ]
Q6ZDG3	32.42	8	8	16	327	35.2134	5.30029	0.935951	0.923137	0.929544	1.23173	1.05797	1.14485	1.23162	0.0462131	Os08g0475400 protein OS=Oryza sativa subsp. japonica GN=Os08g0475400 PE=2 SV=1 - [Q6ZDG3_ORYSJ]
Q75HX0	50.53	8	15	82	376	41.5807	5.47803	0.95383	0.992493	0.973162	1.20174	1.19499	1.19837	1.23142	0.0463892	Actin OS=Oryza sativa subsp. japonica GN=Os05g0438800 PE=2 SV=1 - [Q75HX0_ORYSJ]
B9FQ73	9.99	6	7	15	1081	115.773	5.97314	1.08651	1.07816	1.08233	1.21666	1.44756	1.33211	1.23078	0.0469398	Uncharacterized protein OS=Oryza sativa subsp. japonica GN=OsJ_22152 PE=4 SV=1 - [B9FQ73_ORYSJ]
Q53JH3	16.96	1	10	23	690	76.1671	6.90283	1.03061	1.07553	1.05307	1.21374	1.37782	1.29578	1.23048	0.0471969	Probable acyl-CoA synthetase, 62297-59022 [imported]-Arabidopsis thaliana OS=Oryza sativa subsp. japonica GN=LOC_Os11g06880 PE=4 SV=1 - [Q53JH3_ORYSJ]
Q10NP6	9.66	2	2	6	321	35.6321	9.64209	0.691144	0.602622	0.646883	0.824113	0.766713	0.795413	1.22961	0.0479585	Os03g0263500 protein OS=Oryza sativa subsp. japonica GN=LOC_Os03g15700 PE=2 SV=1 - [Q10NP6_ORYSJ]
Q8H634	8.03	3	3	3	461	49.8084	6.72705	1.05136	1.4153	1.23333	1.32158	1.71093	1.51625	1.2294	0.0481444	Os06g0103200 protein OS=Oryza sativa subsp. japonica GN=Os06g0103200 PE=2 SV=1 - [Q8H634_ORYSJ]
Q8GVN7	33.5	5	5	12	200	22.5305	8.74854	0.925813	0.926208	0.92601	1.08552	1.1909	1.13821	1.22915	0.048363	Os07g0531500 protein OS=Oryza sativa subsp. japonica GN=P0681F05.132 PE=2 SV=1 - [Q8GVN7_ORYSJ]
Q9ZWF5	60.89	2	9	44	179	18.1977	6.34131	1.14582	1.03194	1.08888	1.35748	1.31684	1.33716	1.22801	0.0493869	Os05g0568300 protein OS=Oryza sativa subsp. japonica GN=rpl12-1 PE=3 SV=1 - [Q9ZWF5_ORYSJ]
Q7XRW8	7.68	4	4	5	586	65.1324	8.44092	1.10375	0.974377	1.03906	1.38678	1.16485	1.27581	1.22785	0.0495288	OSJNBb0032E06.12 protein OS=Oryza sativa subsp. japonica GN=OSJNBb0032E06.12 PE=4 SV=2 - [Q7XRW8_ORYSJ]

## Sheet: Kitaake-S vs Kitaake-C-DOWN
Table S2. Differentially abundant proteins (DAPs).
Down-regulated proteins in kitaake-S vs kitaake-C.
Accession	Coverage	Unique Peptides	Peptides	PSMs	AAs	MW [kDa]	calc. pI	kitaake-C-1/REF	kitaake-C-2/REF	average kitaake-C/REF	kitaake-S-1/REF	kitaake-S-2/REF	average kitaake-S/REF	kitaake-S vs kitaake-C	Significance A	Description
C7J8J3	40.74	1	7	326	108	11.7028	8.00146	2.31443	5.19545	3.75494	0.73683	0.48148	0.609155	0.162228	5.29632e-115	Os11g0532750 protein (Fragment) OS=Oryza sativa subsp. japonica GN=Os11g0532750 PE=4 SV=1 - [C7J8J3_ORYSJ]
A0A0N7KEN1	2.22	1	1	2	631	73.1182	8.39697	5.34896	1.07681	3.21288	0.771366	1.24486	1.00811	0.313772	7.87974e-48	Os02g0137500 protein (Fragment) OS=Oryza sativa subsp. japonica GN=Os02g0137500 PE=4 SV=1 - [A0A0N7KEN1_ORYSJ]
Q5VPA8	2.28	1	2	4	1139	124.156	6.56592	2.53067	2.46695	2.49881	0.857575	0.889021	0.873298	0.349485	1.1584e-39	Os06g0581500 protein OS=Oryza sativa subsp. japonica GN=Os06g0581500 PE=2 SV=1 - [Q5VPA8_ORYSJ]
Q9SNK8	24.36	7	7	10	349	37.3655	5.78271	2.41647	1.09915	1.75781	0.784751	0.950418	0.867584	0.493559	8.39369e-19	Putative uncharacterized protein OJ1528D07.3 OS=Oryza sativa subsp. japonica GN=OJ1528D07.3 PE=4 SV=1 - [Q9SNK8_ORYSJ]
Q7XVP6	1.14	1	1	2	528	58.5202	7.97217	2.48121	1.27176	1.87649	0.897824	1.06685	0.982338	0.523499	4.78359e-16	OSJNBa0050F15.1 protein OS=Oryza sativa subsp. japonica GN=OSJNBa0050F15.1 PE=4 SV=2 - [Q7XVP6_ORYSJ]
Q0J722	3.8	1	1	2	263	28.4246	6.68311	1.38505	1.53552	1.46029	0.837057	0.792505	0.814781	0.55796	2.51336e-13	Os08g0239300 protein OS=Oryza sativa subsp. japonica GN=Os08g0239300 PE=2 SV=1 - [Q0J722_ORYSJ]
Q10A03	3.44	1	1	2	320	36.9048	7.38623	1.37053	1.442	1.40626	0.700419	0.907925	0.804172	0.571849	2.38074e-12	Os10g0188300 protein OS=Oryza sativa subsp. japonica GN=LOC_Os10g11034 PE=2 SV=1 - [Q10A03_ORYSJ]
Q7XM58	6.46	1	3	5	511	56.8616	6.55127	1.06048	1.31689	1.18868	0.643822	0.77212	0.707971	0.595593	8.00606e-11	OSJNBb0020O11.15 protein OS=Oryza sativa subsp. japonica GN=OSJNBb0020O11.15 PE=4 SV=2 - [Q7XM58_ORYSJ]
Q6F390	10.84	2	2	3	249	26.6582	5.65576	1.38063	1.94025	1.66044	0.972355	1.0566	1.01448	0.61097	6.36383e-10	Expressed protein OS=Oryza sativa subsp. japonica GN=OSJNBb0021G19.8 PE=4 SV=1 - [Q6F390_ORYSJ]
Q942M1	4.26	1	1	2	517	57.5342	6.80029	1.31097	1.66466	1.48781	0.979948	0.85775	0.918849	0.617584	1.48241e-09	Os01g0338200 protein OS=Oryza sativa subsp. japonica GN=Os01g0338200 PE=2 SV=1 - [Q942M1_ORYSJ]
A0A0P0VB85	1.58	1	1	2	571	66.2046	7.95752	1.52421	1.50733	1.51577	0.91585	0.965489	0.940669	0.62059	2.1583e-09	Hexosyltransferase (Fragment) OS=Oryza sativa subsp. japonica GN=Os01g0880200 PE=3 SV=1 - [A0A0P0VB85_ORYSJ]
Q6H5V3	8.5	2	2	2	353	38.4744	6.03662	1.71344	1.48531	1.59938	0.759983	1.22697	0.993476	0.621164	2.31732e-09	ALG2-interacting protein X-like OS=Oryza sativa subsp. japonica GN=Os02g0638400 PE=2 SV=1 - [Q6H5V3_ORYSJ]
Q7EZD3	4.12	2	2	3	729	80.4769	4.77979	1.48206	1.4635	1.47278	0.881951	0.958028	0.919989	0.624664	3.55947e-09	NAC2 protein OS=Oryza sativa subsp. japonica GN=P0498E12.103 PE=2 SV=1 - [Q7EZD3_ORYSJ]
B9FKJ6	3.38	1	1	2	266	30.5238	9.42236	1.26422	1.22521	1.24471	0.727236	0.834066	0.780651	0.627173	4.82097e-09	Uncharacterized protein OS=Oryza sativa subsp. japonica GN=OsJ_19160 PE=4 SV=1 - [B9FKJ6_ORYSJ]
Q6YYA7	20.56	3	3	4	107	11.8683	10.1108	1.42456	1.49839	1.46147	0.89265	0.959085	0.925867	0.633516	1.02117e-08	Os08g0359600 protein OS=Oryza sativa subsp. japonica GN=Os08g0359600 PE=2 SV=1 - [Q6YYA7_ORYSJ]
A0A0P0VUF6	20.35	2	4	6	231	27.5789	7.10791	1.50031	0.947225	1.22377	0.740263	0.814211	0.777237	0.635117	1.2298e-08	Os03g0207300 protein (Fragment) OS=Oryza sativa subsp. japonica GN=Os03g0207300 PE=4 SV=1 - [A0A0P0VUF6_ORYSJ]
Q67UT1	16.52	2	2	2	230	25.7087	7.23975	1.98785	1.02571	1.50678	0.944502	0.969679	0.957091	0.635189	1.24002e-08	Os09g0443500 protein OS=Oryza sativa subsp. japonica GN=Os09g0443500 PE=2 SV=1 - [Q67UT1_ORYSJ]
B9FFW2	0.78	1	1	2	1157	129.741	6.46826	1.31664	1.28313	1.29988	0.805716	0.848022	0.826869	0.63611	1.37891e-08	Uncharacterized protein OS=Oryza sativa subsp. japonica GN=OsJ_15299 PE=4 SV=1 - [B9FFW2_ORYSJ]
Q6ETK2	2.43	1	1	2	329	37.5938	6.56592	1.31956	1.0688	1.19418	0.802323	0.724491	0.763407	0.639275	1.9793e-08	Ubiquitin carboxyl-terminal hydrolase OS=Oryza sativa subsp. japonica GN=Os02g0180100 PE=2 SV=1 - [Q6ETK2_ORYSJ]
B7E4R8	2.76	1	1	2	434	48.6514	8.57275	1.76061	1.33544	1.54802	0.984615	0.99665	0.990632	0.639934	2.13249e-08	cDNA clone:001-001-A08, full insert sequence OS=Oryza sativa subsp. japonica PE=2 SV=1 - [B7E4R8_ORYSJ]
B9EWY2	2.89	1	1	3	484	53.0179	5.85889	1.20802	1.32554	1.26678	0.779969	0.842725	0.811347	0.640479	2.26773e-08	Uncharacterized protein OS=Oryza sativa subsp. japonica GN=OsJ_04901 PE=4 SV=1 - [B9EWY2_ORYSJ]
P0C512	58.07	1	37	1524	477	52.8475	6.68311	1.03797	1.27224	1.1551	0.61173	0.872681	0.742206	0.642545	2.8586e-08	Ribulose bisphosphate carboxylase large chain OS=Oryza sativa subsp. japonica GN=rbcL PE=1 SV=1 - [RBL_ORYSJ]
Q0DGP5	2.7	3	3	3	888	97.9764	6.13818	1.22968	1.33669	1.28318	0.843261	0.809948	0.826604	0.644182	3.42874e-08	Os05g0519500 protein OS=Oryza sativa subsp. japonica GN=Os05g0519500 PE=4 SV=1 - [Q0DGP5_ORYSJ]
Q6F4N5	22.37	2	8	20	438	45.0484	7.06396	1.98422	0.955624	1.46992	0.936814	0.957374	0.947094	0.644315	3.47951e-08	Aspartyl protease 25 OS=Oryza sativa subsp. japonica GN=AP25 PE=2 SV=1 - [AP25_ORYSJ]
Q6K4D9	36.92	3	3	5	130	14.6482	6.52197	1.05351	2.1373	1.5954	0.978993	1.07733	1.02816	0.644454	3.53349e-08	Os09g0363700 protein OS=Oryza sativa subsp. japonica GN=Os09g0363700 PE=2 SV=1 - [Q6K4D9_ORYSJ]
Q306J3	37.25	6	6	22	306	32.9915	6.60986	1.68477	3.0776	2.38118	1.23032	1.84111	1.53572	0.644938	3.72725e-08	Dirigent protein OS=Oryza sativa subsp. japonica GN=JAC1 PE=2 SV=1 - [Q306J3_ORYSJ]
Q0JKI1	8.38	1	2	7	370	41.3638	6.56592	1.24677	1.32169	1.28423	0.942966	0.715667	0.829317	0.64577	4.08468e-08	Os01g0673500 protein OS=Oryza sativa subsp. japonica GN=Os01g0673500 PE=4 SV=1 - [Q0JKI1_ORYSJ]
Q6YU05	13.34	2	7	8	652	72.0606	6.97607	1.87535	1.20009	1.53772	0.953179	1.0371	0.995142	0.647154	4.75224e-08	Os02g0562300 protein OS=Oryza sativa subsp. japonica GN=Os02g0562300 PE=2 SV=1 - [Q6YU05_ORYSJ]
Q53M91	6.67	1	1	2	165	17.861	6.62451	1.38181	1.61033	1.49607	0.965108	1.00425	0.984679	0.658177	1.5313e-07	Expressed protein OS=Oryza sativa subsp. japonica GN=Os11g0311300 PE=4 SV=1 - [Q53M91_ORYSJ]
Q6UAL4	2.48	2	2	4	1128	126.757	8.76318	1.22313	1.22043	1.22178	0.847442	0.772042	0.809742	0.662756	2.44455e-07	Myosin heavy chain class VIII A2 protein OS=Oryza sativa subsp. japonica GN=MyoVIIIA2 PE=2 SV=1 - [Q6UAL4_ORYSJ]
Q5ZB81	5.59	1	1	2	304	33.598	9.01221	1.84703	1.09371	1.47037	1.10808	0.862364	0.985222	0.670049	5.03988e-07	Os01g0583200 protein OS=Oryza sativa subsp. japonica GN=Os01g0583200 PE=2 SV=1 - [Q5ZB81_ORYSJ]
Q5VPG4	3.13	1	1	2	383	41.1553	9.46631	1.59262	1.11316	1.35289	0.846452	0.970714	0.908583	0.671587	5.8514e-07	Os06g0138500 protein OS=Oryza sativa subsp. japonica GN=Os06g0138600 PE=2 SV=1 - [Q5VPG4_ORYSJ]
Q2QPX7	4.72	2	2	8	487	50.1895	8.99756	1.19173	1.56444	1.37808	0.974085	0.886093	0.930089	0.674916	8.05105e-07	Os12g0514000 protein OS=Oryza sativa subsp. japonica GN=Os12g0514000 PE=2 SV=1 - [Q2QPX7_ORYSJ]
Q9LD96	2.27	1	1	2	616	65.4691	8.03076	1.53715	1.14287	1.34001	0.886439	0.93136	0.9089	0.678279	1.10558e-06	Os01g0209800 protein OS=Oryza sativa subsp. japonica GN=Os01g0209800 PE=2 SV=1 - [Q9LD96_ORYSJ]
Q6ETT1	5.36	2	2	2	504	56.7659	7.60596	1.2717	1.24259	1.25714	0.922641	0.787663	0.855152	0.680234	1.32619e-06	Os02g0108800 protein OS=Oryza sativa subsp. japonica GN=Os02g0108800 PE=2 SV=1 - [Q6ETT1_ORYSJ]
Q6ZAX5	21.32	1	1	3	136	14.1795	10.4917	1.3995	1.39433	1.39691	0.943609	0.959615	0.951612	0.681224	1.4532e-06	Os08g0269700 protein OS=Oryza sativa subsp. japonica GN=Os08g0269700 PE=2 SV=1 - [Q6ZAX5_ORYSJ]
A3AQF6	4.2	2	2	2	738	79.7251	7.75244	1.73288	0.98019	1.35653	0.924745	0.924919	0.924832	0.681761	1.52675e-06	Uncharacterized protein OS=Oryza sativa subsp. japonica GN=OsJ_13620 PE=4 SV=1 - [A3AQF6_ORYSJ]
Q0DVE7	2.61	1	1	2	499	54.1232	6.80029	1.43406	1.00754	1.2208	0.792167	0.899945	0.846056	0.693034	4.17954e-06	Os03g0133600 protein (Fragment) OS=Oryza sativa subsp. japonica GN=Os03g0133600 PE=4 SV=1 - [Q0DVE7_ORYSJ]
B9ET25	14.18	2	2	3	268	29.0004	8.95361	1.12753	1.68418	1.40586	1.11135	0.840429	0.975889	0.69416	4.60769e-06	Uncharacterized protein OS=Oryza sativa subsp. japonica GN=OsJ_00529 PE=4 SV=1 - [B9ET25_ORYSJ]
A3BMS4	9.65	2	8	20	974	109.261	6.27783	1.24451	1.13475	1.18963	0.728989	0.930681	0.829835	0.697557	6.16188e-06	Uncharacterized protein OS=Oryza sativa subsp. japonica GN=OsJ_25344 PE=4 SV=1 - [A3BMS4_ORYSJ]
Q2QVK7	23.77	3	6	13	345	37.9394	7.37158	1.3371	1.06362	1.20036	0.879396	0.798124	0.83876	0.698756	6.81997e-06	NADP-dependent oxidoreductase P1, putative, expressed OS=Oryza sativa subsp. japonica GN=Os12g0225900 PE=2 SV=2 - [Q2QVK7_ORYSJ]
Q761Z6	5.09	1	1	3	334	36.5378	9.61279	1.38181	1.69021	1.53601	1.04842	1.10182	1.07512	0.699942	7.535e-06	BRI1-KD interacting protein 118 (Fragment) OS=Oryza sativa subsp. japonica GN=bip118 PE=2 SV=1 - [Q761Z6_ORYSJ]
Q5JM38	3.59	1	1	2	223	24.1979	4.81787	1.23245	1.16751	1.19998	0.880573	0.800253	0.840413	0.700357	7.80165e-06	Putative uncharacterized protein P0702H08.31 OS=Oryza sativa subsp. japonica GN=P0702H08.31 PE=4 SV=1 - [Q5JM38_ORYSJ]
A0A0P0WEZ2	15.54	2	3	12	251	28.3632	5.23682	1.16239	1.07326	1.11783	0.752467	0.826654	0.78956	0.706336	1.27668e-05	Os04g0608800 protein (Fragment) OS=Oryza sativa subsp. japonica GN=Os04g0608800 PE=4 SV=1 - [A0A0P0WEZ2_ORYSJ]
Q6Z808	14.49	1	2	5	214	23.9512	9.31982	1.05934	1.17692	1.11813	0.886607	0.69576	0.791184	0.707596	1.41357e-05	Rac-like GTP-binding protein 3 OS=Oryza sativa subsp. japonica GN=RAC3 PE=2 SV=1 - [RAC3_ORYSJ]
Q53KX3	3.69	3	3	4	1029	113.617	6.30322	1.08061	1.81412	1.44737	0.98824	1.0605	1.02437	0.707746	1.43077e-05	Elongation factor Tu family protein, putative, expressed OS=Oryza sativa subsp. japonica GN=LOC_Os03g44780 PE=4 SV=1 - [Q53KX3_ORYSJ]
Q10PH9	2.61	2	2	4	612	70.0895	5.52881	1.29073	1.11061	1.20067	0.794272	0.905873	0.850073	0.707998	1.46013e-05	IBR domain containing protein, expressed OS=Oryza sativa subsp. japonica GN=Os03g0233500 PE=4 SV=1 - [Q10PH9_ORYSJ]
Q60ES8	4.67	3	3	4	792	89.0535	6.30322	0.930668	1.02506	0.977866	0.712421	0.673633	0.693027	0.708713	1.54644e-05	Putative glycosyl hydrolase OS=Oryza sativa subsp. japonica GN=OJ1764_D01.4 PE=4 SV=1 - [Q60ES8_ORYSJ]
Q5N7Z8	2.5	1	1	2	561	60.3524	7.04932	1.26723	1.29628	1.28175	0.91286	0.91016	0.91151	0.711143	1.87653e-05	Os01g0227500 protein OS=Oryza sativa subsp. japonica GN=Os01g0227500 PE=3 SV=1 - [Q5N7Z8_ORYSJ]
A3BTP9	0.49	1	1	2	1831	202.43	6.22705	1.35232	1.10023	1.22627	0.80151	0.946275	0.873893	0.712642	2.11199e-05	Uncharacterized protein OS=Oryza sativa subsp. japonica GN=OsJ_27527 PE=4 SV=1 - [A3BTP9_ORYSJ]
Q7XL00	11.27	2	2	3	275	27.8461	6.32861	1.43079	1.18382	1.3073	0.832423	1.03615	0.934288	0.714669	2.47419e-05	OJ000315_02.17 protein OS=Oryza sativa subsp. japonica GN=OJ000315_02.17 PE=2 SV=1 - [Q7XL00_ORYSJ]
Q8HCR2	16.22	2	2	3	148	17.2854	10.6675	1.2303	0.869033	1.04967	0.755409	0.748271	0.75184	0.716267	2.79991e-05	Ribosomal protein S7 OS=Oryza sativa subsp. japonica GN=rps7 PE=4 SV=2 - [Q8HCR2_ORYSJ]
B9EXZ6	3.46	1	1	2	520	55.7738	8.77783	1.30442	1.26869	1.28655	0.936451	0.912189	0.92432	0.718447	3.30915e-05	Amino-acid permease BAT1 homolog OS=Oryza sativa subsp. japonica GN=BAT1 PE=2 SV=1 - [BAT1_ORYSJ]
Q6H6D3	9.39	1	1	2	213	22.2065	7.06396	1.27018	1.42978	1.34998	0.97154	0.969234	0.970387	0.718815	3.40313e-05	Peptidylprolyl isomerase OS=Oryza sativa subsp. japonica GN=Os02g0168700 PE=2 SV=1 - [Q6H6D3_ORYSJ]
Q9LGK6	3.55	1	1	3	282	30.4578	9.30518	1.00624	1.0245	1.01537	0.813337	0.649803	0.73157	0.720493	3.8641e-05	rRNA N-glycosidase OS=Oryza sativa subsp. japonica GN=Os01g0160800 PE=2 SV=1 - [Q9LGK6_ORYSJ]
B9F5L7	5.42	1	1	2	332	36.8412	8.85107	1.69632	1.25951	1.47791	1.04936	1.0879	1.06863	0.723066	4.6852e-05	Uncharacterized protein OS=Oryza sativa subsp. japonica GN=OsJ_09724 PE=4 SV=1 - [B9F5L7_ORYSJ]
A0A0P0Y285	3.81	1	1	3	446	49.0801	5.84619	1.23394	1.10569	1.16981	0.787718	0.904848	0.846283	0.723434	4.81523e-05	Os11g0474800 protein (Fragment) OS=Oryza sativa subsp. japonica GN=Os11g0474800 PE=3 SV=1 - [A0A0P0Y285_ORYSJ]
B7EV02	12.82	3	3	5	273	30.6576	7.09326	1.43739	1.01248	1.22494	0.827077	0.946544	0.886811	0.723965	5.00861e-05	Uncharacterized protein OS=Oryza sativa subsp. japonica GN=OsJ_19376 PE=2 SV=1 - [B7EV02_ORYSJ]
B9ESY9	10.03	1	5	14	588	66.3787	6.91748	1.60081	1.38704	1.49393	1.03058	1.13461	1.0826	0.724666	5.27503e-05	Uncharacterized protein OS=Oryza sativa subsp. japonica GN=OsJ_00455 PE=3 SV=1 - [B9ESY9_ORYSJ]
Q6Z8N9	12.15	2	3	6	354	35.241	10.0669	1.37646	1.3018	1.33913	0.816727	1.1283	0.972512	0.726226	5.91532e-05	Os08g0512400 protein OS=Oryza sativa subsp. japonica GN=P0711H09.10-2 PE=4 SV=1 - [Q6Z8N9_ORYSJ]
A0A0P0V7Y6	3.27	1	1	2	336	37.473	8.11865	0.970246	1.17695	1.0736	0.768954	0.797138	0.783046	0.729366	7.42894e-05	Os01g0737300 protein OS=Oryza sativa subsp. japonica GN=Os01g0737300 PE=4 SV=1 - [A0A0P0V7Y6_ORYSJ]
Q7Y1H9	15.41	2	3	5	279	29.6877	6.37939	1.41054	1.14654	1.27854	0.911481	0.953618	0.93255	0.729385	7.4392e-05	Indole-3-glycerol phosphate lyase, chloroplast, putative, expressed OS=Oryza sativa subsp. japonica GN=OSJNBa0094F01.18 PE=2 SV=1 - [Q7Y1H9_ORYSJ]
Q10LL9	5	2	2	3	360	39.8826	9.17334	1.26035	1.03505	1.1477	0.764581	0.91448	0.83953	0.73149	8.64864e-05	Brix domain containing protein, expressed OS=Oryza sativa subsp. japonica GN=LOC_Os03g22350 PE=2 SV=1 - [Q10LL9_ORYSJ]
Q6Z058	11.54	2	8	47	676	73.4585	5.22412	0.823209	1.15736	0.990284	0.829551	0.619491	0.724521	0.731629	8.73453e-05	Heat shock 70 kDa protein BIP5 OS=Oryza sativa subsp. japonica GN=BIP5 PE=1 SV=1 - [BIP5_ORYSJ]
B9FL34	4.73	1	1	3	148	16.3309	6.04932	1.13745	1.17132	1.15439	0.848432	0.842603	0.845517	0.732439	9.25097e-05	Uncharacterized protein OS=Oryza sativa subsp. japonica GN=OsJ_19174 PE=4 SV=1 - [B9FL34_ORYSJ]
Q7F9Y8	2.12	1	2	5	754	84.5094	6.0874	1.25184	1.24665	1.24925	0.870914	0.959949	0.915431	0.732786	9.4812e-05	OSJNBa0086O06.1 protein OS=Oryza sativa subsp. japonica GN=OSJNBa0086O06.1 PE=4 SV=1 - [Q7F9Y8_ORYSJ]
B7E9R8	4.58	1	2	4	349	39.2492	6.25244	1.09493	1.08262	1.08877	0.846155	0.750198	0.798177	0.733096	9.69084e-05	cDNA clone:002-112-D01, full insert sequence OS=Oryza sativa subsp. japonica PE=2 SV=1 - [B7E9R8_ORYSJ]
Q5JLS4	1.88	1	1	2	425	49.1625	9.56885	1.15826	1.24019	1.19923	0.916995	0.852835	0.884915	0.737905	0.000135474	Phosphatidate cytidylyltransferase OS=Oryza sativa subsp. japonica GN=Os01g0758400 PE=2 SV=1 - [Q5JLS4_ORYSJ]
Q6Z8S7	1.18	1	1	2	849	92.607	6.69775	1.14227	1.14703	1.14465	0.865659	0.824182	0.844921	0.738148	0.000137752	Os08g0493900 protein OS=Oryza sativa subsp. japonica GN=Os08g0493900 PE=4 SV=1 - [Q6Z8S7_ORYSJ]
B9FZJ1	7.66	2	2	3	431	46.323	6.69775	1.00293	1.20751	1.10522	0.764167	0.87013	0.817149	0.739353	0.000149595	Uncharacterized protein OS=Oryza sativa subsp. japonica GN=OsJ_26373 PE=4 SV=1 - [B9FZJ1_ORYSJ]
A0A0P0VED7	11.59	1	1	2	138	15.4582	5.93506	1.08507	1.34576	1.21541	0.951232	0.847176	0.899204	0.739834	0.000154585	Os02g0134000 protein (Fragment) OS=Oryza sativa subsp. japonica GN=Os02g0134000 PE=4 SV=1 - [A0A0P0VED7_ORYSJ]
A0A0P0WZ20	15.83	1	3	9	259	26.926	8.93896	1.20591	1.23947	1.22269	0.879159	0.932334	0.905746	0.740783	0.000164872	Os06g0618100 protein OS=Oryza sativa subsp. japonica GN=Os06g0618100 PE=4 SV=1 - [A0A0P0WZ20_ORYSJ]
Q7XUQ3	13.06	3	3	6	268	29.9135	9.45166	1.0289	1.1589	1.0939	0.866823	0.754844	0.810833	0.741231	0.000169948	OSJNBb0011N17.9 protein OS=Oryza sativa subsp. japonica GN=Os04g0481300 PE=2 SV=2 - [Q7XUQ3_ORYSJ]
A3CEV3	36.99	3	3	4	73	8.63351	8.1333	1.2165	1.31166	1.26408	0.989467	0.885847	0.937657	0.741772	0.000176265	Os12g0143150 protein OS=Oryza sativa subsp. japonica GN=Os12g0143150 PE=4 SV=1 - [A3CEV3_ORYSJ]
B9ET29	3.88	4	4	9	1803	197.952	6.52197	1.22309	1.14068	1.18189	0.8594	0.901091	0.880246	0.744779	0.000215485	Uncharacterized protein OS=Oryza sativa subsp. japonica GN=OsJ_00534 PE=4 SV=1 - [B9ET29_ORYSJ]
Q10Q08	1.9	1	1	2	630	69.5598	5.71924	1.68496	1.46573	1.57535	1.07282	1.27619	1.1745	0.745552	0.000226792	Replication protein A 70 kDa DNA-binding subunit B OS=Oryza sativa subsp. japonica GN=RPA1B PE=1 SV=1 - [RFA1B_ORYSJ]
Q6Z1D5	26.67	1	4	7	120	13.8793	8.85107	0.86169	0.822102	0.841896	0.676019	0.584863	0.630441	0.748834	0.000281123	Autophagy-related protein 8C OS=Oryza sativa subsp. japonica GN=ATG8C PE=2 SV=1 - [ATG8C_ORYSJ]
Q8LMT7	5.84	4	4	6	890	100.79	5.08447	1.10837	1.11956	1.11397	0.789929	0.878854	0.834392	0.749027	0.000284656	Putative ubiquitin carboxyl terminal hydrolase OS=Oryza sativa subsp. japonica GN=OSJNBa0050E08.11 PE=3 SV=1 - [Q8LMT7_ORYSJ]
Q69JF3	27.09	6	6	15	251	27.5677	7.92822	0.927806	1.54309	1.23545	0.810257	1.04259	0.926422	0.749868	0.000300558	Os09g0538000 protein OS=Oryza sativa subsp. japonica GN=P0229B10.19-2 PE=3 SV=1 - [Q69JF3_ORYSJ]
A0A0N7KMF5	2.37	1	1	2	380	43.6588	5.35107	1.15322	1.27512	1.21417	0.886353	0.935092	0.910723	0.750078	0.000304658	Os06g0622500 protein OS=Oryza sativa subsp. japonica GN=Os06g0622500 PE=4 SV=1 - [A0A0N7KMF5_ORYSJ]
A2ZVA8	15.64	3	3	5	179	19.7511	8.63135	0.996418	1.37196	1.18419	0.923843	0.858268	0.891056	0.752459	0.000354807	Os01g0610400 protein OS=Oryza sativa subsp. japonica GN=Os01g0610400 PE=2 SV=1 - [A2ZVA8_ORYSJ]
Q5JM89	2.11	2	2	3	1090	119.929	5.36377	1.04926	1.09254	1.0709	0.872667	0.740534	0.8066	0.753199	0.000371861	Putative adaptor-related protein complex AP-3, beta 2 subunit OS=Oryza sativa subsp. japonica GN=OsJ_04940 PE=4 SV=1 - [Q5JM89_ORYSJ]
Q53MH9	3.18	1	1	4	440	47.2471	6.96143	1.17834	1.1381	1.15822	0.886131	0.858832	0.872482	0.753295	0.000374128	UBX domain containing protein, expressed OS=Oryza sativa subsp. japonica GN=LOC_Os11g18880 PE=4 SV=1 - [Q53MH9_ORYSJ]
Q0DSW5	7.04	1	1	2	199	21.1227	4.79248	1.13838	1.05521	1.09679	0.841083	0.812531	0.826807	0.753842	0.00038728	Os03g0284000 protein OS=Oryza sativa subsp. japonica GN=Os03g0284000 PE=4 SV=2 - [Q0DSW5_ORYSJ]
Q7XXI7	3.05	1	1	3	459	49.8905	9.02686	1.09488	1.18612	1.1405	0.986418	0.741651	0.864034	0.757592	0.000489513	OSJNBa0094O15.15 protein OS=Oryza sativa subsp. japonica GN=Os04g0105100 PE=2 SV=2 - [Q7XXI7_ORYSJ]
B7EC46	9.77	3	3	4	348	38.8816	5.56689	1.04957	1.42964	1.23961	0.930375	0.949285	0.93983	0.758168	0.000507216	(Rice Genome Annotation Project) OsWAK10a - OsWAK receptor-like cytoplasmic kinase OS=Oryza sativa subsp. japonica PE=2 SV=1 - [B7EC46_ORYSJ]
Q947Y4	3.55	5	5	10	1549	171.106	5.57959	1.08863	1.13035	1.10949	0.853733	0.829688	0.841711	0.758644	0.000522297	Putative uncharacterized protein OSJNBa0067N01.12 OS=Oryza sativa subsp. japonica GN=OSJNBa0067N01.12 PE=4 SV=1 - [Q947Y4_ORYSJ]
H2KVZ4	29.05	2	13	32	482	53.33	9.34912	1.22077	1.06472	1.14275	0.863422	0.872057	0.86774	0.759346	0.000545286	Signal recognition particle 54 kDa protein, chloroplast, putative, expressed OS=Oryza sativa subsp. japonica GN=LOC_Os11g05556 PE=3 SV=1 - [H2KVZ4_ORYSJ]
Q5VNN5	20.07	4	4	5	269	29.6576	8.52881	1.32603	1.04021	1.18312	0.914197	0.884012	0.899104	0.759943	0.000565564	Peptide deformylase 1B, chloroplastic OS=Oryza sativa subsp. japonica GN=PDF1B PE=2 SV=1 - [DEF1B_ORYSJ]
Q0JCT9	3.62	1	1	2	387	41.7813	8.52881	1.15724	1.6823	1.41977	0.844807	1.31566	1.08023	0.760848	0.000597592	Os04g0449900 protein OS=Oryza sativa subsp. japonica GN=Os04g0449900 PE=4 SV=2 - [Q0JCT9_ORYSJ]
Q84T85	5.65	5	5	6	955	105.519	5.71924	1.54583	1.10092	1.32338	0.96577	1.04879	1.00728	0.761144	0.000608392	Expressed protein OS=Oryza sativa subsp. japonica GN=LOC_Os03g63670 PE=4 SV=1 - [Q84T85_ORYSJ]
B9FED0	7.53	2	2	4	372	38.4139	10.4917	1.10622	1.13215	1.11918	0.766078	0.940114	0.853096	0.76225	0.000650459	Uncharacterized protein OS=Oryza sativa subsp. japonica GN=OsJ_14215 PE=4 SV=1 - [B9FED0_ORYSJ]
A0A0P0VX87	6.3	1	1	2	254	27.3101	8.22119	1.10005	1.10047	1.10026	0.963254	0.716341	0.839798	0.763272	0.000691659	Bidirectional sugar transporter SWEET OS=Oryza sativa subsp. japonica GN=Os03g0341300 PE=3 SV=1 - [A0A0P0VX87_ORYSJ]
Q6H4G4	8.8	2	2	2	284	31.7802	8.47021	1.86301	0.812855	1.33793	1.07158	0.972773	1.02218	0.763997	0.000722317	Os09g0370200 protein OS=Oryza sativa subsp. japonica GN=Os09g0370200 PE=2 SV=1 - [Q6H4G4_ORYSJ]
B9FUE0	22.3	1	3	7	148	17.1087	6.30322	0.947332	1.76441	1.35587	0.940985	1.13093	1.03596	0.764054	0.000724778	Uncharacterized protein OS=Oryza sativa subsp. japonica GN=OsJ_25240 PE=4 SV=1 - [B9FUE0_ORYSJ]
Q7X7S8	2.99	1	1	2	468	53.2975	9.14404	1.08678	1.08009	1.08343	0.827479	0.828482	0.82798	0.76422	0.000731962	GPCR-type G protein COLD1 OS=Oryza sativa subsp. japonica GN=COLD1 PE=1 SV=2 - [COLD1_ORYSJ]
A0A0P0XRI1	8.18	2	2	3	379	42.2303	8.48486	1.05584	1.21717	1.13651	0.985	0.75283	0.868915	0.76455	0.000746499	Os09g0571500 protein (Fragment) OS=Oryza sativa subsp. japonica GN=Os09g0571500 PE=4 SV=1 - [A0A0P0XRI1_ORYSJ]
Q10P99	2.49	1	1	3	482	51.2685	7.63525	1.15949	1.07595	1.11772	0.90068	0.812307	0.856494	0.766287	0.000827372	Os03g0241900 protein OS=Oryza sativa subsp. japonica GN=LOC_Os03g13840 PE=2 SV=1 - [Q10P99_ORYSJ]
Q5Z814	15.23	2	2	2	197	21.9894	5.59229	1.26872	1.20791	1.23831	1.27747	0.620903	0.949185	0.766514	0.000838511	Os06g0703800 protein OS=Oryza sativa subsp. japonica GN=Os06g0703800 PE=2 SV=1 - [Q5Z814_ORYSJ]
Q0D5Z2	24.21	3	3	4	95	11.0039	10.1694	0.91189	1.09419	1.00304	0.785413	0.752788	0.769101	0.76677	0.000851231	Os07g0523300 protein (Fragment) OS=Oryza sativa subsp. japonica GN=Os07g0523300 PE=3 SV=1 - [Q0D5Z2_ORYSJ]
B9GD82	3.64	2	2	5	659	74.126	5.5542	1.2656	1.86866	1.56713	1.29521	1.10838	1.20179	0.766876	0.000856543	Uncharacterized protein OS=Oryza sativa subsp. japonica GN=OsJ_36144 PE=3 SV=1 - [B9GD82_ORYSJ]
B9EVU0	6.09	3	3	5	608	66.7367	8.95361	1.48845	1.33711	1.41278	1.11213	1.05545	1.08379	0.767134	0.000869583	Uncharacterized protein OS=Oryza sativa subsp. japonica GN=OsJ_01512 PE=4 SV=1 - [B9EVU0_ORYSJ]
Q337B7	8.57	5	5	7	572	63.0039	7.60596	1.1996	1.05726	1.12843	0.838952	0.895366	0.867159	0.768465	0.000939916	Electron transfer flavoprotein-ubiquinone oxidoreductase, mitochondrial OS=Oryza sativa subsp. japonica GN=LOC_Os10g37210 PE=3 SV=1 - [Q337B7_ORYSJ]
A3CA49	6.28	2	2	3	462	49.0578	6.48096	1.42843	1.25427	1.34135	0.974316	1.08786	1.03109	0.768693	0.000952471	Uncharacterized protein OS=Oryza sativa subsp. japonica GN=OsJ_33505 PE=4 SV=1 - [A3CA49_ORYSJ]
Q6YUN8	4.32	1	1	2	162	17.0407	9.34912	1.21421	1.18572	1.19996	0.931185	0.914097	0.922641	0.768891	0.000963481	Uncharacterized protein OS=Oryza sativa subsp. japonica GN=OJ1134_E08.2 PE=4 SV=1 - [Q6YUN8_ORYSJ]
Q5QLY5	19	2	2	3	100	10.8077	11.1362	1.5477	0.907859	1.22778	1.06979	0.819805	0.944797	0.769517	0.000999085	Uncharacterized protein OS=Oryza sativa subsp. japonica GN=B1075D06.20 PE=4 SV=1 - [Q5QLY5_ORYSJ]
Q7XS13	3.85	1	1	2	390	44.0531	4.91943	1.16364	1.13653	1.15009	0.926853	0.84571	0.886281	0.770621	0.00106482	OSJNBa0095H06.5 protein OS=Oryza sativa subsp. japonica GN=OSJNBa0095H06.5 PE=4 SV=2 - [Q7XS13_ORYSJ]
A3CC71	7.36	1	2	3	258	29.2962	6.31592	0.989571	1.20075	1.09516	0.819454	0.870121	0.844788	0.771384	0.00111249	Uncharacterized protein OS=Oryza sativa subsp. japonica GN=OsJ_34205 PE=3 SV=1 - [A3CC71_ORYSJ]
Q5ZCB1	32.8	4	4	5	186	20.0862	5.04639	1.4633	1.66608	1.56469	1.11472	1.30107	1.20789	0.771971	0.00115047	Os01g0124000 protein OS=Oryza sativa subsp. japonica GN=Os01g0124000 PE=2 SV=1 - [Q5ZCB1_ORYSJ]
Q8LJJ9	10.76	3	3	5	381	42.9155	7.09326	1.27243	1.36797	1.3202	0.945425	1.0969	1.02116	0.773493	0.0012544	Stearoyl-[acyl-carrier-protein] 9-desaturase 1, chloroplastic OS=Oryza sativa subsp. japonica GN=Os01g0880800 PE=2 SV=1 - [STAD1_ORYSJ]
Q5U1F7	11.99	2	3	13	317	33.8337	7.60596	1.36366	1.21834	1.291	0.940407	1.05766	0.999032	0.773842	0.00127941	Peroxidase OS=Oryza sativa subsp. japonica GN=prx136 PE=3 SV=1 - [Q5U1F7_ORYSJ]
Q6K4C6	38.46	2	2	4	130	13.4296	8.00146	0.898178	1.57662	1.2374	1.00357	0.911783	0.957677	0.773945	0.00128684	Os09g0472700 protein OS=Oryza sativa subsp. japonica GN=Os09g0472700 PE=4 SV=1 - [Q6K4C6_ORYSJ]
Q53JH6	1.66	1	1	2	901	99.3165	4.99561	1.18203	1.20074	1.19139	1.02669	0.820208	0.923449	0.775104	0.00137356	Coiled-coil protein OS=Oryza sativa subsp. japonica GN=LOC_Os11g06910 PE=4 SV=1 - [Q53JH6_ORYSJ]
Q5Z6E5	0.59	1	1	2	1012	112.333	7.92822	1.00987	0.944182	0.977024	0.774229	0.741659	0.757944	0.775768	0.00142556	Cellulose synthase-like protein D5 OS=Oryza sativa subsp. japonica GN=CSLD5 PE=2 SV=1 - [CSLD5_ORYSJ]
Q69U02	8.72	3	3	3	321	34.6587	6.16357	1.06159	0.99088	1.02624	0.791777	0.800849	0.796313	0.775954	0.00144048	Os06g0623600 protein OS=Oryza sativa subsp. japonica GN=Os06g0623600 PE=2 SV=1 - [Q69U02_ORYSJ]
Q7XT17	4.7	1	1	2	319	35.0374	9.62744	1.2146	1.17311	1.19386	0.905893	0.946958	0.926425	0.775993	0.00144357	OSJNBb0050O03.5 protein OS=Oryza sativa subsp. japonica GN=Os04g0116600 PE=2 SV=2 - [Q7XT17_ORYSJ]
P0C0M2	4.23	2	2	2	614	67.9323	6.02393	0.890452	1.41186	1.15116	0.761757	1.0251	0.89343	0.776116	0.00145354	Probable indole-3-acetic acid-amido synthetase GH3.2 OS=Oryza sativa subsp. japonica GN=GH3.2 PE=2 SV=1 - [GH32_ORYSJ]
Q2QME6	10.82	3	3	4	342	36.8046	5.35107	1.09891	1.01148	1.05519	0.725956	0.912203	0.819079	0.776238	0.00146342	Homocysteine S-methyltransferase 3 OS=Oryza sativa subsp. japonica GN=LOC_Os12g41390 PE=2 SV=2 - [Q2QME6_ORYSJ]
Q10LF8	18.3	10	10	19	552	61.2937	8.52881	1.29025	1.04491	1.16758	0.94607	0.866885	0.906478	0.776375	0.00147468	Nucleolar protein Nop56, putative, expressed OS=Oryza sativa subsp. japonica GN=Os03g0352300 PE=4 SV=1 - [Q10LF8_ORYSJ]
B9EZL4	7.94	1	3	5	504	55.2937	5.13525	0.921597	0.92231	0.921954	0.743087	0.689073	0.71608	0.776698	0.00150143	Uncharacterized protein OS=Oryza sativa subsp. japonica GN=OsJ_03401 PE=4 SV=1 - [B9EZL4_ORYSJ]
A0A0P0VW65	2.04	1	1	2	392	43.2865	4.4624	1.08774	1.08837	1.08805	0.928697	0.762755	0.845726	0.777283	0.00155097	Os03g0283800 protein OS=Oryza sativa subsp. japonica GN=Os03g0283800 PE=4 SV=1 - [A0A0P0VW65_ORYSJ]
B7ES13	19.84	2	2	3	126	13.9249	5.51611	1.10268	0.930563	1.01662	0.791013	0.789482	0.790248	0.777329	0.0015549	Os02g0137800 protein OS=Oryza sativa subsp. japonica GN=Os02g0137800 PE=2 SV=1 - [B7ES13_ORYSJ]
A0A0N7KS61	2.47	1	1	2	566	62.9378	8.1626	1.14525	1.01228	1.07876	0.805379	0.871898	0.838639	0.777407	0.00156161	Os10g0548200 protein (Fragment) OS=Oryza sativa subsp. japonica GN=Os10g0548200 PE=4 SV=1 - [A0A0N7KS61_ORYSJ]
A0A0P0VR91	1.76	1	1	3	568	63.4973	6.26514	1.21187	1.06185	1.13686	0.836755	0.931762	0.884258	0.777804	0.00159633	Os02g0803250 protein OS=Oryza sativa subsp. japonica GN=Os02g0803250 PE=4 SV=1 - [A0A0P0VR91_ORYSJ]
B9FAN3	1.43	2	2	4	2028	225.223	6.48096	1.36284	1.01658	1.18971	0.895748	0.95621	0.925979	0.778324	0.00164275	Uncharacterized protein OS=Oryza sativa subsp. japonica GN=OsJ_12147 PE=4 SV=1 - [B9FAN3_ORYSJ]
Q0DF82	6.93	3	3	5	303	32.2913	5.23682	1.02415	1.15727	1.09071	0.843532	0.854796	0.849164	0.778544	0.00166269	Os06g0109500 protein OS=Oryza sativa subsp. japonica GN=Os06g0109500 PE=4 SV=1 - [Q0DF82_ORYSJ]
Q10GV3	19.67	3	3	6	239	25.7249	9.78857	1.06917	1.58893	1.32905	1.01155	1.05966	1.03561	0.779209	0.00172454	Ribosomal 5S rRNA E-loop binding protein Ctc/L25/TL5 containing protein, expressed OS=Oryza sativa subsp. japonica GN=LOC_Os03g41612 PE=4 SV=1 - [Q10GV3_ORYSJ]
Q6ZDG9	10.48	5	6	14	763	84.4366	5.56689	0.966229	0.926243	0.946236	0.740639	0.735405	0.738022	0.779956	0.00179641	Os08g0474700 protein OS=Oryza sativa subsp. japonica GN=Os08g0474700 PE=4 SV=1 - [Q6ZDG9_ORYSJ]
A3ARL4	6.55	3	3	4	504	56.9961	8.30908	1.29901	1.28131	1.29016	0.963755	1.05255	1.00815	0.781421	0.00194524	Uncharacterized protein OS=Oryza sativa subsp. japonica GN=OsJ_14007 PE=4 SV=1 - [A3ARL4_ORYSJ]
Q6YXD4	2.13	1	1	2	798	90.8427	7.03467	0.726253	1.39482	1.06054	0.682107	0.975762	0.828934	0.781616	0.00196591	Putative uncharacterized protein OSJNBb0005C03.31 OS=Oryza sativa subsp. japonica GN=OSJNBb0005C03.31 PE=4 SV=1 - [Q6YXD4_ORYSJ]
Q8HCP7	2.63	1	1	5	495	55.3326	8.71924	0.838421	0.766203	0.802312	0.627964	0.62735	0.627657	0.78231	0.00204094	NADH-ubiquinone oxidoreductase chain 4 OS=Oryza sativa subsp. japonica GN=nad4 PE=3 SV=1 - [Q8HCP7_ORYSJ]
Q33BI5	7.21	4	4	5	818	91.944	7.95752	1.07427	1.01668	1.04548	0.665554	0.97092	0.818237	0.782646	0.00207808	Transposon protein, putative, Mutator sub-class, expressed OS=Oryza sativa subsp. japonica GN=LOC_Os10g01550 PE=4 SV=1 - [Q33BI5_ORYSJ]
A2ZZC6	7.81	3	3	6	384	43.1635	6.99072	0.989975	1.04493	1.01745	0.811591	0.78192	0.796756	0.78309	0.00212821	Uncharacterized protein OS=Oryza sativa subsp. japonica GN=OsJ_03997 PE=4 SV=1 - [A2ZZC6_ORYSJ]
Q5ZA22	5.89	2	3	4	628	69.9401	5.97314	0.967494	0.944725	0.956109	0.699768	0.797697	0.748733	0.783104	0.00212978	Os01g0332100 protein OS=Oryza sativa subsp. japonica GN=B1140D12.1-1 PE=2 SV=1 - [Q5ZA22_ORYSJ]
Q10QM4	27.44	3	5	12	215	23.614	5.49072	0.90271	1.42031	1.16151	0.811878	1.00769	0.909784	0.783278	0.00214976	Ras-related protein Rab-6A, putative, expressed OS=Oryza sativa subsp. japonica GN=LOC_Os03g09140 PE=4 SV=1 - [Q10QM4_ORYSJ]
A3CC40	7.36	2	2	3	394	43.824	6.96143	1.18466	1.28395	1.23431	0.974809	0.959091	0.96695	0.783396	0.00216333	Uncharacterized protein OS=Oryza sativa subsp. japonica GN=OsJ_34170 PE=4 SV=1 - [A3CC40_ORYSJ]
B9FDK3	6.64	2	2	3	422	45.7954	5.16064	0.983821	1.12395	1.05388	0.841317	0.811751	0.826534	0.784274	0.0022671	Uncharacterized protein OS=Oryza sativa subsp. japonica GN=OsJ_13726 PE=4 SV=1 - [B9FDK3_ORYSJ]
Q6K8R1	10	2	2	3	250	28.3186	9.5835	1.44375	1.07587	1.25981	0.915663	1.06134	0.988499	0.784642	0.00231194	Os02g0606000 protein OS=Oryza sativa subsp. japonica GN=Os02g0606000 PE=2 SV=1 - [Q6K8R1_ORYSJ]
Q6F361	53.82	5	15	102	340	35.4137	8.104	0.998361	0.944898	0.971629	0.787376	0.73779	0.762583	0.78485	0.00233756	Malate dehydrogenase OS=Oryza sativa subsp. japonica GN=Os05g0574400 PE=2 SV=1 - [Q6F361_ORYSJ]
Q688X7	1.65	2	2	3	1397	156.346	5.26221	1.04821	1.11191	1.08006	0.841993	0.855225	0.848609	0.785704	0.0024457	Os05g0562400 protein OS=Oryza sativa subsp. japonica GN=Os05g0562400 PE=4 SV=1 - [Q688X7_ORYSJ]
A0A0P0XPL2	17.33	1	1	2	150	16.077	8.73389	1.34002	1.20723	1.27363	0.987166	1.01838	1.00277	0.787336	0.00266465	Os09g0530700 protein OS=Oryza sativa subsp. japonica GN=Os09g0530700 PE=4 SV=1 - [A0A0P0XPL2_ORYSJ]
A3BMZ5	4.31	2	2	4	510	58.4609	7.57666	1.14072	0.963654	1.05219	0.792166	0.86471	0.828438	0.787347	0.00266617	Beta-glucosidase 26 OS=Oryza sativa subsp. japonica GN=BGLU26 PE=1 SV=1 - [BGL26_ORYSJ]
Q688V9	9.53	2	5	9	514	57.3908	8.93896	1.21373	1.07455	1.14414	0.74194	1.06018	0.901058	0.787544	0.0026938	3-ketoacyl-CoA synthase OS=Oryza sativa subsp. japonica GN=Os05g0568000 PE=2 SV=1 - [Q688V9_ORYSJ]
Q84LG6	23.4	5	23	61	936	106.093	5.36377	1.09062	1.30102	1.19582	0.969946	0.913603	0.941775	0.787555	0.00269534	Eukaryotic translation initiation factor 3 subunit C OS=Oryza sativa subsp. japonica GN=P0474G09.113 PE=2 SV=1 - [Q84LG6_ORYSJ]
Q5JMG5	26.16	1	5	9	302	33.7013	6.40479	1.16852	1.0169	1.09271	0.806054	0.915144	0.860599	0.787584	0.00269935	Putative acyl-activating enzyme OS=Oryza sativa subsp. japonica GN=P0512C01.19 PE=4 SV=1 - [Q5JMG5_ORYSJ]
B9G2E4	11.79	2	3	5	280	31.661	7.13721	1.13213	1.21703	1.17458	0.884781	0.966835	0.925808	0.788202	0.00278787	Uncharacterized protein OS=Oryza sativa subsp. japonica GN=OsJ_28566 PE=4 SV=1 - [B9G2E4_ORYSJ]
C7J0U6	3.53	2	2	3	624	68.8525	8.36768	0.968532	1.15168	1.0601	0.89503	0.776314	0.835672	0.788292	0.0028009	Os04g0564700 protein OS=Oryza sativa subsp. japonica GN=Os04g0564700 PE=4 SV=1 - [C7J0U6_ORYSJ]
Q6YS36	0.89	1	1	2	1013	111.033	6.7124	1.17283	1.191	1.18192	0.898435	0.966852	0.932643	0.789092	0.00291959	Os07g0300200 protein OS=Oryza sativa subsp. japonica GN=Os07g0300200 PE=4 SV=1 - [Q6YS36_ORYSJ]
A3A4I8	1.77	1	1	2	679	75.1208	6.07471	0.8507	1.03664	0.943668	0.705479	0.784535	0.745007	0.78948	0.00297876	Uncharacterized protein OS=Oryza sativa subsp. japonica GN=OsJ_05882 PE=4 SV=1 - [A3A4I8_ORYSJ]
Q0J8M9	4.09	1	1	2	318	35.8621	8.20654	1.24217	1.17431	1.20824	0.933793	0.974311	0.954052	0.789623	0.00300081	Os08g0103400 protein OS=Oryza sativa subsp. japonica GN=Os08g0103400 PE=4 SV=1 - [Q0J8M9_ORYSJ]
Q5ZEJ4	4.19	1	1	2	358	41.6988	8.1626	1.24184	1.21408	1.22796	0.88463	1.05521	0.96992	0.789863	0.00303826	Os01g0151600 protein OS=Oryza sativa subsp. japonica GN=Os01g0151600 PE=2 SV=1 - [Q5ZEJ4_ORYSJ]
Q53RK4	7.63	1	1	2	131	14.0238	8.08936	1.20371	1.18916	1.19644	0.957743	0.934026	0.945885	0.790585	0.00315313	Os03g0709100 protein OS=Oryza sativa subsp. japonica GN=Os03g0709100 PE=2 SV=1 - [Q53RK4_ORYSJ]
A0A0P0XWX2	3.53	1	1	3	368	40.2868	7.23975	0.864158	1.17451	1.01934	0.790611	0.823328	0.806969	0.791662	0.00333176	Os10g0519600 protein (Fragment) OS=Oryza sativa subsp. japonica GN=Os10g0519600 PE=4 SV=1 - [A0A0P0XWX2_ORYSJ]
B9FQP7	1.08	1	1	5	647	72.0046	8.55811	1.17429	1.20768	1.19099	0.917451	0.9695	0.943476	0.792181	0.00342099	Uncharacterized protein OS=Oryza sativa subsp. japonica GN=OsJ_22509 PE=4 SV=1 - [B9FQP7_ORYSJ]
Q10MX8	1.69	1	1	2	592	66.6949	6.58057	1.09937	0.942102	1.02073	0.798417	0.819244	0.80883	0.7924	0.0034593	Transmembrane protein G5p, putative, expressed OS=Oryza sativa subsp. japonica GN=LOC_Os03g18080 PE=4 SV=1 - [Q10MX8_ORYSJ]
B9G425	3.52	1	1	4	341	36.1844	9.11475	1.37764	1.28234	1.32999	1.10066	1.0093	1.05498	0.793225	0.00360695	Uncharacterized protein OS=Oryza sativa subsp. japonica GN=OsJ_29687 PE=4 SV=1 - [B9G425_ORYSJ]
Q6Z6F7	8.17	4	4	6	575	65.0141	8.79248	1.06814	0.923607	0.995876	0.76719	0.814256	0.790723	0.793997	0.00375021	Os02g0763200 protein OS=Oryza sativa subsp. japonica GN=Os02g0763200 PE=4 SV=1 - [Q6Z6F7_ORYSJ]
Q9AY66	5.67	1	1	2	247	27.6666	8.6167	0.958194	1.0839	1.02105	0.740469	0.881071	0.81077	0.794058	0.00376172	Reticulon-like protein OS=Oryza sativa subsp. japonica GN=Os03g0781700 PE=2 SV=1 - [Q9AY66_ORYSJ]
B9G718	1.68	6	6	6	4105	460.345	6.13818	1.00237	1.09598	1.04918	0.777901	0.888487	0.833194	0.79414	0.00377731	Uncharacterized protein OS=Oryza sativa subsp. japonica GN=OsJ_32493 PE=4 SV=1 - [B9G718_ORYSJ]
Q5VRJ8	13.73	2	3	13	233	25.8722	9.86182	0.821907	0.935586	0.878747	0.640267	0.75554	0.697904	0.794204	0.00378932	Peroxisomal membrane protein 11-5 OS=Oryza sativa subsp. japonica GN=PEX11-5 PE=2 SV=1 - [PX115_ORYSJ]
B9FB57	4.8	7	7	10	1915	210.908	6.29053	1.44058	1.04449	1.24254	0.998969	0.977363	0.988166	0.795281	0.00399953	Uncharacterized protein OS=Oryza sativa subsp. japonica GN=OsJ_12315 PE=3 SV=1 - [B9FB57_ORYSJ]
Q0IT98	6.22	4	4	5	756	86.7886	7.6792	1.32158	1.12426	1.22292	1.03875	0.906769	0.972757	0.795437	0.00403073	Terpene cyclase/mutase family member OS=Oryza sativa subsp. japonica GN=Os11g0286800 PE=3 SV=1 - [Q0IT98_ORYSJ]
Q7XCD3	15.07	1	2	5	146	14.4564	7.54736	1.62882	0.785939	1.20738	0.980156	0.94341	0.961783	0.796589	0.00426831	Os10g0551800 protein OS=Oryza sativa subsp. japonica GN=OSJNBa0015J15.16 PE=4 SV=1 - [Q7XCD3_ORYSJ]
Q5W7C6	6.06	6	6	9	1056	117.736	5.71924	1.16392	1.17522	1.16957	1.012	0.851854	0.931928	0.796811	0.00431559	Kinesin-like protein KIN-5A OS=Oryza sativa subsp. japonica GN=KIN5A PE=2 SV=1 - [KN5A_ORYSJ]
Q5VS72	3.19	2	2	3	720	80.5493	6.58057	1.10972	1.03958	1.07465	0.831462	0.881574	0.856518	0.797021	0.00436067	Protein arginine N-methyltransferase 7 OS=Oryza sativa subsp. japonica GN=PRMT7 PE=2 SV=1 - [ANM7_ORYSJ]
Q0JAK5	4.6	3	3	4	891	97.4993	6.17627	1.13209	1.17871	1.1554	0.899409	0.942883	0.921146	0.797254	0.00441103	OSJNBa0009P12.21 protein OS=Oryza sativa subsp. japonica GN=Os04g0592700 PE=2 SV=1 - [Q0JAK5_ORYSJ]
Q0DB64	47.99	2	15	524	273	29.517	6.96143	1.24927	1.28292	1.26609	1.00669	1.01217	1.00943	0.797279	0.00441659	Os06g0598500 protein OS=Oryza sativa subsp. japonica GN=Os06g0598500 PE=4 SV=2 - [Q0DB64_ORYSJ]
B9FQH4	1.24	1	1	2	644	70.3551	6.72705	1.04307	1.01844	1.03075	0.777874	0.86684	0.822357	0.797824	0.00453666	Uncharacterized protein OS=Oryza sativa subsp. japonica GN=OsJ_22357 PE=4 SV=1 - [B9FQH4_ORYSJ]
Q8RV74	5.45	2	2	2	404	46.9453	8.73389	1.43139	0.966389	1.19889	0.82621	1.09042	0.958313	0.799333	0.00488475	Leaf senescence protein-like OS=Oryza sativa subsp. japonica GN=Os01g0652800 PE=2 SV=1 - [Q8RV74_ORYSJ]
Q6Z3C2	12.43	2	2	6	185	19.5409	8.1626	1.2824	1.15475	1.21857	0.833675	1.11486	0.974268	0.799515	0.00492831	Os07g0462200 protein OS=Oryza sativa subsp. japonica GN=Os07g0462200 PE=2 SV=1 - [Q6Z3C2_ORYSJ]
Q7X7Q3	12.79	4	9	14	868	94.8936	7.66455	1.03985	1.09163	1.06574	0.897563	0.806913	0.852238	0.799668	0.00496516	OSJNBa0019D11.4 protein OS=Oryza sativa subsp. japonica GN=OSJNBa0019D11.4 PE=4 SV=1 - [Q7X7Q3_ORYSJ]
Q8VWJ6	6.01	1	2	4	366	40.3006	5.52881	1.114	1.02357	1.06879	0.81328	0.896388	0.854834	0.799817	0.00500127	Acetylserotonin O-methyltransferase 2 OS=Oryza sativa subsp. japonica GN=ASMT2 PE=1 SV=1 - [ASMT2_ORYSJ]
Q6ZAX7	17.69	1	1	5	130	13.4322	10.4331	1.41707	1.16916	1.29311	1.1122	0.958511	1.03535	0.800668	0.00521209	Putative uncharacterized protein OJ1540_G08.27 OS=Oryza sativa subsp. japonica GN=OJ1540_G08.27 PE=4 SV=1 - [Q6ZAX7_ORYSJ]
Q9FUE4	17.57	3	4	7	239	25.5454	5.07178	0.959436	0.870405	0.914921	0.740476	0.726599	0.733538	0.80175	0.00549129	Glutathione S-transferase OS=Oryza sativa subsp. japonica GN=Os10g0528300 PE=2 SV=1 - [Q9FUE4_ORYSJ]
Q0DV39	6.06	1	1	3	165	17.7408	5.98584	1.00076	1.15443	1.0776	0.824468	0.903628	0.864048	0.80183	0.00551228	Os03g0151600 protein OS=Oryza sativa subsp. japonica GN=Os03g0151600 PE=4 SV=1 - [Q0DV39_ORYSJ]
B9FM05	2.29	1	1	2	349	37.1982	8.07471	0.986099	1.11343	1.04976	0.843519	0.840414	0.841966	0.802053	0.00557175	Uncharacterized protein OS=Oryza sativa subsp. japonica GN=OsJ_16803 PE=4 SV=1 - [B9FM05_ORYSJ]
B9EYA2	6.97	2	2	2	373	41.3017	7.85498	1.05422	1.26294	1.15858	1.10829	0.750927	0.929609	0.802369	0.00565679	Uncharacterized protein OS=Oryza sativa subsp. japonica GN=OsJ_02781 PE=4 SV=1 - [B9EYA2_ORYSJ]
A0A0P0UYQ2	3.45	2	2	4	957	106.576	6.69775	1.10494	1.1362	1.12057	0.920107	0.878747	0.899427	0.802651	0.00573352	Os01g0148050 protein (Fragment) OS=Oryza sativa subsp. japonica GN=Os01g0148050 PE=4 SV=1 - [A0A0P0UYQ2_ORYSJ]
B9F4N6	14.83	3	3	4	290	32.5412	6.94678	1.10475	1.10821	1.10648	0.740584	1.03828	0.889431	0.803836	0.00606657	Uncharacterized protein OS=Oryza sativa subsp. japonica GN=OsJ_08980 PE=4 SV=1 - [B9F4N6_ORYSJ]
B9FAZ2	4.49	1	1	11	245	26.0089	10.2134	0.908721	0.942159	0.92544	0.760331	0.727575	0.743953	0.803891	0.00608245	Uncharacterized protein OS=Oryza sativa subsp. japonica GN=OsJ_09330 PE=4 SV=1 - [B9FAZ2_ORYSJ]
Q10SM7	28.27	4	6	32	237	26.4084	9.96436	1.11601	1.11555	1.11578	0.884874	0.913091	0.898982	0.805701	0.00662502	Peroxisomal membrane protein 11-1 OS=Oryza sativa subsp. japonica GN=PEX11-1 PE=2 SV=1 - [PX111_ORYSJ]
Q7XJX7	3.97	2	3	3	731	84.7502	7.97217	1.0197	1.05359	1.03664	0.898878	0.771874	0.835376	0.805847	0.00667055	OSJNBa0033G05.2 protein OS=Oryza sativa subsp. japonica GN=Os04g0643000 PE=3 SV=2 - [Q7XJX7_ORYSJ]
Q6Z4W7	16.58	3	3	7	193	19.2619	8.33838	1.37289	1.03029	1.20159	1.02416	0.912641	0.968398	0.805931	0.00669685	Os08g0273300 protein OS=Oryza sativa subsp. japonica GN=Os08g0273300 PE=4 SV=1 - [Q6Z4W7_ORYSJ]
Q9SDB9	9.25	3	3	4	292	31.9321	10.9165	0.975835	0.988169	0.982002	0.916579	0.666878	0.791728	0.806239	0.00679433	Os01g0268800 protein OS=Oryza sativa subsp. japonica GN=Os01g0268800 PE=2 SV=1 - [Q9SDB9_ORYSJ]
Q10NT7	8.21	5	5	6	694	76.5244	6.27783	1.01692	1.03251	1.02471	0.83131	0.822731	0.827021	0.807076	0.00706497	ERAD-associated E3 ubiquitin-protein ligase component HRD3 OS=Oryza sativa subsp. japonica GN=HRD3 PE=2 SV=1 - [HRD3_ORYSJ]
Q6L500	33.13	5	6	63	163	16.9606	10.6821	0.988919	0.831226	0.910072	0.718865	0.751543	0.735204	0.807853	0.00732457	Probable histone H2A.4 OS=Oryza sativa subsp. japonica GN=Os05g0461400 PE=2 SV=1 - [H2A4_ORYSJ]
A0A0N7KJ21	7.26	1	1	6	179	19.4122	9.71533	1.2041	1.30466	1.25438	1.0713	0.956341	1.01382	0.808224	0.00745155	Os04g0422000 protein OS=Oryza sativa subsp. japonica GN=Os04g0422000 PE=4 SV=1 - [A0A0N7KJ21_ORYSJ]
B9FS87	3.34	2	2	3	479	51.9171	5.49072	1.4177	0.990581	1.20414	0.955968	0.990467	0.973217	0.808224	0.00745176	Uncharacterized protein OS=Oryza sativa subsp. japonica GN=OsJ_20623 PE=4 SV=1 - [B9FS87_ORYSJ]
Q69K55	31.36	5	5	9	220	24.0684	7.34229	1.03563	1.18163	1.10863	0.861944	0.930481	0.896212	0.808398	0.0075118	Phosphopantothenoylcysteine decarboxylase OS=Oryza sativa subsp. japonica GN=HAL3 PE=1 SV=1 - [HAL3_ORYSJ]
Q9FWD5	20.51	1	2	4	195	20.0951	9.45166	1.06792	1.05831	1.06312	0.942212	0.777729	0.859971	0.808915	0.00769323	Mitochondrial import inner membrane translocase subunit Tim17 family protein, expressed OS=Oryza sativa subsp. japonica GN=Os10g0519700 PE=4 SV=1 - [Q9FWD5_ORYSJ]
Q5SMK9	2.86	1	1	2	350	37.876	9.40771	1.23114	1.03817	1.13466	0.959698	0.876624	0.918161	0.809198	0.007794	Os06g0183900 protein OS=Oryza sativa subsp. japonica GN=Os06g0183900 PE=2 SV=1 - [Q5SMK9_ORYSJ]
A0A0N7KC82	9.11	3	4	11	461	49.8591	7.85498	1.30737	1.0317	1.16953	0.952951	0.94089	0.946921	0.809656	0.00795977	Os01g0116600 protein (Fragment) OS=Oryza sativa subsp. japonica GN=Os01g0116600 PE=4 SV=1 - [A0A0N7KC82_ORYSJ]
Q6ZL42	45.93	4	6	27	135	13.9676	10.228	0.990697	0.841763	0.91623	0.766675	0.718536	0.742606	0.810502	0.00827347	Probable histone H2A.2 OS=Oryza sativa subsp. japonica GN=Os07g0545400 PE=2 SV=1 - [H2A2_ORYSJ]
Q2QQ55	6.71	1	1	2	149	17.4791	5.8208	1.18504	0.947506	1.06627	0.843077	0.885645	0.864361	0.810639	0.00832528	Cornichon protein, expressed OS=Oryza sativa subsp. japonica GN=Os12g0506400 PE=2 SV=1 - [Q2QQ55_ORYSJ]
B0FFN1	6.96	1	1	6	158	17.2173	9.70068	1.002	0.959052	0.980525	0.782771	0.807545	0.795158	0.810951	0.00844474	HR-like lesion-inducer family protein OS=Oryza sativa subsp. japonica PE=2 SV=1 - [B0FFN1_ORYSJ]
Q5VRQ7	3.27	1	1	2	367	40.8975	7.34229	1.26929	1.07773	1.17351	0.885792	1.02137	0.953583	0.812589	0.00909443	Os06g0166900 protein OS=Oryza sativa subsp. japonica GN=Os06g0166900 PE=2 SV=1 - [Q5VRQ7_ORYSJ]
Q2QXA8	7.69	3	3	4	533	58.2188	5.14795	1.12791	1.11403	1.12097	0.897475	0.924392	0.910933	0.81263	0.00911123	Os12g0163800 protein OS=Oryza sativa subsp. japonica GN=Os12g0163800 PE=2 SV=1 - [Q2QXA8_ORYSJ]
Q0JCQ8	12.65	1	3	7	253	28.4021	5.49072	1.07204	1.08174	1.07689	0.819373	0.932536	0.875955	0.813412	0.0094373	Os04g0455900 protein OS=Oryza sativa subsp. japonica GN=Os04g0455900 PE=4 SV=1 - [Q0JCQ8_ORYSJ]
Q0INT2	32.11	2	2	2	109	11.5467	9.46631	1.07843	1.05196	1.0652	0.95509	0.779063	0.867077	0.814006	0.00969149	Os12g0298600 protein OS=Oryza sativa subsp. japonica GN=Os12g0298600 PE=4 SV=1 - [Q0INT2_ORYSJ]
Q0ITC8	6.47	4	4	7	866	97.8968	7.15186	0.919058	0.969413	0.944235	0.71662	0.821756	0.769188	0.814615	0.00995785	NB-ARC domain containing protein, expressed OS=Oryza sativa subsp. japonica GN=Os11g0270500 PE=4 SV=1 - [Q0ITC8_ORYSJ]
A0A0P0WN72	63.21	1	9	81	106	11.7214	9.99365	1.03099	0.920498	0.975743	0.84228	0.747501	0.79489	0.814652	0.0099743	Histone H2B (Fragment) OS=Oryza sativa subsp. japonica GN=Os05g0460475 PE=3 SV=1 - [A0A0P0WN72_ORYSJ]
Q337G1	2.93	1	1	2	341	38.5842	6.39209	0.975941	1.05862	1.01728	0.803554	0.854337	0.828946	0.814865	0.0100695	Expressed protein OS=Oryza sativa subsp. japonica GN=LOC_Os10g35730 PE=2 SV=1 - [Q337G1_ORYSJ]
B9ETU3	1.47	2	2	3	1359	149.144	4.48779	1.07421	1.03998	1.05709	0.933278	0.790457	0.861867	0.815319	0.0102743	Uncharacterized protein OS=Oryza sativa subsp. japonica GN=OsJ_03833 PE=4 SV=1 - [B9ETU3_ORYSJ]
Q5ZCB0	21.26	4	5	13	254	27.3666	5.52881	1.10157	1.31748	1.20952	0.929968	1.04495	0.987457	0.816401	0.0107769	Putative Bowman Birk trypsin inhibitor OS=Oryza sativa subsp. japonica GN=P0037C04.15 PE=3 SV=1 - [Q5ZCB0_ORYSJ]
Q7XLR1	14.18	3	3	18	282	29.9437	8.96826	1.11783	1.03846	1.07814	0.911283	0.849591	0.880437	0.816626	0.0108842	Probable aquaporin PIP2-6 OS=Oryza sativa subsp. japonica GN=PIP2-6 PE=2 SV=2 - [PIP26_ORYSJ]
Q6YZA9	18.1	3	4	12	221	23.6974	6.93213	0.887794	1.19298	1.04039	0.765293	0.935219	0.850256	0.81725	0.0111862	Germin-like protein 8-2 OS=Oryza sativa subsp. japonica GN=GER3 PE=2 SV=1 - [GL82_ORYSJ]
Q5JKH1	18.47	7	7	17	509	56.2325	6.46826	1.2128	1.1381	1.17545	0.943865	0.977528	0.960697	0.817301	0.0112111	Os01g0924900 protein OS=Oryza sativa subsp. japonica GN=Os01g0924900 PE=2 SV=1 - [Q5JKH1_ORYSJ]
Q0D4L2	5.74	1	2	3	453	51.2607	8.23584	1.20019	0.953277	1.07673	0.888905	0.871211	0.880058	0.81734	0.0112304	Os07g0619800 protein OS=Oryza sativa subsp. japonica GN=Os07g0619800 PE=2 SV=1 - [Q0D4L2_ORYSJ]
B9G0E3	4.49	4	4	8	1046	119.493	5.80811	1.0514	0.97228	1.01184	0.831883	0.822688	0.827286	0.817605	0.0113611	Uncharacterized protein OS=Oryza sativa subsp. japonica GN=OsJ_26936 PE=4 SV=1 - [B9G0E3_ORYSJ]
Q18PR9	9.83	2	2	2	295	31.959	5.40186	1.57295	0.849042	1.211	1.06143	0.919851	0.990641	0.818038	0.0115781	Beta subunit 1 of SnRK1 OS=Oryza sativa subsp. japonica GN=OSKbeta1 PE=2 SV=1 - [Q18PR9_ORYSJ]
Q6K6Q8	18.25	2	2	4	137	15.6071	9.70068	1.11722	1.27749	1.19735	0.953304	1.00616	0.97973	0.818248	0.0116844	Os02g0495900 protein OS=Oryza sativa subsp. japonica GN=Os02g0495900 PE=2 SV=1 - [Q6K6Q8_ORYSJ]
A0A0P0VTH5	4.38	1	1	2	480	53.0228	6.88818	1.33669	1.05323	1.19496	0.998874	0.958127	0.978501	0.818855	0.0119966	Os03g0166800 protein (Fragment) OS=Oryza sativa subsp. japonica GN=Os03g0166800 PE=4 SV=1 - [A0A0P0VTH5_ORYSJ]
A2ZUM2	7.9	2	2	5	291	29.9106	10.3745	1.30368	1.07561	1.18964	0.898341	1.05076	0.974552	0.819199	0.0121765	Uncharacterized protein OS=Oryza sativa subsp. japonica GN=OsJ_02309 PE=4 SV=1 - [A2ZUM2_ORYSJ]
Q6K4V9	5.11	2	2	3	450	50.9869	8.68994	1.18248	1.09761	1.14005	0.894834	0.973565	0.934199	0.819437	0.0123027	Os02g0465400 protein OS=Oryza sativa subsp. japonica GN=Os02g0465400 PE=4 SV=1 - [Q6K4V9_ORYSJ]
Q5QLP4	4.66	2	2	2	751	82.8052	5.08447	1.23988	0.866891	1.05339	0.835621	0.891927	0.863774	0.819996	0.012603	Pleckstrin homology (PH) domain-containing protein-like OS=Oryza sativa subsp. japonica GN=OJ1477_F01.111-2 PE=4 SV=1 - [Q5QLP4_ORYSJ]
Q6H6S1	5.76	2	2	3	469	50.7679	7.43018	1.09273	1.21107	1.1519	0.958928	0.930555	0.944741	0.820158	0.0126909	Os02g0649400 protein OS=Oryza sativa subsp. japonica GN=Os02g0649400 PE=4 SV=1 - [Q6H6S1_ORYSJ]
A0A0P0Y3G9	8.16	2	2	3	380	42.2053	8.03076	1.08693	1.38839	1.23766	0.929134	1.10156	1.01535	0.820373	0.0128089	Os11g0544600 protein (Fragment) OS=Oryza sativa subsp. japonica GN=Os11g0544600 PE=4 SV=1 - [A0A0P0Y3G9_ORYSJ]
B9GBW2	3.48	1	1	2	517	56.2223	8.93896	1.33233	1.10592	1.21912	0.9866	1.01374	1.00017	0.820398	0.0128227	Uncharacterized protein OS=Oryza sativa subsp. japonica GN=OsJ_35218 PE=4 SV=1 - [B9GBW2_ORYSJ]
Q6ZH84	6.63	4	4	6	845	92.6966	5.5415	1.06719	1.06077	1.06398	0.91455	0.832241	0.873396	0.820878	0.0130891	Os02g0593700 protein OS=Oryza sativa subsp. japonica GN=Os02g0593700 PE=2 SV=1 - [Q6ZH84_ORYSJ]
B9G6H1	3.41	4	4	6	1290	137.316	6.81494	1.134	1.09576	1.11488	0.92683	0.903741	0.915285	0.820969	0.0131404	Uncharacterized protein OS=Oryza sativa subsp. japonica GN=OsJ_32046 PE=4 SV=1 - [B9G6H1_ORYSJ]
Q6F2U8	4.3	2	2	2	651	71.26	8.104	1.24672	1.06014	1.15343	1.05026	0.843683	0.94697	0.821001	0.0131584	DNA helicase family protein, expressed OS=Oryza sativa subsp. japonica GN=OSJNBa0010D22.27 PE=2 SV=1 - [Q6F2U8_ORYSJ]
A3C0C6	35.06	2	4	16	154	16.2804	5.37646	1.20882	1.22611	1.21747	1.05001	0.949605	0.999805	0.821217	0.0132802	Peptidylprolyl isomerase OS=Oryza sativa subsp. japonica GN=Os09g0501850 PE=2 SV=1 - [A3C0C6_ORYSJ]
Q0DT40	6.99	1	1	6	186	21.3773	8.80713	1.14404	1.01929	1.08166	0.878963	0.897719	0.888341	0.821273	0.0133124	Os03g0270200 protein OS=Oryza sativa subsp. japonica GN=Os03g0270200 PE=4 SV=1 - [Q0DT40_ORYSJ]
B9F834	17.4	1	12	30	1017	110.286	5.60498	1.08374	1.02423	1.05398	0.833126	0.899024	0.866075	0.821717	0.0135665	Uncharacterized protein OS=Oryza sativa subsp. japonica GN=OsJ_10596 PE=4 SV=1 - [B9F834_ORYSJ]
Q5JNB3	5.21	6	6	8	1921	215.494	6.04932	1.01975	1.10818	1.06397	0.812657	0.937194	0.874926	0.822326	0.0139224	Os01g0977600 protein OS=Oryza sativa subsp. japonica GN=P0020E09.22-1 PE=4 SV=1 - [Q5JNB3_ORYSJ]
Q0DHB9	52.21	2	5	24	136	15.1519	11.019	1.0968	1.1628	1.1298	0.932822	0.925619	0.929221	0.822465	0.0140051	40S ribosomal protein S26 OS=Oryza sativa subsp. japonica GN=Os05g0477300 PE=2 SV=1 - [Q0DHB9_ORYSJ]
Q6K7H2	25.7	3	6	16	214	23.5411	5.24951	1.01996	1.33373	1.17685	0.963761	0.972812	0.968287	0.822781	0.0141938	UMP-CMP kinase 4 OS=Oryza sativa subsp. japonica GN=Os02g0778400 PE=2 SV=1 - [KCY4_ORYSJ]
Q8LR61	7.22	3	3	5	457	48.6914	6.58057	0.94243	0.939417	0.940924	0.83356	0.714832	0.774196	0.822804	0.0142076	Os01g0934000 protein OS=Oryza sativa subsp. japonica GN=Os01g0934000 PE=2 SV=1 - [Q8LR61_ORYSJ]
B9F0V7	32.37	2	10	22	380	42.8433	6.43018	1.24614	0.994757	1.12045	0.888534	0.955445	0.92199	0.822874	0.0142496	Uncharacterized protein OS=Oryza sativa subsp. japonica GN=OsJ_07374 PE=3 SV=1 - [B9F0V7_ORYSJ]
E6Y8C3	15.92	3	3	9	157	17.2923	9.87646	0.86694	0.964274	0.915607	0.678395	0.828903	0.753649	0.823114	0.0143949	HRL protein OS=Oryza sativa subsp. japonica GN=HRL PE=2 SV=1 - [E6Y8C3_ORYSJ]
E9KIT4	5.8	2	2	7	362	40.3298	4.93213	1.07214	1.01536	1.04375	0.811615	0.909509	0.860562	0.824488	0.0152513	NAD(P)H-quinone oxidoreductase subunit 1, chloroplastic OS=Oryza sativa subsp. japonica GN=ndhA PE=3 SV=1 - [E9KIT4_ORYSJ]
B9G5D1	1.47	2	2	2	1899	215.846	5.03369	0.967232	1.04801	1.00762	0.720674	0.94215	0.831412	0.825123	0.0156615	Uncharacterized protein OS=Oryza sativa subsp. japonica GN=OsJ_31239 PE=4 SV=1 - [B9G5D1_ORYSJ]
Q9ASH1	14.55	4	4	5	378	40.218	7.6499	1.04656	1.20687	1.12672	0.978028	0.882481	0.930255	0.825633	0.0159976	Membrane-associated salt-inducible protein-like OS=Oryza sativa subsp. japonica GN=Os01g0616600 PE=4 SV=1 - [Q9ASH1_ORYSJ]
Q0DJH7	3.7	2	2	4	432	47.336	6.39209	1.04187	1.1887	1.11528	0.873512	0.968595	0.921054	0.825848	0.0161408	Acyl transferase 5 OS=Oryza sativa subsp. japonica GN=AT5 PE=2 SV=1 - [AT5_ORYSJ]
Q852K0	1.55	1	1	3	579	61.1157	5.84619	1.19903	0.996951	1.09799	0.923575	0.890304	0.906939	0.825999	0.0162424	Probable zinc metalloprotease EGY1, chloroplastic OS=Oryza sativa subsp. japonica GN=EGY1 PE=2 SV=3 - [EGY1_ORYSJ]
Q8H0B1	20.18	2	2	2	114	13.1577	7.12256	1.11595	0.926457	1.02121	0.814484	0.873849	0.844166	0.826637	0.0166775	Putative uncharacterized protein OS=Oryza sativa subsp. japonica GN=OSJNBa0096G08.1 PE=4 SV=1 - [Q8H0B1_ORYSJ]
Q7X8V3	21.29	2	12	58	714	76.8891	6.32861	1.38165	1.03716	1.2094	0.905406	1.09416	0.999785	0.826675	0.0167036	Phenylalanine ammonia-lyase OS=Oryza sativa subsp. japonica GN=Os04g0518400 PE=2 SV=2 - [Q7X8V3_ORYSJ]
A0A0P0VWV9	8.51	2	2	4	188	21.7441	5.2749	1.01175	0.934489	0.973119	0.76993	0.839126	0.804528	0.826752	0.0167563	Os03g0322800 protein (Fragment) OS=Oryza sativa subsp. japonica GN=Os03g0322800 PE=4 SV=1 - [A0A0P0VWV9_ORYSJ]
Q7XTT4	20.37	11	11	20	707	75.209	4.97021	1.07566	1.11562	1.09564	0.981175	0.830628	0.905902	0.826824	0.0168063	Nucleolin 2 OS=Oryza sativa subsp. japonica GN=Os04g0620700 PE=2 SV=2 - [NUCL2_ORYSJ]
Q5YLY5	2.66	1	1	3	488	52.7014	7.54736	1.44081	1.11531	1.27806	1.0272	1.08739	1.0573	0.827269	0.0171176	Os06g0724100 protein OS=Oryza sativa subsp. japonica GN=Os06g0724100 PE=2 SV=1 - [Q5YLY5_ORYSJ]
Q2QN74	13.67	4	7	8	607	68.3604	6.75635	0.976811	0.961953	0.969382	0.815052	0.789753	0.802403	0.827747	0.0174569	Purple acid phosphatase OS=Oryza sativa subsp. japonica GN=LOC_Os12g38750 PE=2 SV=1 - [Q2QN74_ORYSJ]
Q657Y8	12.76	3	3	5	196	21.7544	9.61279	1.02821	0.99345	1.01083	0.883998	0.790357	0.837178	0.828209	0.0177907	Os01g0106200 protein OS=Oryza sativa subsp. japonica GN=Os01g0106200 PE=2 SV=1 - [Q657Y8_ORYSJ]
Q7XU74	7.66	2	2	5	222	24.6949	10.0376	1.13206	1.05249	1.09228	0.966729	0.844073	0.905401	0.828912	0.0183087	Peroxisomal membrane protein 11-4 OS=Oryza sativa subsp. japonica GN=PEX11-4 PE=2 SV=2 - [PX114_ORYSJ]
Q6I5C3	18.66	2	2	4	209	22.2013	6.0874	1.1812	0.903858	1.04253	1.04123	0.687948	0.864589	0.829317	0.0186128	Os05g0213500 protein OS=Oryza sativa subsp. japonica GN=Os05g0213500 PE=2 SV=1 - [Q6I5C3_ORYSJ]
B9FX42	9.77	3	3	4	471	52.8153	6.03662	1.05351	1.1024	1.07796	0.874321	0.915068	0.894695	0.829991	0.019128	Uncharacterized protein OS=Oryza sativa subsp. japonica GN=OsJ_24170 PE=4 SV=1 - [B9FX42_ORYSJ]
Q2R080	1.81	1	1	2	1048	116.733	9.12939	1.11969	1.17392	1.1468	0.947331	0.957436	0.952384	0.830469	0.0195012	Os11g0655500 protein OS=Oryza sativa subsp. japonica GN=Os11g0655500 PE=4 SV=1 - [Q2R080_ORYSJ]
B9F2L5	5.32	5	5	5	1298	143.802	5.30029	1.35538	1.13548	1.24543	1.02385	1.04536	1.03461	0.830719	0.0196991	Uncharacterized protein OS=Oryza sativa subsp. japonica GN=OsJ_05291 PE=4 SV=1 - [B9F2L5_ORYSJ]
Q6ZI83	15.99	5	5	10	469	51.9964	5.45264	1.03259	1.0492	1.0409	0.892221	0.837989	0.865105	0.831115	0.0200152	Os02g0556600 protein OS=Oryza sativa subsp. japonica GN=OJ1008_F08.16 PE=4 SV=1 - [Q6ZI83_ORYSJ]
Q6K882	7.39	2	2	2	284	31.4224	8.52881	1.13634	1.11577	1.12606	0.821462	1.0508	0.936131	0.831336	0.020193	Os02g0290400 protein OS=Oryza sativa subsp. japonica GN=Os02g0290400 PE=2 SV=1 - [Q6K882_ORYSJ]
Q0DTM2	7.28	3	3	7	563	60.2866	8.26514	1.03334	1.23591	1.13463	0.905177	0.984559	0.944868	0.832756	0.0213717	Os03g0238800 protein (Fragment) OS=Oryza sativa subsp. japonica GN=Os03g0238800 PE=4 SV=1 - [Q0DTM2_ORYSJ]
Q5JN36	7.96	1	1	2	113	12.4745	9.53955	1.06425	1.10564	1.08495	0.884684	0.922351	0.903517	0.832774	0.0213872	Magmas-like protein OS=Oryza sativa subsp. japonica GN=Os01g0960800 PE=2 SV=1 - [Q5JN36_ORYSJ]

## Sheet: sd58-S vs sd58-C-UP
Table S1. Differentially abundant proteins (DAPs).
Up-regulated proteins in sd58-S vs sd58-C.
Accession	Coverage	Unique Peptides	Peptides	PSMs	AAs	MW [kDa]	calc. pI	sd58-C-1/REF	sd58-C-2/REF	average sd58-C/REF	sd58-S-1/REF	sd58-S-2/REF	average sd58-S/REF	sd58-S vs sd58-C	Significance A	Description
Q6K7E3	2.63	1	1	2	571	58.4795	8.95361	0.663471	0.723554	0.693512	1.88178	1.79619	1.83898	2.6517	1.00689e-59	Pectinesterase OS=Oryza sativa subsp. japonica GN=OJ1311_D08.13 PE=4 SV=1 - [Q6K7E3_ORYSJ]
B9G3M3	13.62	3	3	3	213	22.9659	5.19873	0.937734	0.642984	0.790359	0.955868	2.92561	1.94074	2.45551	6.61746e-51	Uncharacterized protein OS=Oryza sativa subsp. japonica GN=OsJ_29394 PE=4 SV=1 - [B9G3M3_ORYSJ]
Q5ZC52	3.02	1	1	2	431	47.1969	6.48096	0.882057	0.569877	0.725967	1.75772	0.745024	1.25137	1.72373	1.30795e-19	Os01g0138800 protein OS=Oryza sativa subsp. japonica GN=Os01g0138800 PE=4 SV=1 - [Q5ZC52_ORYSJ]
Q94CY6	6.65	2	2	3	496	54.3734	5.49072	0.85881	0.646012	0.752411	0.929255	1.62691	1.27808	1.69865	1.21511e-18	Glycosyltransferase OS=Oryza sativa subsp. japonica GN=Os01g0638600 PE=3 SV=1 - [Q94CY6_ORYSJ]
Q8W3N8	40.05	1	11	29	377	41.98	7.81104	1.01563	0.646974	0.831303	1.47989	1.33714	1.40852	1.69435	1.77497e-18	26S proteasome regulatory particle triple-A ATPase subunit4b (Fragment) OS=Oryza sativa subsp. japonica GN=OsRPT4b PE=2 SV=1 - [Q8W3N8_ORYSJ]
A0A0P0X6L8	7.43	1	1	2	175	19.7302	5.13525	0.980476	0.957358	0.968917	1.54919	1.65887	1.60403	1.65548	5.26087e-17	Os07g0516900 protein OS=Oryza sativa subsp. japonica GN=Os07g0516900 PE=4 SV=1 - [A0A0P0X6L8_ORYSJ]
Q94DK4	30.17	2	3	8	116	11.8369	5.0083	0.78593	0.668477	0.727203	0.844125	1.32545	1.08479	1.49173	3.35518e-11	Os01g0358100 protein OS=Oryza sativa subsp. japonica GN=Os01g0358100 PE=2 SV=1 - [Q94DK4_ORYSJ]
A0A0N7KPL8	13.45	1	1	2	119	12.6481	7.79639	1.16754	0.96497	1.06625	1.49112	1.67969	1.58541	1.48689	4.84877e-11	Os08g0295000 protein (Fragment) OS=Oryza sativa subsp. japonica GN=Os08g0295000 PE=4 SV=1 - [A0A0N7KPL8_ORYSJ]
Q0DJD8	10	1	2	4	180	20.0148	6.88818	0.902771	0.73863	0.8207	1.00757	1.36719	1.18738	1.44679	9.59655e-10	Signal peptidase I OS=Oryza sativa subsp. japonica GN=Os05g0297900 PE=2 SV=1 - [Q0DJD8_ORYSJ]
Q84TX3	11.3	3	3	5	345	37.2128	6.72705	0.9564	0.796577	0.876488	1.08294	1.41571	1.24933	1.42538	4.48196e-09	Expressed protein OS=Oryza sativa subsp. japonica GN=LOC_Os03g60360 PE=4 SV=1 - [Q84TX3_ORYSJ]
Q10RZ3	53.05	2	9	35	164	18.6871	10.4038	0.828793	0.995235	0.912014	1.40404	1.17729	1.29067	1.41518	9.20809e-09	60S ribosomal protein L21, putative, expressed OS=Oryza sativa subsp. japonica GN=LOC_Os03g04750 PE=4 SV=1 - [Q10RZ3_ORYSJ]
P49216	50.38	1	4	22	133	14.9818	11.019	0.80843	0.763913	0.786171	1.15493	1.0436	1.09926	1.39825	2.98344e-08	40S ribosomal protein S26 OS=Oryza sativa subsp. japonica GN=RPS26 PE=2 SV=2 - [RS26_ORYSJ]
Q84NP7	3.93	2	4	4	815	93.7956	6.72705	0.982372	0.84342	0.912896	1.02139	1.52305	1.27222	1.39361	4.09831e-08	Probable AMP deaminase OS=Oryza sativa subsp. japonica GN=AMPD PE=2 SV=1 - [AMPD_ORYSJ]
Q6H6L8	17.97	1	2	37	128	13.1377	7.76709	0.834097	0.597248	0.715672	0.984836	1.0044	0.994618	1.38977	5.32429e-08	Os02g0662100 protein OS=Oryza sativa subsp. japonica GN=Os02g0662100 PE=2 SV=1 - [Q6H6L8_ORYSJ]
Q5N7Z8	2.5	1	1	2	561	60.3524	7.04932	0.851108	0.707495	0.779301	1.0083	1.07966	1.04398	1.33963	1.41694e-06	Os01g0227500 protein OS=Oryza sativa subsp. japonica GN=Os01g0227500 PE=3 SV=1 - [Q5N7Z8_ORYSJ]
A0A0N7KSP9	51.16	1	2	13	43	4.74688	3.56104	0.897457	0.86241	0.879933	1.14208	1.20967	1.17588	1.33632	1.74391e-06	Os11g0247300 protein (Fragment) OS=Oryza sativa subsp. japonica GN=Os11g0247300 PE=4 SV=1 - [A0A0N7KSP9_ORYSJ]
Q10T24	30.17	2	2	5	179	16.1627	7.92822	0.574741	0.659157	0.616949	0.759442	0.883649	0.821546	1.33163	2.33703e-06	Retrotransposon protein, putative, Ty1-copia subclass, expressed OS=Oryza sativa subsp. japonica GN=LOC_Os03g01320 PE=4 SV=1 - [Q10T24_ORYSJ]
Q10PA5	28.13	3	3	5	128	13.9234	7.12256	0.847171	1.01253	0.92985	1.3718	1.09801	1.2349	1.32807	2.91272e-06	NHP2-like protein 1, putative, expressed OS=Oryza sativa subsp. japonica GN=Os03g0241200 PE=4 SV=1 - [Q10PA5_ORYSJ]
B9F972	4.55	1	1	2	286	31.0395	5.09717	0.937308	0.785707	0.861508	1.11494	1.17286	1.1439	1.32779	2.9634e-06	Uncharacterized protein OS=Oryza sativa subsp. japonica GN=OsJ_11382 PE=4 SV=1 - [B9F972_ORYSJ]
C7J4T1	8.4	1	1	2	131	12.3781	8.1333	0.90859	0.563486	0.736038	0.975174	0.960465	0.967819	1.3149	6.4993e-06	Os07g0174400 protein OS=Oryza sativa subsp. japonica GN=Os07g0174400 PE=3 SV=1 - [C7J4T1_ORYSJ]
Q6YVW1	2.06	1	1	2	486	53.6807	10.1548	0.926502	1.01214	0.969322	1.5039	1.0414	1.27265	1.31293	7.31892e-06	Os07g0603900 protein OS=Oryza sativa subsp. japonica GN=Os07g0603900 PE=2 SV=1 - [Q6YVW1_ORYSJ]
B9EZF1	24.52	1	6	15	416	43.5706	6.18896	1.11089	1.07838	1.09463	1.39562	1.47809	1.43685	1.31263	7.45096e-06	Uncharacterized protein OS=Oryza sativa subsp. japonica GN=OsJ_00304 PE=4 SV=1 - [B9EZF1_ORYSJ]
Q2QVK7	23.77	3	6	13	345	37.9394	7.37158	1.10927	0.941705	1.02549	1.36562	1.31094	1.33828	1.30502	1.17259e-05	NADP-dependent oxidoreductase P1, putative, expressed OS=Oryza sativa subsp. japonica GN=Os12g0225900 PE=2 SV=2 - [Q2QVK7_ORYSJ]
B7EAY8	17.76	1	1	3	107	11.211	8.48486	0.797185	0.922925	0.860055	1.03338	1.21098	1.12218	1.30478	1.18923e-05	Os02g0664700 protein OS=Oryza sativa subsp. japonica GN=Os02g0664700 PE=2 SV=1 - [B7EAY8_ORYSJ]
Q10AI2	15.1	1	2	7	192	20.9168	8.646	0.950893	1.01681	0.983853	1.33134	1.23279	1.28206	1.3031	1.31296e-05	Os03g0851500 protein OS=Oryza sativa subsp. japonica GN=LOC_Os03g63450 PE=4 SV=1 - [Q10AI2_ORYSJ]
Q6EQX3	2.59	1	2	3	811	90.2391	6.7417	0.751575	0.744751	0.748163	0.980684	0.965267	0.972975	1.30049	1.53127e-05	Protein MEI2-like 5 OS=Oryza sativa subsp. japonica GN=ML5 PE=2 SV=1 - [OML5_ORYSJ]
Q9FU69	5.82	2	2	4	498	54.5693	5.88428	0.822162	0.809521	0.815841	1.11498	1.00356	1.05927	1.29838	1.73242e-05	Glycosyltransferase OS=Oryza sativa subsp. japonica GN=Os01g0176000 PE=3 SV=1 - [Q9FU69_ORYSJ]
Q7XXQ1	14.22	2	2	3	232	26.5812	10.4038	1.01785	0.831473	0.924662	0.9397	1.43069	1.1852	1.28176	4.49551e-05	Pre-mRNA splicing factor (Fragment) OS=Oryza sativa subsp. japonica PE=2 SV=1 - [Q7XXQ1_ORYSJ]
Q6ZJX3	27.9	3	5	7	276	30.0264	7.89893	0.891457	0.895666	0.893562	1.26048	1.02387	1.14217	1.27822	5.48457e-05	33kDa secretory protein OS=Oryza sativa subsp. japonica GN=Os08g0136800 PE=2 SV=1 - [Q6ZJX3_ORYSJ]
Q0J0K9	26.03	5	5	8	315	35.3885	5.33838	0.938524	0.714677	0.8266	1.02367	1.07469	1.04918	1.26927	9.01029e-05	Os09g0494300 protein OS=Oryza sativa subsp. japonica GN=Os09g0494300 PE=2 SV=1 - [Q0J0K9_ORYSJ]
Q10AT7	2.51	1	1	2	597	63.792	7.44482	0.921606	0.937544	0.929575	1.21592	1.134	1.17496	1.26397	0.000120294	FAD dependent oxidoreductase family protein, expressed OS=Oryza sativa subsp. japonica GN=LOC_Os03g62510 PE=4 SV=1 - [Q10AT7_ORYSJ]
P0C401	20.51	1	1	9	39	4.48139	10.7407	0.93807	0.911217	0.924644	0.981758	1.35103	1.16639	1.26145	0.000137867	Cytochrome b559 subunit beta OS=Oryza sativa subsp. japonica GN=psbF PE=3 SV=1 - [PSBF_ORYSJ]
Q69KC5	26.09	1	1	3	69	6.69928	4.64014	0.814204	0.788481	0.801343	1.02923	0.989125	1.00918	1.25936	0.000154325	Os06g0586000 protein OS=Oryza sativa subsp. japonica GN=OSJNBb0035K09.20 PE=2 SV=1 - [Q69KC5_ORYSJ]
Q7FAE2	11.68	1	2	4	274	28.0802	6.43018	0.834589	0.814279	0.824434	1.2243	0.850694	1.0375	1.25843	0.000162148	Momilactone A synthase OS=Oryza sativa subsp. japonica GN=OsMAS2 PE=2 SV=1 - [Q7FAE2_ORYSJ]
Q7XZY1	18.47	2	4	7	222	23.5371	8.00146	1.06448	0.889179	0.976832	1.0456	1.41001	1.22781	1.25693	0.000175748	Putative germin-like protein 3-2 OS=Oryza sativa subsp. japonica GN=Os03g0651800 PE=3 SV=1 - [GL32_ORYSJ]
Q7XLD7	18.83	2	2	5	154	15.0949	8.1333	1.04542	0.868993	0.957206	1.27517	1.11459	1.19488	1.2483	0.000277197	OSJNBa0070C17.11 protein OS=Oryza sativa subsp. japonica GN=OSJNBa0070C17.11 PE=4 SV=2 - [Q7XLD7_ORYSJ]
C7J8J3	40.74	1	7	326	108	11.7028	8.00146	0.678374	0.392595	0.535484	0.761797	0.574268	0.668032	1.24753	0.000288508	Os11g0532750 protein (Fragment) OS=Oryza sativa subsp. japonica GN=Os11g0532750 PE=4 SV=1 - [C7J8J3_ORYSJ]
Q7XV56	10.83	2	2	3	157	16.1885	5.0083	0.695205	0.739337	0.717271	0.83111	0.951162	0.891136	1.2424	0.000376361	OSJNBa0006B20.17 protein OS=Oryza sativa subsp. japonica GN=Os04g0438200 PE=2 SV=2 - [Q7XV56_ORYSJ]
Q7XVC6	9.7	1	1	2	134	13.2666	8.95361	0.946761	0.92831	0.937536	0.944176	1.37443	1.1593	1.23654	0.000507501	OSJNBa0072D21.16 protein OS=Oryza sativa subsp. japonica GN=OSJNBa0084N21.2 PE=2 SV=2 - [Q7XVC6_ORYSJ]
Q0JJZ7	40.69	2	6	13	145	16.2727	10.3159	0.798475	0.752392	0.775434	0.879662	1.03605	0.957855	1.23525	0.000541823	Os01g0706500 protein OS=Oryza sativa subsp. japonica GN=Os01g0706500 PE=4 SV=1 - [Q0JJZ7_ORYSJ]
Q8H574	11.7	2	2	3	171	16.215	8.11865	0.576634	0.761998	0.669316	0.657057	0.99432	0.825688	1.23363	0.00058798	Os07g0174900 protein OS=Oryza sativa subsp. japonica GN=OJ1656_E11.129 PE=3 SV=1 - [Q8H574_ORYSJ]
A3BF08	7.33	1	1	5	191	21.5379	7.95752	0.865743	0.852988	0.859365	0.905439	1.21165	1.05854	1.23177	0.000645338	Uncharacterized protein OS=Oryza sativa subsp. japonica GN=OsJ_22498 PE=4 SV=1 - [A3BF08_ORYSJ]
Q84SZ7	6.73	3	3	4	520	58.0962	6.16357	0.900989	0.805335	0.853162	1.07349	1.02631	1.0499	1.2306	0.000684468	ATPase 2, putative, expressed OS=Oryza sativa subsp. japonica GN=Os03g0802500 PE=2 SV=1 - [Q84SZ7_ORYSJ]
P0C301	8.64	1	1	2	81	7.9694	4.90674	1.34821	1.17475	1.26148	1.36402	1.74025	1.55213	1.23041	0.000690967	ATP synthase subunit c, chloroplastic OS=Oryza sativa subsp. japonica GN=atpH PE=3 SV=1 - [ATPH_ORYSJ]
Q338B9	4.7	2	2	4	511	56.6498	6.81494	0.847875	0.846719	0.847297	0.966295	1.11829	1.04229	1.23014	0.000700407	Histone acetyltransferase GCN5 OS=Oryza sativa subsp. japonica GN=GCN5 PE=2 SV=1 - [GCN5_ORYSJ]
Q7XD55	17.11	2	3	7	228	24.4768	4.79248	0.902189	0.84529	0.87374	0.97718	1.1712	1.07419	1.22942	0.000725834	Os10g0490800 protein OS=Oryza sativa subsp. japonica GN=LOC_Os10g34910 PE=4 SV=2 - [Q7XD55_ORYSJ]
A3CDM5	17.03	3	3	5	323	33.9571	6.52197	0.983566	0.903156	0.943361	1.04784	1.26837	1.1581	1.22764	0.000792997	Uncharacterized protein OS=Oryza sativa subsp. japonica GN=OsJ_34727 PE=4 SV=1 - [A3CDM5_ORYSJ]
B9EX81	3.15	2	2	2	635	71.4251	6.41748	0.974877	0.985189	0.980033	1.07123	1.33325	1.20224	1.22673	0.000829106	Alpha-galactosidase OS=Oryza sativa subsp. japonica GN=OsJ_02009 PE=3 SV=1 - [B9EX81_ORYSJ]
Q0J4L3	2.4	1	1	2	500	52.4635	7.91357	0.895449	0.811691	0.85357	1.26921	0.819786	1.0445	1.22368	0.000963229	Os08g0506400 protein (Fragment) OS=Oryza sativa subsp. japonica GN=Os08g0506400 PE=4 SV=1 - [Q0J4L3_ORYSJ]
Q7XT29	16.79	1	2	26	137	13.8901	7.88428	0.766695	0.692884	0.72979	0.918246	0.864147	0.891196	1.22117	0.00108898	OSJNBa0010H02.24 protein OS=Oryza sativa subsp. japonica GN=Os04g0554800 PE=2 SV=2 - [Q7XT29_ORYSJ]
Q6YSX0	52.31	4	6	25	130	14.4076	9.5542	0.918647	0.996396	0.957522	1.139	1.1994	1.1692	1.22107	0.00109426	Os07g0674200 protein OS=Oryza sativa subsp. japonica GN=P0618H09.1 PE=2 SV=1 - [Q6YSX0_ORYSJ]
B9EU26	8.65	1	2	6	347	36.8329	7.45947	0.739603	0.836025	0.787814	0.924724	0.997031	0.960877	1.21968	0.0011708	Uncharacterized protein OS=Oryza sativa subsp. japonica GN=OsJ_00868 PE=4 SV=1 - [B9EU26_ORYSJ]
A0A0P0VUM5	5.91	1	1	3	237	26.2684	8.19189	0.865117	0.901661	0.883389	1.00593	1.14617	1.07605	1.21809	0.00126398	Os03g0205500 protein OS=Oryza sativa subsp. japonica GN=Os03g0205500 PE=3 SV=1 - [A0A0P0VUM5_ORYSJ]
Q0E2I8	46.7	1	9	47	182	20.8229	9.92041	0.882636	0.987337	0.934986	1.20421	1.07344	1.13883	1.21801	0.0012687	Os02g0235600 protein OS=Oryza sativa subsp. japonica GN=Os02g0235600 PE=2 SV=1 - [Q0E2I8_ORYSJ]
Q7XXI7	3.05	1	1	3	459	49.8905	9.02686	1.03466	0.840636	0.937648	0.943487	1.33845	1.14097	1.21684	0.00134216	OSJNBa0094O15.15 protein OS=Oryza sativa subsp. japonica GN=Os04g0105100 PE=2 SV=2 - [Q7XXI7_ORYSJ]
Q5VRJ8	13.73	2	3	13	233	25.8722	9.86182	0.825069	0.865396	0.845233	1.0766	0.977222	1.02691	1.21495	0.0014697	Peroxisomal membrane protein 11-5 OS=Oryza sativa subsp. japonica GN=PEX11-5 PE=2 SV=1 - [PX115_ORYSJ]
Q5WA73	17.7	4	4	7	322	34.6887	9.31982	0.925763	0.783431	0.854597	0.987401	1.08823	1.03781	1.21439	0.00150915	Os06g0163300 protein OS=Oryza sativa subsp. japonica GN=Os06g0163300 PE=2 SV=1 - [Q5WA73_ORYSJ]
A0A0P0XBS5	6.37	4	4	5	691	76.4717	7.13721	0.839186	0.792019	0.815603	0.930222	1.0449	0.987561	1.21084	0.00178631	Os08g0143400 protein OS=Oryza sativa subsp. japonica GN=Os08g0143400 PE=4 SV=1 - [A0A0P0XBS5_ORYSJ]
Q6ZBZ2	5.16	2	2	41	213	21.8472	6.50732	0.861123	0.835014	0.848068	0.99571	1.05229	1.024	1.20745	0.00209407	Germin-like protein 8-14 OS=Oryza sativa subsp. japonica GN=GER5 PE=1 SV=1 - [GL814_ORYSJ]
Q6Z371	1.65	1	1	2	788	85.7159	5.31299	0.88507	0.796523	0.840797	1.0066	1.02309	1.01485	1.20701	0.00213764	Os07g0200000 protein OS=Oryza sativa subsp. japonica GN=Os07g0200000 PE=4 SV=1 - [Q6Z371_ORYSJ]
Q0DTS9	12.34	2	2	4	235	25.0513	4.75439	0.717675	0.722124	0.7199	0.749112	0.988377	0.868744	1.20676	0.00216266	Os03g0227400 protein (Fragment) OS=Oryza sativa subsp. japonica GN=Os03g0227400 PE=3 SV=1 - [Q0DTS9_ORYSJ]
B9FS87	3.34	2	2	3	479	51.9171	5.49072	0.757788	0.747401	0.752595	0.817912	0.996118	0.907015	1.20518	0.00232668	Uncharacterized protein OS=Oryza sativa subsp. japonica GN=OsJ_20623 PE=4 SV=1 - [B9FS87_ORYSJ]
Q6Z3C2	12.43	2	2	6	185	19.5409	8.1626	0.778927	0.817052	0.79799	0.863614	1.05783	0.96072	1.20393	0.00246634	Os07g0462200 protein OS=Oryza sativa subsp. japonica GN=Os07g0462200 PE=2 SV=1 - [Q6Z3C2_ORYSJ]
Q6F4N5	22.37	2	8	20	438	45.0484	7.06396	0.966836	1.07541	1.02112	1.17036	1.2849	1.22763	1.20223	0.00266621	Aspartyl protease 25 OS=Oryza sativa subsp. japonica GN=AP25 PE=2 SV=1 - [AP25_ORYSJ]
Q2R336	5.76	2	2	3	295	33.8233	6.12549	0.930174	0.985219	0.957697	1.16419	1.13751	1.15085	1.20169	0.00273413	Xyloglucan endotransglucosylase/hydrolase OS=Oryza sativa subsp. japonica GN=Os11g0539200 PE=2 SV=1 - [Q2R336_ORYSJ]
Q0JR00	7.1	3	3	4	620	67.7913	7.25439	0.734592	0.806913	0.770752	0.945929	0.905821	0.925875	1.20126	0.00278779	Os01g0128800 protein (Fragment) OS=Oryza sativa subsp. japonica GN=Os01g0128800 PE=4 SV=1 - [Q0JR00_ORYSJ]
A0A0P0VL15	4.92	2	2	2	325	36.9988	6.94678	0.845038	0.666449	0.755744	0.826963	0.987497	0.90723	1.20045	0.00289366	Os02g0589700 protein OS=Oryza sativa subsp. japonica GN=Os02g0589700 PE=4 SV=1 - [A0A0P0VL15_ORYSJ]

## Sheet: sd58-S vs sd58-C-DOWN
Table S1. Differentially abundant proteins (DAPs).
Down-regulated proteins in sd58-S vs sd58-C.
Accession	Coverage	Unique Peptides	Peptides	PSMs	AAs	MW [kDa]	calc. pI	sd58-C-1/REF	sd58-C-2/REF	average sd58-C/REF	sd58-S-1/REF	sd58-S-2/REF	average sd58-S/REF	sd58-S vs sd58-C	Significance A	Description
Q40684	6.76	1	1	2	148	15.8006	5.2749	4.99351	4.65097	4.82224	0.293169	0.275806	0.284487	0.0589948	0	Ferredoxin OS=Oryza sativa subsp. japonica GN=Os05g0443500 PE=2 SV=1 - [Q40684_ORYSJ]
A0A0P0WAE5	8.67	1	1	4	150	16.5676	10.5942	3.08852	3.40377	3.24614	0.642367	0.605582	0.623975	0.19222	5.17206e-108	Os04g0416400 protein (Fragment) OS=Oryza sativa subsp. japonica GN=Os04g0416400 PE=4 SV=1 - [A0A0P0WAE5_ORYSJ]
Q10NP6	9.66	2	2	6	321	35.6321	9.64209	3.67831	3.3667	3.5225	0.793002	0.783758	0.78838	0.223813	2.13044e-89	Os03g0263500 protein OS=Oryza sativa subsp. japonica GN=LOC_Os03g15700 PE=2 SV=1 - [Q10NP6_ORYSJ]
Q7X5Z2	1.49	1	1	2	669	70.5082	8.45557	2.94447	2.96038	2.95242	0.697602	0.737883	0.717742	0.243103	4.93524e-80	OSJNBa0076N16.7 protein OS=Oryza sativa subsp. japonica GN=OSJNBa0076N16.7 PE=4 SV=1 - [Q7X5Z2_ORYSJ]
A3A646	9.42	1	2	4	138	15.1666	7.78174	2.48068	2.53762	2.50915	0.704037	0.990849	0.847443	0.337741	5.28172e-48	Uncharacterized protein OS=Oryza sativa subsp. japonica GN=OsJ_06461 PE=4 SV=1 - [A3A646_ORYSJ]
B9G0Z0	1.65	1	2	4	1455	158.63	6.30322	1.92009	2.60065	2.26037	0.704263	0.891825	0.798044	0.353059	2.54822e-44	Uncharacterized protein OS=Oryza sativa subsp. japonica GN=OsJ_27363 PE=4 SV=1 - [B9G0Z0_ORYSJ]
A0A0P0UY56	4.9	1	1	2	143	15.6849	10.272	2.1127	2.18025	2.14648	0.858699	0.781727	0.820213	0.38212	3.97626e-38	Os01g0149200 protein OS=Oryza sativa subsp. japonica GN=Os01g0149200 PE=4 SV=1 - [A0A0P0UY56_ORYSJ]
A3C2J5	2.6	1	1	2	500	52.6082	8.39697	1.59959	1.52497	1.56228	0.701397	0.674577	0.687987	0.440374	3.19049e-28	Uncharacterized protein OS=Oryza sativa subsp. japonica GN=OsJ_30729 PE=4 SV=1 - [A3C2J5_ORYSJ]
Q6YVX4	18.35	1	1	2	109	11.0888	5.0083	1.62898	2.18616	1.90757	0.856387	0.849906	0.853146	0.447242	3.0951e-27	Molybdopterin synthase sulfur carrier subunit OS=Oryza sativa subsp. japonica GN=Os02g0558300 PE=3 SV=1 - [MOC2A_ORYSJ]
Q5JMS3	3.74	1	1	3	214	23.965	6.78564	1.26259	1.75236	1.50748	0.834902	0.559345	0.697124	0.462444	3.6247e-25	Os01g0964000 protein OS=Oryza sativa subsp. japonica GN=Os01g0964000 PE=2 SV=1 - [Q5JMS3_ORYSJ]
Q65X24	3.74	1	1	2	401	46.1336	8.6167	1.42409	1.42267	1.42338	0.661126	0.683143	0.672135	0.472211	6.44499e-24	Os05g0108100 protein OS=Oryza sativa subsp. japonica GN=Os05g0108100 PE=4 SV=1 - [Q65X24_ORYSJ]
A3CC40	7.36	2	2	3	394	43.824	6.96143	1.25672	1.86135	1.55904	0.822766	0.689949	0.756358	0.485144	2.3744e-22	Uncharacterized protein OS=Oryza sativa subsp. japonica GN=OsJ_34170 PE=4 SV=1 - [A3CC40_ORYSJ]
B7EH16	4.04	1	1	2	297	34.1588	7.13721	1.47335	2.24557	1.85946	0.960942	0.99839	0.979666	0.526855	6.47826e-18	cDNA clone:J023037A04, full insert sequence OS=Oryza sativa subsp. japonica PE=2 SV=1 - [B7EH16_ORYSJ]
Q64M78	2.3	2	2	3	1001	110.3	6.88818	1.1628	2.45253	1.80766	1.13052	0.784337	0.957429	0.52965	1.19757e-17	Protein MEI2-like 4 OS=Oryza sativa subsp. japonica GN=ML4 PE=2 SV=1 - [OML4_ORYSJ]
Q6K4C6	38.46	2	2	4	130	13.4296	8.00146	1.58306	1.97382	1.77844	1.10228	0.804374	0.953325	0.536047	4.73987e-17	Os09g0472700 protein OS=Oryza sativa subsp. japonica GN=Os09g0472700 PE=4 SV=1 - [Q6K4C6_ORYSJ]
Q337L2	3.03	2	2	2	727	81.1799	6.56592	2.04229	1.3505	1.69639	0.970949	0.888532	0.929741	0.548069	5.63213e-16	Os10g0471400 protein OS=Oryza sativa subsp. japonica GN=LOC_Os10g33290 PE=4 SV=1 - [Q337L2_ORYSJ]
A3CA49	6.28	2	2	3	462	49.0578	6.48096	1.68466	1.2353	1.45998	0.712579	0.889863	0.801221	0.54879	6.5041e-16	Uncharacterized protein OS=Oryza sativa subsp. japonica GN=OsJ_33505 PE=4 SV=1 - [A3CA49_ORYSJ]
A0A0P0WZ20	15.83	1	3	9	259	26.926	8.93896	1.58174	1.28236	1.43205	0.819137	0.764935	0.792036	0.553078	1.5161e-15	Os06g0618100 protein OS=Oryza sativa subsp. japonica GN=Os06g0618100 PE=4 SV=1 - [A0A0P0WZ20_ORYSJ]
B9FR64	13.57	1	1	2	140	14.6558	4.60205	1.30418	1.67351	1.48884	0.884453	0.800425	0.842439	0.565835	1.70191e-14	Uncharacterized protein OS=Oryza sativa subsp. japonica GN=OsJ_19888 PE=4 SV=1 - [B9FR64_ORYSJ]
A3BB72	9.77	2	2	4	215	23.3532	10.1108	1.37541	1.86897	1.62219	1.08563	0.765479	0.925555	0.570558	4.01713e-14	Uncharacterized protein OS=Oryza sativa subsp. japonica GN=OsJ_21150 PE=4 SV=1 - [A3BB72_ORYSJ]
Q2R1U8	1.69	1	1	2	886	99.1546	6.12549	1.70368	1.70118	1.70243	1.03896	0.909991	0.974474	0.572401	5.58811e-14	CRM-domain containing factor CFM3, chloroplastic/mitochondrial OS=Oryza sativa subsp. japonica GN=CFM3 PE=3 SV=1 - [CFM3_ORYSJ]
Q7XNY1	3.69	1	1	2	352	38.9893	9.15869	1.26494	1.61276	1.43885	0.887897	0.77709	0.832493	0.578583	1.65497e-13	Plant intracellular Ras-group-related LRR protein 1 OS=Oryza sativa subsp. japonica GN=IRL1 PE=2 SV=2 - [PIRL1_ORYSJ]
Q6YXD4	2.13	1	1	2	798	90.8427	7.03467	3.23077	1.26707	2.24892	1.27681	1.32955	1.30318	0.579468	1.92857e-13	Putative uncharacterized protein OSJNBb0005C03.31 OS=Oryza sativa subsp. japonica GN=OSJNBb0005C03.31 PE=4 SV=1 - [Q6YXD4_ORYSJ]
B7F4K7	4.12	1	1	2	461	50.197	7.25439	0.959317	2.15316	1.55624	0.969729	0.842145	0.905937	0.582132	3.04331e-13	cDNA clone:002-103-E06, full insert sequence OS=Oryza sativa subsp. japonica GN=OsJ_02611 PE=2 SV=1 - [B7F4K7_ORYSJ]
A3BRP8	5.81	2	3	4	689	77.6616	6.07471	1.87098	1.31172	1.59135	0.940739	0.91861	0.929675	0.584205	4.32347e-13	Uncharacterized protein OS=Oryza sativa subsp. japonica GN=OsJ_26801 PE=4 SV=1 - [A3BRP8_ORYSJ]
Q33BI5	7.21	4	4	5	818	91.944	7.95752	1.9326	0.97383	1.45322	0.833697	0.875098	0.854398	0.587936	8.06267e-13	Transposon protein, putative, Mutator sub-class, expressed OS=Oryza sativa subsp. japonica GN=LOC_Os10g01550 PE=4 SV=1 - [Q33BI5_ORYSJ]
Q53RH0	2.83	2	2	3	636	70.638	7.00537	1.26014	1.84067	1.5504	0.956903	0.877039	0.916971	0.59144	1.43326e-12	Probable ethylene response sensor 1 OS=Oryza sativa subsp. japonica GN=ERS1 PE=2 SV=1 - [ERS1_ORYSJ]
Q9LD96	2.27	1	1	2	616	65.4691	8.03076	1.08159	1.52883	1.30521	0.997454	0.55042	0.773937	0.592958	1.83358e-12	Os01g0209800 protein OS=Oryza sativa subsp. japonica GN=Os01g0209800 PE=2 SV=1 - [Q9LD96_ORYSJ]
Q67X81	15.2	2	2	3	204	23.1641	5.26221	1.92663	1.10892	1.51778	0.798443	1.0219	0.910172	0.599674	5.33729e-12	Os06g0219600 protein OS=Oryza sativa subsp. japonica GN=Os06g0219600 PE=2 SV=1 - [Q67X81_ORYSJ]
B9G0X0	6.75	4	4	7	919	102.508	5.8208	0.966956	2.09643	1.53169	0.995363	0.844415	0.919889	0.60057	6.13863e-12	Uncharacterized protein OS=Oryza sativa subsp. japonica GN=OsJ_27321 PE=4 SV=1 - [B9G0X0_ORYSJ]
Q6ZEY6	5.33	1	1	2	244	27.2526	8.90967	1.46909	1.30275	1.38592	0.801264	0.876372	0.838818	0.605242	1.26149e-11	Os07g0177300 protein OS=Oryza sativa subsp. japonica GN=OJ1361_E02.102 PE=3 SV=1 - [Q6ZEY6_ORYSJ]
Q8H4Z0	3.6	1	1	3	278	28.5132	10.521	1.30603	1.53248	1.41925	0.927112	0.806259	0.866685	0.610663	2.85242e-11	Os07g0184800 protein OS=Oryza sativa subsp. japonica GN=OJ1046_F10.127 PE=2 SV=1 - [Q8H4Z0_ORYSJ]
Q53JH1	15.42	4	4	5	428	44.6931	7.28369	1.68234	1.07456	1.37845	0.874962	0.813093	0.844028	0.612303	3.63533e-11	At5g64090 OS=Oryza sativa subsp. japonica GN=LOC_Os11g06860 PE=2 SV=1 - [Q53JH1_ORYSJ]
Q6MWE1	1.79	1	1	2	669	70.3099	8.67529	1.36782	1.43463	1.40123	0.861578	0.862464	0.862021	0.615189	5.54691e-11	B1358B12.16 protein OS=Oryza sativa subsp. japonica GN=Os04g0463000 PE=4 SV=1 - [Q6MWE1_ORYSJ]
Q5ZAY2	1.54	1	1	2	909	103.144	5.8208	1.80622	1.16159	1.4839	0.835374	0.993972	0.914673	0.616396	6.60704e-11	Os01g0788500 protein OS=Oryza sativa subsp. japonica GN=Os01g0788500 PE=2 SV=1 - [Q5ZAY2_ORYSJ]
P0C5A4	7	1	1	2	200	20.5019	6.25244	0.894555	1.54576	1.22016	1.07021	0.447505	0.75886	0.621935	1.45572e-10	Late embryogenesis abundant protein, group 3 OS=Oryza sativa subsp. japonica GN=LEA3 PE=2 SV=1 - [LEA3_ORYSJ]
Q0IMM9	16.35	1	1	2	104	11.7355	6.65381	1.7891	1.07044	1.42977	0.866976	0.915206	0.891091	0.623242	1.74873e-10	Os12g0560400 protein (Fragment) OS=Oryza sativa subsp. japonica GN=Os12g0560400 PE=3 SV=1 - [Q0IMM9_ORYSJ]
Q10AR6	5.43	2	2	2	644	70.5715	6.354	1.43326	0.979338	1.2063	0.716285	0.793399	0.754842	0.625751	2.47827e-10	Ion channel DMI1-like, chloroplast, putative, expressed OS=Oryza sativa subsp. japonica GN=LOC_Os03g62650 PE=4 SV=1 - [Q10AR6_ORYSJ]
A0A0P0W5G8	5.31	1	1	2	207	22.8683	11.1069	1.36759	1.50727	1.43743	1.02129	0.804133	0.91271	0.63496	8.60285e-10	Os03g0850200 protein OS=Oryza sativa subsp. japonica GN=Os03g0850200 PE=4 SV=1 - [A0A0P0W5G8_ORYSJ]
Q8H5T5	18	2	8	13	600	65.8257	9.11475	1.1527	1.54267	1.34769	0.930966	0.821851	0.876408	0.650305	6.07273e-09	Os07g0636000 protein OS=Oryza sativa subsp. japonica GN=OJ1136_D11.103 PE=2 SV=1 - [Q8H5T5_ORYSJ]
A3AD04	2.38	4	4	5	2142	240.423	6.62451	0.965594	1.61498	1.29029	0.914585	0.778392	0.846488	0.656047	1.21607e-08	Uncharacterized protein OS=Oryza sativa subsp. japonica GN=OsJ_08992 PE=4 SV=1 - [A3AD04_ORYSJ]
Q5VPH6	7.28	2	2	4	316	34.8949	6.62451	1.1065	1.42618	1.26634	0.770579	0.897254	0.833916	0.658527	1.63167e-08	Os06g0137300 protein OS=Oryza sativa subsp. japonica GN=Os06g0137300 PE=4 SV=1 - [Q5VPH6_ORYSJ]
Q0E1I1	12.24	4	4	6	441	47.5465	5.64307	1.62613	1.1152	1.37067	0.77955	1.05046	0.915003	0.66756	4.62098e-08	Os02g0439700 protein OS=Oryza sativa subsp. japonica GN=Os02g0439700 PE=2 SV=1 - [Q0E1I1_ORYSJ]
Q94LH1	4.38	2	2	3	776	86.9393	5.32568	1.40192	0.890489	1.14621	0.695105	0.847423	0.771264	0.672884	8.35317e-08	Os03g0395300 protein OS=Oryza sativa subsp. japonica GN=LOC_Os03g27800 PE=2 SV=1 - [Q94LH1_ORYSJ]
Q6Z7R9	22.16	1	9	12	501	56.5998	5.05908	1.65768	1.17788	1.41778	0.919615	0.990773	0.955194	0.673726	9.16054e-08	Os02g0741500 protein OS=Oryza sativa subsp. japonica GN=Os02g0741500 PE=4 SV=1 - [Q6Z7R9_ORYSJ]
Q69T99	45.8	1	16	56	500	54.81	6.66846	1.31153	0.727236	1.01938	0.65947	0.715096	0.687283	0.674215	9.6627e-08	Glucose-1-phosphate adenylyltransferase OS=Oryza sativa subsp. japonica GN=AGPsma PE=2 SV=1 - [Q69T99_ORYSJ]
Q6EPR6	8.79	1	2	5	307	34.9694	5.5542	1.40283	1.33093	1.36688	0.922545	0.927484	0.925014	0.676733	1.26938e-07	Serine/threonine-protein phosphatase OS=Oryza sativa subsp. japonica GN=Os09g0284200 PE=2 SV=1 - [Q6EPR6_ORYSJ]
Q8S7W6	12.31	4	4	6	390	42.4409	5.65576	1.23666	1.36374	1.3002	0.991318	0.780578	0.885948	0.681392	2.08432e-07	Os03g0170300 protein OS=Oryza sativa subsp. japonica GN=OSJNBa0091P11.6 PE=2 SV=1 - [Q8S7W6_ORYSJ]
Q10QJ1	14.76	2	2	4	210	23.0917	5.19873	1.279	1.58728	1.43314	0.98273	0.973136	0.977933	0.682371	2.30969e-07	Acetyltransferase, GNAT family protein, expressed OS=Oryza sativa subsp. japonica GN=LOC_Os03g09860 PE=4 SV=1 - [Q10QJ1_ORYSJ]
Q850Y8	14.86	2	2	3	148	15.649	6.65381	0.8946	1.51931	1.20695	0.967319	0.688995	0.828157	0.686154	3.41947e-07	Os03g0830400 protein OS=Oryza sativa subsp. japonica GN=OSJNBb0027B08.17 PE=4 SV=1 - [Q850Y8_ORYSJ]
A3B9Q4	19.05	1	2	4	147	15.9512	5.14795	1.19057	1.45706	1.32381	0.967661	0.851807	0.909734	0.687208	3.80914e-07	Uncharacterized protein OS=Oryza sativa subsp. japonica GN=OsJ_20614 PE=3 SV=1 - [A3B9Q4_ORYSJ]
B9EVE0	10.56	1	1	3	142	14.7213	7.66455	0.972673	1.38295	1.17781	0.875936	0.743304	0.80962	0.687395	3.88254e-07	Uncharacterized protein OS=Oryza sativa subsp. japonica GN=OsJ_04430 PE=4 SV=1 - [B9EVE0_ORYSJ]
Q5Z8T7	8.26	3	3	6	460	52.4866	8.22119	1.05195	1.46221	1.25708	0.95396	0.790431	0.872195	0.693826	7.40748e-07	Os06g0707200 protein OS=Oryza sativa subsp. japonica GN=Os06g0707200 PE=2 SV=1 - [Q5Z8T7_ORYSJ]
Q69JX7	50	11	11	33	252	28.3798	5.43994	2.01866	1.41431	1.71648	1.37974	1.01009	1.19491	0.696141	9.29885e-07	Drought-induced S-like ribonuclease OS=Oryza sativa subsp. japonica GN=Os09g0537700 PE=2 SV=1 - [Q69JX7_ORYSJ]
B9G480	11.48	2	2	2	357	39.4566	9.08545	1.07635	1.84608	1.46121	1.04272	1.0002	1.02146	0.699048	1.23269e-06	Uncharacterized protein OS=Oryza sativa subsp. japonica GN=OsJ_29793 PE=4 SV=1 - [B9G480_ORYSJ]
Q9SNL9	16.23	2	2	3	191	20.9799	10.9604	1.20467	1.45171	1.32819	1.10483	0.758813	0.931823	0.701574	1.56948e-06	Os06g0132300 protein OS=Oryza sativa subsp. japonica GN=Os06g0132300 PE=2 SV=1 - [Q9SNL9_ORYSJ]
Q6AUW7	7.82	2	2	2	486	51.5885	5.07178	1.01189	1.50293	1.25741	0.881491	0.885648	0.88357	0.702691	1.74471e-06	Glycosyltransferase OS=Oryza sativa subsp. japonica GN=Os05g0499600 PE=2 SV=1 - [Q6AUW7_ORYSJ]
Q10S37	12.58	1	1	2	159	17.7334	10.521	1.50102	1.02385	1.26244	0.826772	0.950914	0.888843	0.704068	1.98615e-06	Complex 1 protein containing protein, expressed OS=Oryza sativa subsp. japonica GN=Os03g0136600 PE=2 SV=1 - [Q10S37_ORYSJ]
Q7F0Q2	9.35	2	2	3	353	39.9087	8.76318	1.33529	0.75735	1.04632	0.793721	0.682764	0.738242	0.705562	2.28362e-06	Polyprenol reductase 2 OS=Oryza sativa subsp. japonica GN=Os07g0493400 PE=2 SV=1 - [POED2_ORYSJ]
Q2R080	1.81	1	1	2	1048	116.733	9.12939	1.51675	1.67168	1.59422	1.1691	1.0985	1.1338	0.711196	3.82948e-06	Os11g0655500 protein OS=Oryza sativa subsp. japonica GN=Os11g0655500 PE=4 SV=1 - [Q2R080_ORYSJ]
B9F7F6	12.44	2	2	5	201	19.934	5.78271	1.06705	1.11737	1.09221	0.836051	0.721574	0.778812	0.71306	4.52896e-06	Uncharacterized protein OS=Oryza sativa subsp. japonica GN=OsJ_13249 PE=4 SV=1 - [B9F7F6_ORYSJ]
Q8S0V9	10.53	3	3	6	380	42.7233	8.06006	1.03811	1.45496	1.24653	0.937108	0.840804	0.888956	0.713143	4.56295e-06	DnaJ-like protein OS=Oryza sativa subsp. japonica GN=Os01g0556400 PE=2 SV=1 - [Q8S0V9_ORYSJ]
Q67J10	16.54	4	4	7	387	40.8834	6.1001	1.72516	1.01157	1.36836	0.986874	0.968531	0.977703	0.714504	5.15216e-06	Os09g0460300 protein OS=Oryza sativa subsp. japonica GN=Os09g0460300 PE=2 SV=1 - [Q67J10_ORYSJ]
Q69TP3	3.23	1	1	2	434	45.0436	4.76709	1.27077	1.28639	1.27858	0.88013	0.951358	0.915744	0.716219	5.99671e-06	Leucine-rich repeat family protein-like OS=Oryza sativa subsp. japonica GN=Os06g0478600 PE=2 SV=1 - [Q69TP3_ORYSJ]
B9F0V8	4.76	1	1	2	189	20.9216	5.84619	1.59283	1.04553	1.31918	0.929986	0.96568	0.947833	0.718502	7.32415e-06	Uncharacterized protein OS=Oryza sativa subsp. japonica GN=OsJ_07375 PE=4 SV=1 - [B9F0V8_ORYSJ]
B9FVB4	30.36	2	2	7	112	12.1378	6.75635	0.88174	1.14957	1.01566	0.646526	0.815816	0.731171	0.719901	8.26907e-06	Uncharacterized protein OS=Oryza sativa subsp. japonica GN=OsJ_22955 PE=4 SV=1 - [B9FVB4_ORYSJ]
Q8H0B1	20.18	2	2	2	114	13.1577	7.12256	1.82476	1.01599	1.42037	0.99218	1.05507	1.02362	0.720673	8.83881e-06	Putative uncharacterized protein OS=Oryza sativa subsp. japonica GN=OSJNBa0096G08.1 PE=4 SV=1 - [Q8H0B1_ORYSJ]
Q7XK35	12.78	2	2	3	227	24.6215	9.39307	0.943626	1.55523	1.24943	0.945087	0.855847	0.900467	0.720703	8.86181e-06	OSJNBa0044K18.10 protein OS=Oryza sativa subsp. japonica GN=OsJ_15188 PE=4 SV=1 - [Q7XK35_ORYSJ]
Q655N4	10.09	6	6	7	753	83.1841	5.92236	1.73318	0.980275	1.35673	1.02542	0.934992	0.980203	0.722476	1.0316e-05	Putative heat-shock protein OS=Oryza sativa subsp. japonica GN=OsJ_22372 PE=3 SV=1 - [Q655N4_ORYSJ]
Q6F383	11.96	3	3	4	393	42.0831	5.89697	0.943101	1.6898	1.31645	1.03743	0.86732	0.952375	0.723442	1.11988e-05	Leucine Rich Repeat family protein, expressed OS=Oryza sativa subsp. japonica GN=OSJNBb0021G19.14 PE=2 SV=1 - [Q6F383_ORYSJ]
Q8H7S7	4.49	3	3	3	691	73.7605	6.53662	1.4633	1.13482	1.29906	0.88784	0.993244	0.940542	0.724015	1.17566e-05	Two-component response regulator ORR21 OS=Oryza sativa subsp. japonica GN=RR21 PE=2 SV=1 - [ORR21_ORYSJ]
Q2R8W8	9.03	4	4	6	465	51.6777	6.53662	0.997618	1.43835	1.21799	0.979366	0.78512	0.882243	0.724346	1.20903e-05	Carboxypeptidase OS=Oryza sativa subsp. japonica GN=LOC_Os11g10750 PE=3 SV=1 - [Q2R8W8_ORYSJ]
Q6ZI17	5.54	3	4	6	848	93.5541	6.62451	1.215	1.0877	1.15135	0.758856	0.917423	0.838139	0.727963	1.63627e-05	Protein MEI2-like 2 OS=Oryza sativa subsp. japonica GN=ML2 PE=2 SV=1 - [OML2_ORYSJ]
A0A0P0Y285	3.81	1	1	3	446	49.0801	5.84619	1.30454	0.946024	1.12528	0.787056	0.855511	0.821284	0.729848	1.91155e-05	Os11g0474800 protein (Fragment) OS=Oryza sativa subsp. japonica GN=Os11g0474800 PE=3 SV=1 - [A0A0P0Y285_ORYSJ]
A0A0P0VWJ6	7.74	1	1	3	155	17.5385	4.51318	1.19343	1.28057	1.237	0.946657	0.860107	0.903382	0.730302	1.98404e-05	Os03g0306900 protein (Fragment) OS=Oryza sativa subsp. japonica GN=Os03g0306900 PE=4 SV=1 - [A0A0P0VWJ6_ORYSJ]
Q6Z7K5	3.9	1	1	6	410	45.7027	5.78271	1.34313	1.02252	1.18283	0.850572	0.888932	0.869752	0.735317	2.97494e-05	Metal tolerance protein 3 OS=Oryza sativa subsp. japonica GN=MTP3 PE=2 SV=1 - [MTP3_ORYSJ]
Q5Z814	15.23	2	2	2	197	21.9894	5.59229	1.11161	1.02681	1.06921	0.905488	0.676599	0.791043	0.73984	4.2484e-05	Os06g0703800 protein OS=Oryza sativa subsp. japonica GN=Os06g0703800 PE=2 SV=1 - [Q5Z814_ORYSJ]
Q6ZKI1	24.45	3	3	5	229	24.8034	8.74854	1.11599	1.23975	1.17787	0.945056	0.802033	0.873545	0.74163	4.88005e-05	Os08g0139100 protein OS=Oryza sativa subsp. japonica GN=Os08g0139100 PE=2 SV=1 - [Q6ZKI1_ORYSJ]
Q7X668	3.8	1	1	4	711	78.5664	7.50342	1.61116	1.19262	1.40189	1.01802	1.06234	1.04018	0.741987	5.01591e-05	OSJNBa0032F06.5 protein OS=Oryza sativa subsp. japonica GN=Os04g0681400 PE=2 SV=1 - [Q7X668_ORYSJ]
B9EUB2	4.18	2	3	9	789	89.3044	6.20166	0.805745	1.68259	1.24417	0.921924	0.926955	0.924439	0.743019	5.42941e-05	V-type proton ATPase subunit a OS=Oryza sativa subsp. japonica GN=OsJ_03980 PE=3 SV=1 - [B9EUB2_ORYSJ]
Q18PR9	9.83	2	2	2	295	31.959	5.40186	1.50654	0.812402	1.15947	0.86553	0.860479	0.863004	0.744308	5.98993e-05	Beta subunit 1 of SnRK1 OS=Oryza sativa subsp. japonica GN=OSKbeta1 PE=2 SV=1 - [Q18PR9_ORYSJ]
Q337G1	2.93	1	1	2	341	38.5842	6.39209	1.45484	1.21231	1.33358	0.994559	0.995344	0.994951	0.746078	6.84771e-05	Expressed protein OS=Oryza sativa subsp. japonica GN=LOC_Os10g35730 PE=2 SV=1 - [Q337G1_ORYSJ]
C7J0H4	5.41	1	1	2	148	14.9268	8.25049	1.39835	1.60411	1.50123	1.16682	1.08187	1.12435	0.74895	8.48578e-05	Os03g0250801 protein OS=Oryza sativa subsp. japonica GN=Os03g0250801 PE=4 SV=1 - [C7J0H4_ORYSJ]
Q5ZCB0	21.26	4	5	13	254	27.3666	5.52881	1.73633	2.0707	1.90351	1.59029	1.26523	1.42776	0.750064	9.21378e-05	Putative Bowman Birk trypsin inhibitor OS=Oryza sativa subsp. japonica GN=P0037C04.15 PE=3 SV=1 - [Q5ZCB0_ORYSJ]
B9ESV6	12.83	2	2	3	187	20.7814	5.03369	1.24174	1.01398	1.12786	0.837798	0.854629	0.846213	0.750282	9.36293e-05	Uncharacterized protein OS=Oryza sativa subsp. japonica GN=OsJ_00372 PE=4 SV=1 - [B9ESV6_ORYSJ]
Q7XMU4	3	1	1	2	333	34.876	8.80713	0.94527	1.0113	0.978287	0.725793	0.742236	0.734015	0.750306	9.37979e-05	OSJNBa0018J19.14 protein OS=Oryza sativa subsp. japonica GN=OSJNBa0018J19.14 PE=4 SV=2 - [Q7XMU4_ORYSJ]
Q5U1F7	11.99	2	3	13	317	33.8337	7.60596	1.27234	1.00631	1.13932	0.836046	0.877733	0.85689	0.752105	0.000106993	Peroxidase OS=Oryza sativa subsp. japonica GN=prx136 PE=3 SV=1 - [Q5U1F7_ORYSJ]
Q7X7S8	2.99	1	1	2	468	53.2975	9.14404	1.56221	1.27905	1.42063	1.15442	0.983313	1.06887	0.752391	0.000109247	GPCR-type G protein COLD1 OS=Oryza sativa subsp. japonica GN=COLD1 PE=1 SV=2 - [COLD1_ORYSJ]
B9EXZ6	3.46	1	1	2	520	55.7738	8.77783	1.16208	1.07688	1.11948	0.777878	0.906729	0.842303	0.752406	0.000109368	Amino-acid permease BAT1 homolog OS=Oryza sativa subsp. japonica GN=BAT1 PE=2 SV=1 - [BAT1_ORYSJ]
Q0IU69	14.76	1	4	9	332	36.4829	9.29053	1.27257	1.49821	1.38539	1.13359	0.95241	1.043	0.752857	0.000113006	Os11g0181700 protein OS=Oryza sativa subsp. japonica GN=Os11g0181700 PE=2 SV=1 - [Q0IU69_ORYSJ]
A7Y9L2	2.77	1	1	2	325	35.6077	7.75244	1.08558	0.980837	1.03321	0.841768	0.71852	0.780144	0.755071	0.000132569	Putative NB-ARC domain-containing protein (Fragment) OS=Oryza sativa subsp. japonica PE=4 SV=1 - [A7Y9L2_ORYSJ]
Q6YYX5	4.06	1	1	5	468	51.4273	6.41748	1.49899	1.20037	1.34968	1.02651	1.01234	1.01943	0.75531	0.000134856	Carboxypeptidase OS=Oryza sativa subsp. japonica GN=Os08g0560500 PE=2 SV=1 - [Q6YYX5_ORYSJ]
Q6AUC6	3.9	2	2	6	513	57.812	8.14795	1.0684	1.08075	1.07457	0.841242	0.783606	0.812424	0.756044	0.000142115	Sulfhydryl oxidase 1 OS=Oryza sativa subsp. japonica GN=QSOX1 PE=2 SV=1 - [QSOX1_ORYSJ]
Q10MS7	14.95	2	2	3	281	29.668	7.1958	0.84581	1.34553	1.09567	0.805115	0.852366	0.828741	0.756378	0.000145545	Mitochondrial carrier protein, expressed OS=Oryza sativa subsp. japonica GN=Os03g0296800 PE=2 SV=1 - [Q10MS7_ORYSJ]
Q6ETT1	5.36	2	2	2	504	56.7659	7.60596	1.0807	1.30976	1.19523	1.05013	0.760821	0.905474	0.757575	0.000158433	Os02g0108800 protein OS=Oryza sativa subsp. japonica GN=Os02g0108800 PE=2 SV=1 - [Q6ETT1_ORYSJ]
Q9SDK0	13.85	2	2	3	130	14.159	8.14795	1.07785	1.08173	1.07979	0.783066	0.853489	0.818278	0.75781	0.000161091	Os01g0256400 protein OS=Oryza sativa subsp. japonica GN=Os01g0256400 PE=2 SV=1 - [Q9SDK0_ORYSJ]
B9FZT4	13.22	1	6	10	711	78.2325	6.32861	1.11481	0.960976	1.03789	0.744294	0.830922	0.787608	0.758853	0.000173366	NADPH--cytochrome P450 reductase OS=Oryza sativa subsp. japonica GN=OsJ_26563 PE=3 SV=1 - [B9FZT4_ORYSJ]
Q8GZX2	14.37	2	2	2	167	18.288	4.76709	1.18746	1.06189	1.12467	1.08945	0.618678	0.854064	0.759389	0.000180004	LOC496359 protein, putative, expressed OS=Oryza sativa subsp. japonica GN=OSJNBa0090O10.11 PE=2 SV=1 - [Q8GZX2_ORYSJ]
B9FVB5	6.04	1	1	3	149	15.688	4.66553	1.27514	1.12707	1.2011	0.872495	0.954414	0.913455	0.760512	0.000194682	Uncharacterized protein OS=Oryza sativa subsp. japonica GN=OsJ_22957 PE=3 SV=1 - [B9FVB5_ORYSJ]
Q0J6X4	50	1	9	117	240	27.2578	6.25244	1.25819	1.1553	1.20675	0.978549	0.857787	0.918168	0.760862	0.000199471	Os08g0252100 protein (Fragment) OS=Oryza sativa subsp. japonica GN=Os08g0252100 PE=4 SV=1 - [Q0J6X4_ORYSJ]
Q8GV28	7.36	2	2	4	421	46.7444	6.90283	0.897967	1.44915	1.17356	0.833952	0.954412	0.894182	0.761941	0.000214934	Os02g0174200 protein OS=Oryza sativa subsp. japonica GN=DPK3 PE=2 SV=1 - [Q8GV28_ORYSJ]
Q7XNS9	1.69	1	1	4	474	55.1621	6.771	1.08072	1.06113	1.07092	0.825847	0.808839	0.817343	0.763213	0.000234587	OSJNBb0085H11.8 protein OS=Oryza sativa subsp. japonica GN=OSJNBb0085H11.8 PE=3 SV=2 - [Q7XNS9_ORYSJ]
Q6ESZ1	4.15	1	1	2	410	46.6371	6.75635	1.08727	1.44104	1.26415	0.944647	0.986304	0.965476	0.763732	0.000243073	Os02g0542400 protein OS=Oryza sativa subsp. japonica GN=Os02g0542400 PE=4 SV=1 - [Q6ESZ1_ORYSJ]
Q94LW4	24.46	2	8	18	323	35.0844	6.46826	0.939248	1.10891	1.02408	0.851405	0.712965	0.782185	0.763795	0.000244124	Homeobox protein knotted-1-like 11 OS=Oryza sativa subsp. japonica GN=HOS59 PE=2 SV=2 - [KNOSB_ORYSJ]
Q7XI69	10.31	1	1	3	97	10.9128	10.1108	1.25101	0.984544	1.11778	0.830885	0.879143	0.855014	0.764922	0.000263593	Putative uncharacterized protein P0506F02.113-2 OS=Oryza sativa subsp. japonica GN=P0506F02.113-2 PE=4 SV=1 - [Q7XI69_ORYSJ]
B9F0D1	4.67	2	2	5	428	48.4681	5.80811	1.26885	1.14802	1.20844	1.01885	0.83269	0.92577	0.76609	0.000285277	Uncharacterized protein OS=Oryza sativa subsp. japonica GN=OsJ_07007 PE=4 SV=1 - [B9F0D1_ORYSJ]
Q4LB25	9.45	4	4	8	402	44.0231	7.97217	1.2004	0.994263	1.09733	0.821305	0.862953	0.842129	0.767432	0.0003122	OSJNBa0042L16.20 protein OS=Oryza sativa subsp. japonica GN=OSJNBa0042L16.20 PE=4 SV=1 - [Q4LB25_ORYSJ]
Q5SMK9	2.86	1	1	2	350	37.876	9.40771	1.21793	1.25783	1.23788	0.911425	0.99078	0.951103	0.768333	0.00033157	Os06g0183900 protein OS=Oryza sativa subsp. japonica GN=Os06g0183900 PE=2 SV=1 - [Q5SMK9_ORYSJ]
Q6K908	3.5	1	1	2	428	48.0297	6.29053	1.0989	1.01603	1.05746	0.823212	0.803264	0.813238	0.769047	0.000347667	Actin-related protein 3 OS=Oryza sativa subsp. japonica GN=ARP3 PE=2 SV=1 - [ARP3_ORYSJ]
B9F3K8	2.19	3	3	4	1233	137.051	9.02686	0.945167	1.34925	1.14721	0.971891	0.797049	0.88447	0.770975	0.000394853	Uncharacterized protein OS=Oryza sativa subsp. japonica GN=OsJ_08619 PE=4 SV=1 - [B9F3K8_ORYSJ]
Q6L5C6	8.37	4	4	4	836	91.672	6.72705	1.34521	1.2962	1.3207	0.975444	1.06579	1.02062	0.772783	0.00044433	Uncharacterized protein OS=Oryza sativa subsp. japonica GN=OJ1007_H05.4 PE=4 SV=1 - [Q6L5C6_ORYSJ]
A0A0P0WNS8	3.89	2	3	3	952	104.251	6.25244	0.98871	1.24443	1.11657	0.900532	0.830481	0.865506	0.775146	0.000517541	Os05g0481100 protein OS=Oryza sativa subsp. japonica GN=Os05g0481100 PE=3 SV=1 - [A0A0P0WNS8_ORYSJ]
B9G1S8	2.96	3	4	5	1080	118.732	6.87354	0.926124	1.52545	1.22579	1.03391	0.868271	0.95109	0.775902	0.000543189	Calcium-transporting ATPase OS=Oryza sativa subsp. japonica GN=OsJ_27935 PE=3 SV=1 - [B9G1S8_ORYSJ]
A3AEQ7	6.76	2	2	5	296	31.4574	6.69775	1.33735	0.968321	1.15284	0.839856	0.950734	0.895295	0.776601	0.000567937	Uncharacterized protein OS=Oryza sativa subsp. japonica GN=OsJ_09639 PE=4 SV=1 - [A3AEQ7_ORYSJ]
A0A0P0XRI1	8.18	2	2	3	379	42.2303	8.48486	1.00106	0.957667	0.979362	0.793499	0.732284	0.762892	0.778968	0.00065953	Os09g0571500 protein (Fragment) OS=Oryza sativa subsp. japonica GN=Os09g0571500 PE=4 SV=1 - [A0A0P0XRI1_ORYSJ]
B9FU28	4.96	1	1	4	282	29.241	9.64209	1.1985	1.21524	1.20687	0.970969	0.912344	0.941657	0.780247	0.000714427	Uncharacterized protein OS=Oryza sativa subsp. japonica GN=OsJ_21922 PE=4 SV=1 - [B9FU28_ORYSJ]
Q0ILW8	7.6	1	1	2	250	26.4327	6.72705	1.58531	1.28323	1.43427	1.2158	1.02397	1.11988	0.780802	0.000739508	Os12g0615900 protein (Fragment) OS=Oryza sativa subsp. japonica GN=Os12g0615900 PE=4 SV=1 - [Q0ILW8_ORYSJ]
Q6ZJQ4	6.94	1	1	2	173	19.2778	6.52197	1.15627	1.03073	1.0935	0.938271	0.774874	0.856573	0.78333	0.000864225	Endo-1,31,4-beta-D-glucanase-like protein OS=Oryza sativa subsp. japonica GN=Os08g0238600 PE=2 SV=1 - [Q6ZJQ4_ORYSJ]
Q6L4V8	15.61	2	2	4	237	24.7535	5.16064	1.26758	1.33555	1.30156	1.08497	0.955351	1.02016	0.783797	0.000889217	Os05g0510100 protein OS=Oryza sativa subsp. japonica GN=Os05g0510100 PE=4 SV=1 - [Q6L4V8_ORYSJ]
Q7Y1D3	1.75	1	1	2	684	76.4213	8.25049	1.0925	1.20021	1.14635	0.944592	0.858061	0.901326	0.786255	0.00103206	Putative WD repeat protein OS=Oryza sativa subsp. japonica GN=OSJNBa0033P04.5 PE=4 SV=1 - [Q7Y1D3_ORYSJ]
Q0E1I7	8.83	2	2	2	283	31.3457	9.02686	1.15291	1.35466	1.25379	1.04532	0.92826	0.986789	0.787047	0.00108233	Os02g0437200 protein OS=Oryza sativa subsp. japonica GN=Os02g0437200 PE=4 SV=2 - [Q0E1I7_ORYSJ]
A0A0P0XP82	5.77	1	1	2	416	45.5105	4.42432	1.28348	1.08581	1.18465	0.959179	0.906039	0.932609	0.787247	0.00109539	Os09g0525600 protein (Fragment) OS=Oryza sativa subsp. japonica GN=Os09g0525600 PE=4 SV=1 - [A0A0P0XP82_ORYSJ]
Q2QX53	7.79	3	3	4	603	65.2285	7.89893	1.11212	1.35761	1.23487	0.992115	0.952307	0.972211	0.787299	0.0010988	Amidase family protein, expressed OS=Oryza sativa subsp. japonica GN=LOC_Os12g07150 PE=4 SV=1 - [Q2QX53_ORYSJ]
Q6H6S1	5.76	2	2	3	469	50.7679	7.43018	1.11205	1.30272	1.20739	1.02998	0.873316	0.951647	0.788188	0.00115868	Os02g0649400 protein OS=Oryza sativa subsp. japonica GN=Os02g0649400 PE=4 SV=1 - [Q6H6S1_ORYSJ]
B9FB92	7.18	2	2	3	432	43.9288	7.89893	0.960157	1.24537	1.10276	0.92985	0.809247	0.869549	0.788517	0.00118153	Uncharacterized protein OS=Oryza sativa subsp. japonica GN=OsJ_12394 PE=3 SV=1 - [B9FB92_ORYSJ]
A0A0P0WAQ1	17.47	2	2	6	166	17.6573	8.1626	1.11851	1.05374	1.08613	0.828143	0.884969	0.856556	0.788634	0.00118975	Os04g0434900 protein (Fragment) OS=Oryza sativa subsp. japonica GN=Os04g0434900 PE=4 SV=1 - [A0A0P0WAQ1_ORYSJ]
B9F4A6	6.12	2	2	4	425	46.138	7.25439	1.13931	1.21941	1.17936	0.855649	1.00637	0.931012	0.789423	0.0012467	Protein CLP1 homolog OS=Oryza sativa subsp. japonica GN=OsJ_05899 PE=3 SV=1 - [B9F4A6_ORYSJ]
Q10S93	4.78	1	1	2	293	31.7105	7.1665	1.08159	1.38544	1.23351	1.05497	0.89572	0.975344	0.790705	0.00134438	Probable adenylate kinase 1, chloroplastic OS=Oryza sativa subsp. japonica GN=Os03g0130400 PE=2 SV=1 - [KAD1_ORYSJ]
Q10PC5	3.3	2	2	4	727	78.3387	7.07861	1.11299	1.34902	1.23101	0.995512	0.952219	0.973865	0.791114	0.001377	Os03g0239200 protein OS=Oryza sativa subsp. japonica GN=Os03g0239200 PE=2 SV=1 - [Q10PC5_ORYSJ]
Q5U1N1	21.59	3	6	22	352	37.243	6.55127	1.25755	1.51797	1.38776	1.0956	1.10062	1.09811	0.791281	0.00139057	Peroxidase OS=Oryza sativa subsp. japonica GN=prx62 PE=3 SV=1 - [Q5U1N1_ORYSJ]
Q6F390	10.84	2	2	3	249	26.6582	5.65576	1.09856	1.17379	1.13618	0.974052	0.824366	0.899209	0.791434	0.00140305	Expressed protein OS=Oryza sativa subsp. japonica GN=OSJNBb0021G19.8 PE=4 SV=1 - [Q6F390_ORYSJ]
Q7XLZ9	3.59	1	1	2	418	46.554	7.6792	0.984211	1.21051	1.09736	0.907114	0.831045	0.869079	0.791974	0.00144789	OSJNBa0086O06.10 protein OS=Oryza sativa subsp. japonica GN=Os04g0589600 PE=2 SV=2 - [Q7XLZ9_ORYSJ]
B9FKJ4	9.32	3	3	5	429	46.9117	4.33545	1.08896	1.23074	1.15985	0.967943	0.86931	0.918626	0.792019	0.00145166	Uncharacterized protein OS=Oryza sativa subsp. japonica GN=OsJ_19158 PE=4 SV=1 - [B9FKJ4_ORYSJ]
A0A0P0YCG8	12.99	2	2	8	177	17.9894	5.05908	1.66794	1.79143	1.72969	1.49072	1.25027	1.37049	0.792337	0.00147876	Os12g0629600 protein OS=Oryza sativa subsp. japonica GN=Os12g0629600 PE=4 SV=1 - [A0A0P0YCG8_ORYSJ]
Q9LGB2	25	2	2	10	100	10.7093	8.33838	1.21126	1.28168	1.24647	1.07305	0.903418	0.988236	0.792829	0.00152162	Os01g0132000 protein OS=Oryza sativa subsp. japonica GN=Os01g0132000 PE=2 SV=1 - [Q9LGB2_ORYSJ]
Q0JAK5	4.6	3	3	4	891	97.4993	6.17627	1.08001	1.24622	1.16312	1.05444	0.790313	0.922377	0.793021	0.00153862	OSJNBa0009P12.21 protein OS=Oryza sativa subsp. japonica GN=Os04g0592700 PE=2 SV=1 - [Q0JAK5_ORYSJ]
Q6ZJ97	19.63	2	8	17	489	54.0365	6.22705	1.02762	1.108	1.06781	0.864307	0.830582	0.847445	0.793628	0.00159352	Os08g0206900 protein OS=Oryza sativa subsp. japonica GN=Os08g0206900 PE=2 SV=1 - [Q6ZJ97_ORYSJ]
A1KZI7	3.09	1	1	2	324	35.0672	9.36377	1.11891	1.14683	1.13287	0.894602	0.905775	0.900188	0.79461	0.00168613	BRITTLE CULM1 (Fragment) OS=Oryza sativa subsp. japonica GN=BC1 PE=4 SV=1 - [A1KZI7_ORYSJ]
Q10M73	18.27	3	3	3	197	22.7018	6.93213	1.08133	1.26618	1.17376	0.906071	0.961417	0.933744	0.795518	0.00177596	Guanylate kinase family protein, expressed OS=Oryza sativa subsp. japonica GN=LOC_Os03g20460 PE=4 SV=1 - [Q10M73_ORYSJ]
Q653V9	12.63	2	2	5	190	20.783	9.78857	1.45965	1.43385	1.44675	1.0263	1.27779	1.15205	0.796298	0.00185655	Os06g0683200 protein OS=Oryza sativa subsp. japonica GN=Os06g0683200 PE=2 SV=1 - [Q653V9_ORYSJ]
Q8GVG0	24.53	4	5	12	322	34.3614	8.86572	0.994045	1.29577	1.14491	0.921708	0.903587	0.912647	0.797137	0.00194688	Peroxidase OS=Oryza sativa subsp. japonica GN=OJ1340_C08.125 PE=2 SV=1 - [Q8GVG0_ORYSJ]
Q9LIZ8	10.49	3	8	13	715	81.0027	7.75244	1.4801	1.03332	1.25671	0.968171	1.03633	1.00225	0.79752	0.00198937	Os01g0271200 protein OS=Oryza sativa subsp. japonica GN=Os01g0271200 PE=3 SV=1 - [Q9LIZ8_ORYSJ]
B9FUY2	6.95	9	9	11	1755	184.016	6.90283	1.02144	1.34472	1.18308	0.989847	0.897306	0.943576	0.797558	0.00199361	Uncharacterized protein OS=Oryza sativa subsp. japonica GN=OsJ_25626 PE=4 SV=1 - [B9FUY2_ORYSJ]
A3AAP1	3.14	3	3	4	1177	130.935	5.99854	1.1942	1.01518	1.10469	0.862036	0.90104	0.881538	0.797994	0.00204318	Uncharacterized protein OS=Oryza sativa subsp. japonica GN=OsJ_08134 PE=4 SV=1 - [A3AAP1_ORYSJ]
Q8RZQ6	2.17	1	1	3	553	61.7591	4.94482	1.0539	1.18298	1.11844	0.89998	0.88534	0.89266	0.798131	0.0020589	Os01g0881500 protein OS=Oryza sativa subsp. japonica GN=Os01g0881500 PE=2 SV=1 - [Q8RZQ6_ORYSJ]
Q53KT2	2.45	1	1	2	367	39.3458	8.25049	1.16303	0.986415	1.07472	0.856298	0.861653	0.858975	0.799251	0.00219222	Os11g0239500 protein OS=Oryza sativa subsp. japonica GN=Os11g0239500 PE=2 SV=1 - [Q53KT2_ORYSJ]
Q0E4E0	3.93	1	1	2	535	57.5193	7.34229	1.10313	1.20901	1.15607	1.00069	0.848345	0.924518	0.799708	0.00224872	Os02g0123400 protein OS=Oryza sativa subsp. japonica GN=Os02g0123400 PE=4 SV=1 - [Q0E4E0_ORYSJ]
Q10T53	9.9	2	2	2	313	34.1614	6.13818	1.2896	1.05634	1.17297	0.887633	0.990387	0.93901	0.800544	0.00235546	Os03g0101100 protein OS=Oryza sativa subsp. japonica GN=Os03g0101100 PE=2 SV=1 - [Q10T53_ORYSJ]
Q306J3	37.25	6	6	22	306	32.9915	6.60986	1.98306	0.695999	1.33953	1.39829	0.747844	1.07307	0.801078	0.00242609	Dirigent protein OS=Oryza sativa subsp. japonica GN=JAC1 PE=2 SV=1 - [Q306J3_ORYSJ]
Q0J722	3.8	1	1	2	263	28.4246	6.68311	0.939265	1.25046	1.09486	0.93983	0.814537	0.877183	0.801181	0.00243981	Os08g0239300 protein OS=Oryza sativa subsp. japonica GN=Os08g0239300 PE=2 SV=1 - [Q0J722_ORYSJ]
Q6H819	22.35	4	4	7	255	28.6288	5.80811	1.103	1.36353	1.23327	1.02494	0.951241	0.988091	0.801198	0.00244215	Os02g0180500 protein OS=Oryza sativa subsp. japonica GN=Os02g0180500 PE=2 SV=1 - [Q6H819_ORYSJ]
Q5ZEJ4	4.19	1	1	2	358	41.6988	8.1626	1.09655	1.10123	1.09889	0.926732	0.836467	0.881599	0.802265	0.00258974	Os01g0151600 protein OS=Oryza sativa subsp. japonica GN=Os01g0151600 PE=2 SV=1 - [Q5ZEJ4_ORYSJ]
Q6YX79	7.33	5	6	9	996	109.441	6.45557	1.36821	1.07973	1.22397	0.978472	0.98668	0.982576	0.802776	0.00266314	GHMP kinase-like protein OS=Oryza sativa subsp. japonica GN=Os02g0141300 PE=2 SV=1 - [Q6YX79_ORYSJ]
Q10NQ9	4.85	1	1	5	227	26.5823	6.3667	1.12712	0.991986	1.05955	0.847645	0.855246	0.851445	0.80359	0.00278389	Eukaryotic translation initiation factor NCBP OS=Oryza sativa subsp. japonica GN=NCBP PE=2 SV=1 - [IF4E3_ORYSJ]
Q0J8M9	4.09	1	1	2	318	35.8621	8.20654	1.10879	1.07298	1.09089	0.887856	0.866929	0.877392	0.804294	0.00289231	Os08g0103400 protein OS=Oryza sativa subsp. japonica GN=Os08g0103400 PE=4 SV=1 - [Q0J8M9_ORYSJ]
Q6Z8N9	12.15	2	3	6	354	35.241	10.0669	0.936025	0.903971	0.919998	0.648202	0.832069	0.740136	0.804497	0.00292428	Os08g0512400 protein OS=Oryza sativa subsp. japonica GN=P0711H09.10-2 PE=4 SV=1 - [Q6Z8N9_ORYSJ]
Q9FWN8	35.2	2	2	3	125	13.2649	8.51416	1.15202	1.12455	1.13829	0.850957	0.981238	0.916098	0.804804	0.00297312	Expressed protein OS=Oryza sativa subsp. japonica GN=OSJNBa0015J15.32 PE=2 SV=1 - [Q9FWN8_ORYSJ]
Q75GK2	13.18	2	2	3	311	34.4132	8.03076	1.38639	1.02736	1.20687	1.04115	0.901482	0.971316	0.804819	0.00297564	Os03g0633900 protein OS=Oryza sativa subsp. japonica GN=Os03g0633900 PE=2 SV=1 - [Q75GK2_ORYSJ]
B7EIE5	23.84	3	3	5	172	18.6766	7.94287	1.02831	1.2984	1.16336	0.998662	0.87461	0.936636	0.805115	0.00302342	(RAP Annotation release2) dTDP-4-dehydrorhamnose reductase family protein OS=Oryza sativa subsp. japonica PE=2 SV=1 - [B7EIE5_ORYSJ]
Q10SE3	6.04	2	3	5	530	58.6153	9.14404	1.24138	0.948095	1.09474	0.982302	0.781468	0.881885	0.805566	0.00309777	Os03g0125600 protein OS=Oryza sativa subsp. japonica GN=Os03g0125600 PE=4 SV=1 - [Q10SE3_ORYSJ]
Q850Y6	10	1	1	3	150	15.8491	6.43018	1.43743	1.10054	1.26899	1.07154	0.972967	1.02225	0.805567	0.00309799	Expressed protein OS=Oryza sativa subsp. japonica GN=OSJNBb0027B08.19 PE=4 SV=1 - [Q850Y6_ORYSJ]
Q69XE8	11.5	1	1	2	113	12.2712	8.54346	1.17262	1.16745	1.17003	1.0072	0.878873	0.943034	0.805989	0.00316886	Os06g0591400 protein OS=Oryza sativa subsp. japonica GN=Os06g0591400 PE=4 SV=1 - [Q69XE8_ORYSJ]
Q7XRA3	3.68	1	1	2	326	34.6351	5.84619	1.16208	1.1471	1.15459	0.932598	0.930087	0.931342	0.806644	0.00328186	OSJNBb0085F13.12 protein OS=Oryza sativa subsp. japonica GN=Os04g0107300 PE=2 SV=1 - [Q7XRA3_ORYSJ]
A0A0N7KJS9	14.97	2	2	6	187	20.2301	6.68311	1.05542	0.899208	0.977316	0.765331	0.812388	0.788859	0.807169	0.00337503	Os04g0641400 protein (Fragment) OS=Oryza sativa subsp. japonica GN=Os04g0641400 PE=4 SV=1 - [A0A0N7KJS9_ORYSJ]
Q10Q80	6.7	1	1	3	194	21.5901	8.26514	1.15613	1.13416	1.14514	0.945095	0.90364	0.924368	0.807208	0.00338211	FAD-linked sulfhydryl oxidase ERV1 OS=Oryza sativa subsp. japonica GN=ERV1 PE=2 SV=2 - [ERV1_ORYSJ]
B9FFW2	0.78	1	1	2	1157	129.741	6.46826	1.10932	1.11406	1.11169	1.09206	0.705023	0.898542	0.808268	0.00357754	Uncharacterized protein OS=Oryza sativa subsp. japonica GN=OsJ_15299 PE=4 SV=1 - [B9FFW2_ORYSJ]
Q650Z3	16.77	4	8	11	626	69.4591	7.02002	0.947787	1.30064	1.12421	0.885509	0.933552	0.909531	0.809038	0.0037259	Os09g0572900 protein OS=Oryza sativa subsp. japonica GN=Os09g0572900 PE=3 SV=1 - [Q650Z3_ORYSJ]
Q5QM90	7.52	2	2	3	359	41.155	6.11279	1.14616	1.02629	1.08623	0.795815	0.962256	0.879035	0.809253	0.00376836	RNA polymerase III subunit-like protein OS=Oryza sativa subsp. japonica GN=B1144G04.33-2 PE=4 SV=1 - [Q5QM90_ORYSJ]
Q10S01	5.23	2	2	3	516	57.5719	6.53662	1.30031	1.09562	1.19797	0.972509	0.966988	0.969749	0.809495	0.00381642	Cytochrome P450 family protein, expressed OS=Oryza sativa subsp. japonica GN=LOC_Os03g04660 PE=3 SV=1 - [Q10S01_ORYSJ]
A0A0P0X0J3	9.62	3	3	6	426	48.5065	5.03369	1.36571	1.21117	1.28844	1.05194	1.03646	1.0442	0.810437	0.00400935	Os06g0688100 protein (Fragment) OS=Oryza sativa subsp. japonica GN=Os06g0688100 PE=4 SV=1 - [A0A0P0X0J3_ORYSJ]
Q10MN6	6.02	1	2	4	432	45.8001	6.7124	1.20219	1.17557	1.18888	0.98639	0.940846	0.963618	0.810525	0.00402771	Probable protein phosphatase 2C 33 OS=Oryza sativa subsp. japonica GN=Os03g0301700 PE=2 SV=1 - [P2C33_ORYSJ]
Q67IZ2	3.95	1	1	3	329	35.0523	5.94775	1.13446	1.16201	1.14824	0.891796	0.969689	0.930742	0.810584	0.0040402	Os09g0462300 protein OS=Oryza sativa subsp. japonica GN=Os09g0462300 PE=4 SV=1 - [Q67IZ2_ORYSJ]
Q5JKK9	12.92	2	2	10	271	28.186	4.90674	1.10477	1.33473	1.21975	1.07439	0.903081	0.988737	0.810607	0.00404496	Os01g0940700 protein OS=Oryza sativa subsp. japonica GN=P0432C03.10-2 PE=3 SV=1 - [Q5JKK9_ORYSJ]
Q7XUQ4	4.61	2	2	4	738	81.1245	5.49072	1.17149	1.19127	1.18138	0.991035	0.92495	0.957993	0.810907	0.00410865	OSJNBb0011N17.8 protein OS=Oryza sativa subsp. japonica GN=OSJNBb0011N17.8 PE=4 SV=2 - [Q7XUQ4_ORYSJ]
Q2QWU2	8.35	2	2	2	443	48.0692	6.68311	0.905765	1.52767	1.21672	0.930416	1.04329	0.986854	0.811078	0.00414549	Histone deacetylase family protein, expressed OS=Oryza sativa subsp. japonica GN=LOC_Os12g08220 PE=2 SV=1 - [Q2QWU2_ORYSJ]
Q6TUB6	5.72	2	4	7	909	102.386	6.48096	1.14068	1.45248	1.29658	1.07874	1.02517	1.05195	0.811332	0.00420038	Putative uncharacterized protein OS=Oryza sativa subsp. japonica PE=4 SV=1 - [Q6TUB6_ORYSJ]
B9FEY5	2.54	1	1	3	394	43.3224	4.4751	1.17377	1.10015	1.13696	0.994742	0.851324	0.923033	0.811842	0.00431287	Uncharacterized protein OS=Oryza sativa subsp. japonica GN=OsJ_14635 PE=4 SV=1 - [B9FEY5_ORYSJ]
A3AT45	8.43	2	2	5	332	35.7865	8.54346	1.2384	1.25119	1.24479	1.00103	1.02074	1.01088	0.812089	0.00436851	Uncharacterized protein OS=Oryza sativa subsp. japonica GN=OsJ_14529 PE=4 SV=1 - [A3AT45_ORYSJ]
Q7XV15	14.11	4	4	6	333	36.4787	7.72314	1.12044	1.23684	1.17864	0.98267	0.932097	0.957383	0.81228	0.00441174	OSJNBa0064H22.3 protein OS=Oryza sativa subsp. japonica GN=Os04g0447500 PE=4 SV=2 - [Q7XV15_ORYSJ]
Q10LW2	3.54	1	1	3	424	47.1432	4.98291	1.03845	1.12226	1.08036	0.880684	0.87729	0.878987	0.813608	0.00472342	Expressed protein OS=Oryza sativa subsp. japonica GN=Os03g0333000 PE=4 SV=1 - [Q10LW2_ORYSJ]
Q851P9	39.25	9	9	25	293	29.6121	10.7554	1.04523	1.35411	1.19967	1.04203	0.911316	0.976675	0.814117	0.00484793	Histone-like protein OS=Oryza sativa subsp. japonica GN=OSJNBa0052F07.24 PE=2 SV=1 - [Q851P9_ORYSJ]
Q2QQ55	6.71	1	1	2	149	17.4791	5.8208	1.04507	1.11133	1.0782	0.903759	0.852259	0.878009	0.814329	0.00490044	Cornichon protein, expressed OS=Oryza sativa subsp. japonica GN=Os12g0506400 PE=2 SV=1 - [Q2QQ55_ORYSJ]
B9EU60	4.31	1	3	6	580	61.7491	8.57275	1.09812	1.09296	1.09554	0.835739	0.950776	0.893258	0.815358	0.00516351	Uncharacterized protein OS=Oryza sativa subsp. japonica GN=OsJ_00935 PE=4 SV=1 - [B9EU60_ORYSJ]
Q8HCN9	5.11	2	2	3	352	42.0699	10.7554	1.05677	1.22472	1.14075	0.944577	0.915699	0.930138	0.815376	0.0051683	Ribosomal protein S4 OS=Oryza sativa subsp. japonica GN=rps4 PE=4 SV=2 - [Q8HCN9_ORYSJ]
Q2QME6	10.82	3	3	4	342	36.8046	5.35107	0.844186	1.06722	0.955701	0.794478	0.764851	0.779664	0.815804	0.00528127	Homocysteine S-methyltransferase 3 OS=Oryza sativa subsp. japonica GN=LOC_Os12g41390 PE=2 SV=2 - [Q2QME6_ORYSJ]
A3CBJ4	4.21	1	2	3	784	87.5448	8.73389	0.884696	1.10288	0.993786	0.818181	0.803807	0.810994	0.816065	0.00535146	Uncharacterized protein OS=Oryza sativa subsp. japonica GN=OsJ_33983 PE=4 SV=1 - [A3CBJ4_ORYSJ]
B9EYA2	6.97	2	2	2	373	41.3017	7.85498	0.895035	1.22708	1.06106	0.954176	0.779271	0.866723	0.81685	0.00556688	Uncharacterized protein OS=Oryza sativa subsp. japonica GN=OsJ_02781 PE=4 SV=1 - [B9EYA2_ORYSJ]
B9FPD5	4.99	2	2	3	441	49.3582	8.93896	0.866088	1.11719	0.991639	0.849348	0.771151	0.81025	0.817081	0.00563183	Uncharacterized protein OS=Oryza sativa subsp. japonica GN=OsJ_18393 PE=4 SV=1 - [B9FPD5_ORYSJ]
Q8H4K6	9.35	2	2	2	246	26.9612	8.1333	1.26922	1.09192	1.18057	0.909251	1.02035	0.964802	0.817233	0.00567488	Reticulon-like protein OS=Oryza sativa subsp. japonica GN=OJ1351_C05.119 PE=2 SV=1 - [Q8H4K6_ORYSJ]
Q2QWL1	10.51	2	2	3	295	30.4161	6.16357	1.26668	1.13497	1.20082	1.06921	0.896347	0.982777	0.818418	0.00602049	SNARE domain containing protein, expressed OS=Oryza sativa subsp. japonica GN=LOC_Os12g08980 PE=4 SV=1 - [Q2QWL1_ORYSJ]
B9EU29	4.28	1	1	2	374	40.3648	8.27979	1.08077	1.12787	1.10432	0.856815	0.950788	0.903801	0.81842	0.00602117	Uncharacterized protein OS=Oryza sativa subsp. japonica GN=OsJ_00875 PE=4 SV=1 - [B9EU29_ORYSJ]
B9ET98	1.53	1	1	2	653	72.0727	5.2876	1.13161	1.20607	1.16884	1.01635	0.898024	0.957188	0.818918	0.00617166	alpha-1,2-Mannosidase OS=Oryza sativa subsp. japonica GN=OsJ_03634 PE=3 SV=1 - [B9ET98_ORYSJ]
O04138	23.51	6	7	22	285	30.4311	8.08936	0.873021	1.07054	0.971778	0.852772	0.739373	0.796072	0.819192	0.00625589	Chitinase 4 OS=Oryza sativa subsp. japonica GN=Cht4 PE=2 SV=2 - [CHI4_ORYSJ]
Q7XD99	3.58	2	2	2	727	81.1583	5.35107	1.0276	1.0418	1.0347	0.833446	0.86196	0.847703	0.819274	0.00628137	Protein EXECUTER 1, chloroplastic OS=Oryza sativa subsp. japonica GN=EX1 PE=2 SV=1 - [EXEC1_ORYSJ]
Q0E3C3	25.24	2	8	20	313	33.8547	6.0874	0.955216	1.31015	1.13268	0.894207	0.962563	0.928385	0.819635	0.00639435	Homeobox protein knotted-1-like 2 OS=Oryza sativa subsp. japonica GN=HOS58 PE=2 SV=2 - [KNOS2_ORYSJ]
Q0IQY4	12.24	3	3	3	245	27.4648	7.48877	0.943938	1.04737	0.995653	0.746454	0.886162	0.816308	0.819872	0.00646966	Os11g0700900 protein OS=Oryza sativa subsp. japonica GN=Os11g0700900 PE=4 SV=1 - [Q0IQY4_ORYSJ]
B9EWW2	48.3	5	5	17	147	16.3046	8.38232	0.898254	1.11987	1.00906	0.79172	0.86317	0.827445	0.820013	0.0065145	Uncharacterized protein OS=Oryza sativa subsp. japonica GN=OsJ_01863 PE=3 SV=1 - [B9EWW2_ORYSJ]
Q5VNN5	20.07	4	4	5	269	29.6576	8.52881	1.51438	1.19146	1.35292	1.12053	1.09882	1.10968	0.820207	0.00657719	Peptide deformylase 1B, chloroplastic OS=Oryza sativa subsp. japonica GN=PDF1B PE=2 SV=1 - [DEF1B_ORYSJ]
Q7XBT2	4.18	2	2	4	502	53.8434	6.3667	1.13116	1.13812	1.13464	1.0047	0.857913	0.931307	0.820796	0.00676997	Os10g0579200 protein OS=Oryza sativa subsp. japonica GN=LOC_Os10g42830 PE=2 SV=1 - [Q7XBT2_ORYSJ]
Q7XAM3	13.74	4	4	6	364	40.6678	4.98291	1.04217	0.944918	0.993545	0.934489	0.696519	0.815504	0.820803	0.0067722	Os07g0598900 protein OS=Oryza sativa subsp. japonica GN=OJ1634_B10.106-1 PE=2 SV=1 - [Q7XAM3_ORYSJ]
Q8L460	5.98	2	2	3	368	40.1823	5.64307	1.16301	1.29849	1.23075	0.92824	1.09283	1.01053	0.821071	0.00686167	Os01g0526100 protein OS=Oryza sativa subsp. japonica GN=Os01g0526100 PE=2 SV=1 - [Q8L460_ORYSJ]
Q6YZC3	13.18	3	4	16	387	41.9912	9.74463	1.06752	0.918436	0.992981	0.919171	0.711975	0.815573	0.821339	0.00695201	Glucose-6-phosphate/phosphate translocator OS=Oryza sativa subsp. japonica GN=Os08g0187800 PE=2 SV=1 - [Q6YZC3_ORYSJ]
Q6KAJ4	8.92	5	5	5	729	80.3254	7.97217	0.999448	1.26595	1.1327	0.917881	0.942786	0.930333	0.82134	0.00695257	DNA replication licensing factor MCM5 OS=Oryza sativa subsp. japonica GN=MCM5 PE=2 SV=1 - [MCM5_ORYSJ]
Q6H5V3	8.5	2	2	2	353	38.4744	6.03662	0.838608	0.888229	0.863419	0.577424	0.841345	0.709385	0.8216	0.00704118	ALG2-interacting protein X-like OS=Oryza sativa subsp. japonica GN=Os02g0638400 PE=2 SV=1 - [Q6H5V3_ORYSJ]
A3APB3	17.96	2	3	5	284	31.832	5.85889	1.18343	1.12572	1.15458	0.935731	0.962038	0.948884	0.821847	0.00712652	Uncharacterized protein OS=Oryza sativa subsp. japonica GN=OsJ_13213 PE=4 SV=1 - [A3APB3_ORYSJ]
Q5YLY5	2.66	1	1	3	488	52.7014	7.54736	1.03259	1.03495	1.03377	0.776759	0.92371	0.850235	0.822463	0.00734299	Os06g0724100 protein OS=Oryza sativa subsp. japonica GN=Os06g0724100 PE=2 SV=1 - [Q5YLY5_ORYSJ]
B9FED0	7.53	2	2	4	372	38.4139	10.4917	1.21773	1.14054	1.17914	0.989012	0.951598	0.970305	0.822894	0.0074977	Uncharacterized protein OS=Oryza sativa subsp. japonica GN=OsJ_14215 PE=4 SV=1 - [B9FED0_ORYSJ]
Q6K2Q1	32.21	2	23	83	891	97.4091	5.2749	1.04311	1.35391	1.19851	1.01042	0.96215	0.986283	0.822925	0.00750904	Os09g0326800 protein OS=Oryza sativa subsp. japonica GN=Os09g0326800 PE=2 SV=1 - [Q6K2Q1_ORYSJ]
Q7XRD0	4.41	3	3	4	974	107.546	8.17725	0.811937	1.27318	1.04256	0.879977	0.837714	0.858845	0.823787	0.0078275	OSJNBa0055H05.12 protein OS=Oryza sativa subsp. japonica GN=Os04g0221600 PE=4 SV=2 - [Q7XRD0_ORYSJ]
Q10PV5	18.02	5	7	13	494	55.7509	9.15869	1.12155	1.28289	1.20222	1.00285	0.977942	0.990397	0.823805	0.00783428	3-ketoacyl-CoA synthase OS=Oryza sativa subsp. japonica GN=LOC_Os03g12030 PE=2 SV=1 - [Q10PV5_ORYSJ]
Q6YUA3	11.37	1	1	3	211	21.9147	5.37646	1.01858	1.02468	1.02163	0.992422	0.69109	0.841756	0.823932	0.00788237	Os08g0464400 protein OS=Oryza sativa subsp. japonica GN=Os08g0464400 PE=4 SV=1 - [Q6YUA3_ORYSJ]
Q0ITL9	6.87	2	2	4	451	50.2939	5.52881	1.1902	1.11265	1.15143	1.00389	0.894465	0.949178	0.824348	0.00804139	Expressed protein OS=Oryza sativa subsp. japonica GN=Os11g0240900 PE=4 SV=1 - [Q0ITL9_ORYSJ]
Q53LY6	9.79	3	3	6	378	41.7117	4.98291	1.07988	1.35009	1.21498	0.99508	1.01051	1.0028	0.825359	0.00843894	Putative uncharacterized protein (Fragment) OS=Oryza sativa subsp. japonica PE=3 SV=1 - [Q53LY6_ORYSJ]
Q5VRS3	18.38	4	4	6	370	39.4599	8.38232	1.18652	1.20658	1.19655	1.03892	0.936849	0.987886	0.825611	0.00854102	Os06g0164500 protein OS=Oryza sativa subsp. japonica GN=Os06g0164500 PE=4 SV=1 - [Q5VRS3_ORYSJ]
Q6H8G2	70.44	1	12	51	203	22.4902	5.70654	1.10347	1.17345	1.13846	0.947209	0.933146	0.940178	0.825833	0.00863135	Os02g0653800 protein OS=Oryza sativa subsp. japonica GN=Os02g0653800 PE=2 SV=1 - [Q6H8G2_ORYSJ]
Q5ZB81	5.59	1	1	2	304	33.598	9.01221	0.988092	0.97254	0.980316	0.908615	0.710923	0.809769	0.826029	0.00871214	Os01g0583200 protein OS=Oryza sativa subsp. japonica GN=Os01g0583200 PE=2 SV=1 - [Q5ZB81_ORYSJ]
Q0DPU1	22.37	4	4	14	219	22.7044	4.67822	1.39024	1.56318	1.47671	1.19487	1.24494	1.2199	0.826095	0.00873955	Os03g0663500 protein (Fragment) OS=Oryza sativa subsp. japonica GN=Os03g0663500 PE=4 SV=1 - [Q0DPU1_ORYSJ]
B9F5L7	5.42	1	1	2	332	36.8412	8.85107	0.951439	1.16954	1.06049	0.948511	0.805722	0.877117	0.827088	0.009159	Uncharacterized protein OS=Oryza sativa subsp. japonica GN=OsJ_09724 PE=4 SV=1 - [B9F5L7_ORYSJ]
Q8RYR6	6.14	1	1	3	342	37.5694	8.04541	1.25915	0.989232	1.12419	0.927126	0.93415	0.930638	0.827829	0.00948395	Fertility restorer-like protein OS=Oryza sativa subsp. japonica GN=Os01g0546500 PE=2 SV=1 - [Q8RYR6_ORYSJ]
A3A1K1	4.1	1	1	2	536	58.2271	9.40771	1.13686	1.25914	1.198	1.04532	0.939574	0.992448	0.828421	0.00974991	Uncharacterized protein OS=Oryza sativa subsp. japonica GN=OsJ_04776 PE=4 SV=1 - [A3A1K1_ORYSJ]
Q53K50	8.29	2	2	4	350	37.7888	6.56592	1.27672	1.54147	1.4091	1.15911	1.17685	1.16798	0.828887	0.0099645	Expressed protein OS=Oryza sativa subsp. japonica GN=LOC_Os11g23790 PE=4 SV=1 - [Q53K50_ORYSJ]
Q9LWY6	16.67	4	4	9	306	32.3212	6.91748	1.13003	1.27241	1.20122	0.981424	1.01046	0.995941	0.829109	0.0100678	Site-determining protein OS=Oryza sativa subsp. japonica GN=Os06g0106000 PE=2 SV=1 - [Q9LWY6_ORYSJ]
Q7XR86	2.44	1	2	4	739	80.0027	6.7124	1.29153	1.27038	1.28096	1.04885	1.07578	1.06232	0.829316	0.0101654	OSJNBa0011L07.15 protein OS=Oryza sativa subsp. japonica GN=OSJNBa0011L07.15 PE=4 SV=2 - [Q7XR86_ORYSJ]
Q0DJ33	11.84	4	4	7	380	44.1787	7.09326	0.795897	0.927211	0.861554	0.774978	0.656119	0.715549	0.830533	0.0107539	Guanine nucleotide-binding protein alpha-1 subunit OS=Oryza sativa subsp. japonica GN=GPA1 PE=1 SV=2 - [GPA1_ORYSJ]
Q8S1M1	8.37	2	2	9	263	29.0788	6.12549	1.16713	1.0306	1.09887	0.966986	0.85915	0.913068	0.830917	0.0109456	Embryonic abundant protein-like OS=Oryza sativa subsp. japonica GN=Os01g0716500 PE=2 SV=1 - [Q8S1M1_ORYSJ]
Q0DBU5	13.35	4	6	10	547	60.6087	6.37939	1.15569	1.1023	1.129	0.995926	0.880303	0.938114	0.830927	0.0109508	DEAD-box ATP-dependent RNA helicase 31 OS=Oryza sativa subsp. japonica GN=Os06g0526600 PE=3 SV=2 - [RH31_ORYSJ]
Q7XII6	25.75	3	3	5	167	18.3264	5.40186	1.24007	1.13083	1.18545	0.978407	0.992173	0.98529	0.831154	0.0110658	Os07g0568900 protein OS=Oryza sativa subsp. japonica GN=Os07g0568900 PE=2 SV=1 - [Q7XII6_ORYSJ]
P45960	72.71	1	23	232	447	50.2568	4.85596	1.12541	1.25352	1.18947	0.938865	1.03852	0.988693	0.831207	0.0110924	Tubulin beta-4 chain OS=Oryza sativa subsp. japonica GN=TUBB4 PE=2 SV=1 - [TBB4_ORYSJ]
Q7XUM2	5.2	2	3	4	692	76.6436	8.79248	1.00743	1.05135	1.02939	0.887289	0.824048	0.855668	0.831241	0.0111098	OSJNBa0074L08.3 protein OS=Oryza sativa subsp. japonica GN=OSJNBa0074L08.3 PE=4 SV=1 - [Q7XUM2_ORYSJ]
Q5N755	6.21	3	3	4	950	103.507	7.09326	1.38017	1.08073	1.23045	1.06939	0.976362	1.02288	0.831303	0.0111414	Os01g0815700 protein OS=Oryza sativa subsp. japonica GN=Os01g0815700 PE=4 SV=1 - [Q5N755_ORYSJ]
Q7XNP7	5.15	1	1	3	447	50.2444	5.8208	1.17365	1.15597	1.16481	1.02768	0.910598	0.969138	0.832013	0.0115093	OSJNBb0089B03.14 protein OS=Oryza sativa subsp. japonica GN=Os04g0380500 PE=2 SV=1 - [Q7XNP7_ORYSJ]

## Sheet: sd58-S vs Kittake-S-UP
Table S1.Differentially abundant proteins (DAPs).
Up-regulated proteins in sd58-S vs Kitaake-S.
Accession	Coverage	Unique Peptides	Peptides	PSMs	AAs	MW [kDa]	calc. pI	Kitaake-S-1/REF	Kitaake-C-2/REF	average Kitaake-C/REF	sd58-S-1/REF	sd58-S-2/REF	average sd58-S/REF	sd58-S vs Kitaake-S	Significance A	Description
Q6K7E3	2.63	1	1	2	571	58.4795	8.95361	0.728436	0.757377	0.742907	1.88178	1.79619	1.83898	2.47539	3.56354e-15	Pectinesterase OS=Oryza sativa subsp. japonica GN=OJ1311_D08.13 PE=4 SV=1 - [Q6K7E3_ORYSJ]
B9G3M3	13.62	3	3	3	213	22.9659	5.19873	1.06979	0.771344	0.920568	0.955868	2.92561	1.94074	2.10819	1.03914e-10	Uncharacterized protein OS=Oryza sativa subsp. japonica GN=OsJ_29394 PE=4 SV=1 - [B9G3M3_ORYSJ]
P0C512	58.07	1	37	1524	477	52.8475	6.68311	0.61173	0.872681	0.742206	1.74029	1.16509	1.45269	1.95726	6.26126e-09	Ribulose bisphosphate carboxylase large chain OS=Oryza sativa subsp. japonica GN=rbcL PE=1 SV=1 - [RBL_ORYSJ]
P0C2Z6	57.59	2	26	310	507	55.6305	6.25244	0.722935	0.843998	0.783467	1.48532	1.38613	1.43573	1.83253	1.67603e-07	ATP synthase subunit alpha, chloroplastic OS=Oryza sativa subsp. japonica GN=atpA PE=3 SV=1 - [ATPA_ORYSJ]
A0A0P0WWD6	7.69	1	1	2	169	19.5244	8.104	0.660717	0.760225	0.710471	1.4056	1.16969	1.28765	1.81238	2.81927e-07	Os06g0357000 protein (Fragment) OS=Oryza sativa subsp. japonica GN=Os06g0357000 PE=4 SV=1 - [A0A0P0WWD6_ORYSJ]
A0A0P0X6L8	7.43	1	1	2	175	19.7302	5.13525	0.923378	0.905613	0.914496	1.54919	1.65887	1.60403	1.754	1.24731e-06	Os07g0516900 protein OS=Oryza sativa subsp. japonica GN=Os07g0516900 PE=4 SV=1 - [A0A0P0X6L8_ORYSJ]
Q10LE3	12.5	1	1	5	112	12.5578	4.14502	0.730739	0.724257	0.727498	1.2702	1.17938	1.22479	1.68356	7.17337e-06	ERD15 OS=Oryza sativa subsp. japonica GN=Os03g0353400 PE=2 SV=1 - [Q10LE3_ORYSJ]
Q8H4P7	24.09	4	4	29	137	14.1546	9.86182	0.933087	0.83953	0.886309	1.35797	1.57191	1.46494	1.65286	1.51125e-05	Os07g0147500 protein OS=Oryza sativa subsp. japonica GN=OJ1470_H06.117 PE=2 SV=1 - [Q8H4P7_ORYSJ]
Q2QVK7	23.77	3	6	13	345	37.9394	7.37158	0.879396	0.798124	0.83876	1.36562	1.31094	1.33828	1.59555	5.88076e-05	NADP-dependent oxidoreductase P1, putative, expressed OS=Oryza sativa subsp. japonica GN=Os12g0225900 PE=2 SV=2 - [Q2QVK7_ORYSJ]
Q6YXD4	2.13	1	1	2	798	90.8427	7.03467	0.682107	0.975762	0.828934	1.27681	1.32955	1.30318	1.57211	0.000101162	Putative uncharacterized protein OSJNBb0005C03.31 OS=Oryza sativa subsp. japonica GN=OSJNBb0005C03.31 PE=4 SV=1 - [Q6YXD4_ORYSJ]
C7IWD0	35.36	2	13	288	379	41.705	5.021	0.890253	0.913952	0.902103	1.35252	1.47641	1.41447	1.56797	0.000111262	Os01g0791600 protein OS=Oryza sativa subsp. japonica GN=Os01g0791600 PE=3 SV=1 - [C7IWD0_ORYSJ]
Q6K739	5.2	2	2	4	423	43.7583	9.77393	0.722634	0.599157	0.660896	1.0826	0.981476	1.03204	1.56157	0.000128776	Probable sodium/metabolite cotransporter BASS3, chloroplastic OS=Oryza sativa subsp. japonica GN=BASS3 PE=2 SV=1 - [BASS3_ORYSJ]
B9EXJ7	15.84	1	14	40	846	92.757	6.62451	0.679747	0.896763	0.788255	1.34443	1.11498	1.2297	1.56003	0.000133379	Uncharacterized protein OS=Oryza sativa subsp. japonica GN=OsJ_02228 PE=4 SV=1 - [B9EXJ7_ORYSJ]
Q6ZL95	21.67	3	3	19	263	28.1914	6.34131	0.831696	0.859751	0.845723	1.34572	1.25284	1.29928	1.5363	0.000228116	Chlorophyll a-b binding protein, chloroplastic OS=Oryza sativa subsp. japonica GN=OJ1065_B06.19-1 PE=2 SV=1 - [Q6ZL95_ORYSJ]
Q10PA5	28.13	3	3	5	128	13.9234	7.12256	0.67962	0.948029	0.813825	1.3718	1.09801	1.2349	1.51741	0.000347365	NHP2-like protein 1, putative, expressed OS=Oryza sativa subsp. japonica GN=Os03g0241200 PE=4 SV=1 - [Q10PA5_ORYSJ]
Q2R3J0	2.66	2	2	2	977	113.51	5.36377	0.980956	0.871432	0.926194	1.65873	1.14382	1.40128	1.51294	0.000383326	Expressed protein OS=Oryza sativa subsp. japonica GN=LOC_Os11g31770 PE=2 SV=2 - [Q2R3J0_ORYSJ]
Q0D5Z2	24.21	3	3	4	95	11.0039	10.1694	0.785413	0.752788	0.769101	1.18956	1.13424	1.1619	1.51072	0.000402499	Os07g0523300 protein (Fragment) OS=Oryza sativa subsp. japonica GN=Os07g0523300 PE=3 SV=1 - [Q0D5Z2_ORYSJ]
Q6Z1D5	26.67	1	4	7	120	13.8793	8.85107	0.676019	0.584863	0.630441	1.02354	0.880563	0.952052	1.51014	0.000407738	Autophagy-related protein 8C OS=Oryza sativa subsp. japonica GN=ATG8C PE=2 SV=1 - [ATG8C_ORYSJ]
Q2QYH1	9.01	2	2	3	233	24.879	9.26123	0.536188	0.845938	0.691063	1.04011	1.04703	1.04357	1.5101	0.000408099	Harpin-induced protein 1 containing protein, expressed OS=Oryza sativa subsp. japonica GN=Os12g0119800 PE=2 SV=1 - [Q2QYH1_ORYSJ]
A0A0P0W476	9.65	3	3	4	373	43.4662	9.23193	0.909824	0.958277	0.934051	0.99234	1.80952	1.40093	1.49984	0.000510772	Os03g0800100 protein OS=Oryza sativa subsp. japonica GN=Os03g0800100 PE=4 SV=1 - [A0A0P0W476_ORYSJ]
Q6Z3V7	42.28	3	3	44	149	15.5371	9.64209	0.97463	0.867249	0.92094	1.27608	1.47634	1.37621	1.49435	0.000575598	Putative Photosystem I reaction center subunit IV OS=Oryza sativa subsp. japonica GN=OsJ_24033 PE=4 SV=1 - [Q6Z3V7_ORYSJ]
Q69JF3	27.09	6	6	15	251	27.5677	7.92822	0.810257	1.04259	0.926422	1.53795	1.22812	1.38304	1.49288	0.000594251	Os09g0538000 protein OS=Oryza sativa subsp. japonica GN=P0229B10.19-2 PE=3 SV=1 - [Q69JF3_ORYSJ]
A0A0N9DZP6	22.03	1	1	8	59	6.89979	11.5757	0.846152	0.896745	0.871449	1.40015	1.18698	1.29356	1.48438	0.000713938	50S ribosomal protein L32, chloroplastic OS=Oryza sativa aromatic subgroup GN=rpl32 PE=3 SV=1 - [A0A0N9DZP6_ORYSJ]
Q5VRJ8	13.73	2	3	13	233	25.8722	9.86182	0.640267	0.75554	0.697904	1.0766	0.977222	1.02691	1.47142	0.000942141	Peroxisomal membrane protein 11-5 OS=Oryza sativa subsp. japonica GN=PEX11-5 PE=2 SV=1 - [PX115_ORYSJ]
A3BPD9	8.8	1	1	3	125	13.7478	5.89697	0.927858	0.769402	0.84863	1.29428	1.20279	1.24853	1.47123	0.000946019	Uncharacterized protein OS=Oryza sativa subsp. japonica GN=OsJ_25950 PE=4 SV=1 - [A3BPD9_ORYSJ]
Q7XCK6	8.05	2	2	2	261	27.5342	6.52197	0.918389	0.819571	0.86898	1.13124	1.42538	1.27831	1.47104	0.00094981	Chitinase 8 OS=Oryza sativa subsp. japonica GN=Cht8 PE=2 SV=1 - [CHI8_ORYSJ]
Q5NB69	44.54	1	5	32	119	11.8688	4.41162	0.785089	0.87839	0.831739	1.30265	1.14402	1.22334	1.47082	0.00095435	Os01g0231700 protein OS=Oryza sativa subsp. japonica GN=Os01g0231700 PE=2 SV=1 - [Q5NB69_ORYSJ]
Q10AI2	15.1	1	2	7	192	20.9168	8.646	0.896829	0.857236	0.877033	1.33134	1.23279	1.28206	1.46182	0.00115481	Os03g0851500 protein OS=Oryza sativa subsp. japonica GN=LOC_Os03g63450 PE=4 SV=1 - [Q10AI2_ORYSJ]
Q6K1Z7	4.76	1	1	2	252	27.0876	5.19873	0.841464	0.836361	0.838913	1.27325	1.15805	1.21565	1.44908	0.0015085	Isochorismatase hydrolase-like protein OS=Oryza sativa subsp. japonica GN=Os02g0606800 PE=2 SV=1 - [Q6K1Z7_ORYSJ]
Q5ZCB0	21.26	4	5	13	254	27.3666	5.52881	0.929968	1.04495	0.987457	1.59029	1.26523	1.42776	1.44589	0.00161187	Putative Bowman Birk trypsin inhibitor OS=Oryza sativa subsp. japonica GN=P0037C04.15 PE=3 SV=1 - [Q5ZCB0_ORYSJ]
Q6ERW9	44.5	4	12	30	436	45.5459	7.89893	0.773044	0.815691	0.794368	1.15164	1.12819	1.13991	1.43499	0.00201929	Probable cinnamyl alcohol dehydrogenase 8B OS=Oryza sativa subsp. japonica GN=CAD8B PE=3 SV=2 - [CAD8B_ORYSJ]
Q6YTM0	34.74	2	2	4	95	9.78049	5.31299	1.00066	0.916784	0.958722	1.27721	1.4698	1.37351	1.43264	0.00211916	Os07g0432201 protein OS=Oryza sativa subsp. japonica GN=Os07g0432201 PE=2 SV=1 - [Q6YTM0_ORYSJ]
Q0DV39	6.06	1	1	3	165	17.7408	5.98584	0.824468	0.903628	0.864048	1.32847	1.14004	1.23426	1.42846	0.00230867	Os03g0151600 protein OS=Oryza sativa subsp. japonica GN=Os03g0151600 PE=4 SV=1 - [Q0DV39_ORYSJ]
A0A0P0V7Y6	3.27	1	1	2	336	37.473	8.11865	0.768954	0.797138	0.783046	1.10057	1.12799	1.11428	1.42301	0.00257979	Os01g0737300 protein OS=Oryza sativa subsp. japonica GN=Os01g0737300 PE=4 SV=1 - [A0A0P0V7Y6_ORYSJ]
Q7X8A1	53.23	15	19	269	402	42.6891	7.72314	0.918965	0.856071	0.887518	1.27443	1.24239	1.25841	1.4179	0.00286131	Glyceraldehyde-3-phosphate dehydrogenase OS=Oryza sativa subsp. japonica GN=Os04g0459500 PE=2 SV=1 - [Q7X8A1_ORYSJ]
Q7XU74	7.66	2	2	5	222	24.6949	10.0376	0.966729	0.844073	0.905401	1.35869	1.20552	1.28211	1.41607	0.00296899	Peroxisomal membrane protein 11-4 OS=Oryza sativa subsp. japonica GN=PEX11-4 PE=2 SV=2 - [PX114_ORYSJ]
Q852K0	1.55	1	1	3	579	61.1157	5.84619	0.923575	0.890304	0.906939	1.31374	1.25107	1.2824	1.41399	0.00309571	Probable zinc metalloprotease EGY1, chloroplastic OS=Oryza sativa subsp. japonica GN=EGY1 PE=2 SV=3 - [EGY1_ORYSJ]
Q84TX3	11.3	3	3	5	345	37.2128	6.72705	0.976601	0.79056	0.883581	1.08294	1.41571	1.24933	1.41393	0.00309926	Expressed protein OS=Oryza sativa subsp. japonica GN=LOC_Os03g60360 PE=4 SV=1 - [Q84TX3_ORYSJ]
Q8HCP7	2.63	1	1	5	495	55.3326	8.71924	0.627964	0.62735	0.627657	0.924182	0.845964	0.885073	1.41012	0.00334587	NADH-ubiquinone oxidoreductase chain 4 OS=Oryza sativa subsp. japonica GN=nad4 PE=3 SV=1 - [Q8HCP7_ORYSJ]
B9FAZ2	4.49	1	1	11	245	26.0089	10.2134	0.760331	0.727575	0.743953	1.07445	1.01928	1.04687	1.40717	0.00354962	Uncharacterized protein OS=Oryza sativa subsp. japonica GN=OsJ_09330 PE=4 SV=1 - [B9FAZ2_ORYSJ]
Q0J0T3	19.7	1	1	2	132	14.6842	4.66553	0.865371	0.985739	0.925555	1.23288	1.37143	1.30215	1.40689	0.0035694	Os09g0499500 protein OS=Oryza sativa subsp. japonica GN=Os09g0499500 PE=4 SV=2 - [Q0J0T3_ORYSJ]
Q5ZA22	5.89	2	3	4	628	69.9401	5.97314	0.699768	0.797697	0.748733	1.25068	0.848678	1.04968	1.40194	0.00393926	Os01g0332100 protein OS=Oryza sativa subsp. japonica GN=B1140D12.1-1 PE=2 SV=1 - [Q5ZA22_ORYSJ]
Q7G6A7	20.85	8	8	18	446	50.4513	9.24658	0.957157	0.927504	0.94233	1.45479	1.1852	1.32	1.40078	0.004031	DNA-directed RNA polymerase alpha chain, putative, expressed OS=Oryza sativa subsp. japonica GN=OSJNAb0075K12.31 PE=3 SV=1 - [Q7G6A7_ORYSJ]
Q5VS72	3.19	2	2	3	720	80.5493	6.58057	0.831462	0.881574	0.856518	1.36792	1.03163	1.19977	1.40076	0.00403262	Protein arginine N-methyltransferase 7 OS=Oryza sativa subsp. japonica GN=PRMT7 PE=2 SV=1 - [ANM7_ORYSJ]
H2KVZ4	29.05	2	13	32	482	53.33	9.34912	0.863422	0.872057	0.86774	1.34047	1.08002	1.21024	1.39471	0.00454474	Signal recognition particle 54 kDa protein, chloroplast, putative, expressed OS=Oryza sativa subsp. japonica GN=LOC_Os11g05556 PE=3 SV=1 - [H2KVZ4_ORYSJ]
Q7XIM6	13.41	3	3	6	164	17.9723	8.82178	0.963827	0.749925	0.856876	1.09536	1.28691	1.19114	1.39009	0.00497636	Putative uncharacterized protein OJ1714_H10.124 OS=Oryza sativa subsp. japonica GN=OJ1714_H10.124 PE=4 SV=1 - [Q7XIM6_ORYSJ]
Q6H4L2	53.62	5	46	327	843	93.9605	6.16357	0.746941	0.781443	0.764192	1.12145	1.0026	1.06202	1.38973	0.00501133	Elongation factor 2 OS=Oryza sativa subsp. japonica GN=Os02g0519900 PE=2 SV=1 - [Q6H4L2_ORYSJ]
Q6YWJ7	35.66	6	6	39	244	26.9388	7.03467	0.955082	0.886052	0.920567	1.28307	1.27482	1.27894	1.3893	0.00505414	Chlorophyll a-b binding protein, chloroplastic OS=Oryza sativa subsp. japonica GN=Os08g0435900 PE=2 SV=1 - [Q6YWJ7_ORYSJ]
A0A0P0WGS3	60.71	7	7	16	56	6.61681	10.3013	0.951363	0.926661	0.939012	1.36966	1.23926	1.30446	1.38918	0.0050656	Os05g0101400 protein (Fragment) OS=Oryza sativa subsp. japonica GN=Os05g0101400 PE=4 SV=1 - [A0A0P0WGS3_ORYSJ]
Q0JKF5	14.29	4	5	19	196	21.5056	11.312	1.05719	1.0069	1.03204	1.37979	1.48132	1.43055	1.38614	0.00537635	Os01g0678600 protein OS=Oryza sativa subsp. japonica GN=Os01g0678600 PE=2 SV=1 - [Q0JKF5_ORYSJ]
P0C328	7.36	5	5	13	734	82.4728	8.49951	0.936612	0.874785	0.905699	1.18958	1.32124	1.25541	1.38612	0.00537773	NAD(P)H-quinone oxidoreductase subunit 5, chloroplastic OS=Oryza sativa subsp. japonica GN=ndhF PE=3 SV=1 - [NU5C_ORYSJ]
A0A0P0XTT1	23.19	1	1	2	69	7.1157	10.0083	0.779528	0.895956	0.837742	1.17212	1.14964	1.16088	1.38572	0.00541986	Os10g0395200 protein (Fragment) OS=Oryza sativa subsp. japonica GN=Os10g0395200 PE=4 SV=1 - [A0A0P0XTT1_ORYSJ]
Q6YVU4	16.64	2	6	14	577	60.8589	5.33838	1.11033	1.26575	1.18804	1.43251	1.85746	1.64499	1.38462	0.00553744	Os07g0539300 protein OS=Oryza sativa subsp. japonica GN=P0696F12.36-1 PE=2 SV=1 - [Q6YVU4_ORYSJ]
B9F7Z7	34.55	9	9	34	301	33.4205	8.38232	1.06413	0.969263	1.0167	1.46191	1.34707	1.40449	1.38143	0.0058923	Uncharacterized protein OS=Oryza sativa subsp. japonica GN=OsJ_13433 PE=4 SV=1 - [B9F7Z7_ORYSJ]
Q6K6C8	4.47	1	2	4	537	60.1054	8.96826	0.891848	0.767447	0.829647	1.10619	1.18565	1.14592	1.38121	0.00591691	Putative cytochrome P450 monooxygenase OS=Oryza sativa subsp. japonica GN=OJ1126_B06.10 PE=3 SV=1 - [Q6K6C8_ORYSJ]
A3A0I1	38.54	3	13	50	301	34.3055	9.08545	0.64605	1.01128	0.828666	1.21839	1.07028	1.14434	1.38094	0.0059483	Uncharacterized protein OS=Oryza sativa subsp. japonica GN=OsJ_04401 PE=3 SV=1 - [A3A0I1_ORYSJ]
Q0DG05	39.44	4	4	61	142	15.0341	10.1694	0.838319	0.914203	0.876261	1.31892	1.09773	1.20832	1.37895	0.00618126	Photosystem I reaction center subunit VI, chloroplastic OS=Oryza sativa subsp. japonica GN=PSAH PE=2 SV=1 - [PSAH_ORYSJ]
Q7XEL9	37.5	6	8	24	288	31.1934	4.67822	0.999492	0.788955	0.894224	1.22863	1.23368	1.23116	1.37679	0.00644529	Chitinase 1, putative, expressed OS=Oryza sativa subsp. japonica GN=Os10g0416800 PE=2 SV=1 - [Q7XEL9_ORYSJ]
Q0JMV6	38.05	18	18	49	594	65.8288	7.43018	0.945895	1.07322	1.00956	1.53798	1.23404	1.38601	1.37289	0.00694748	Os01g0357100 protein OS=Oryza sativa subsp. japonica GN=Os01g0357100 PE=4 SV=1 - [Q0JMV6_ORYSJ]
Q10SM7	28.27	4	6	32	237	26.4084	9.96436	0.884874	0.913091	0.898982	1.25685	1.20876	1.23281	1.37133	0.00715782	Peroxisomal membrane protein 11-1 OS=Oryza sativa subsp. japonica GN=PEX11-1 PE=2 SV=1 - [PX111_ORYSJ]
P0C2Y7	3.24	2	2	7	247	27.2877	5.74463	1.14706	0.845312	0.996188	1.32013	1.40285	1.36149	1.3667	0.00782093	ATP synthase subunit a, chloroplastic OS=Oryza sativa subsp. japonica GN=atpI PE=3 SV=1 - [ATPI_ORYSJ]
Q7F9Y6	39.86	9	10	34	291	31.6533	6.46826	1.01942	0.974974	0.997195	1.35896	1.34361	1.35129	1.35509	0.00974104	OSJNBa0086O06.22 protein OS=Oryza sativa subsp. japonica GN=Os04g0591000 PE=2 SV=1 - [Q7F9Y6_ORYSJ]
Q851N3	17.89	3	3	6	218	24.5466	8.74854	1.07435	0.870794	0.97257	1.30249	1.32664	1.31457	1.35164	0.0103909	Expressed protein OS=Oryza sativa subsp. japonica GN=OSJNBa0042I09.11 PE=2 SV=1 - [Q851N3_ORYSJ]
H2KW76	8.79	3	3	5	455	50.4564	5.70654	0.862866	0.719035	0.790951	1.14412	0.993974	1.06905	1.3516	0.0103994	Carboxypeptidase OS=Oryza sativa subsp. japonica GN=LOC_Os11g24510 PE=3 SV=1 - [H2KW76_ORYSJ]
Q84M78	15.02	2	2	4	213	23.6882	9.02686	1.03532	0.873128	0.954225	1.23804	1.33917	1.28861	1.35042	0.0106302	Expressed protein OS=Oryza sativa subsp. japonica GN=Os03g0858700 PE=2 SV=1 - [Q84M78_ORYSJ]
Q5Z6E5	0.59	1	1	2	1012	112.333	7.92822	0.774229	0.741659	0.757944	1.07587	0.969527	1.0227	1.34931	0.0108537	Cellulose synthase-like protein D5 OS=Oryza sativa subsp. japonica GN=CSLD5 PE=2 SV=1 - [CSLD5_ORYSJ]
Q7XBX2	8.6	2	3	6	407	43.9658	8.66064	0.731459	0.83186	0.78166	1.08299	1.02299	1.05299	1.34712	0.0113032	GTPase activating protein, putative, expressed OS=Oryza sativa subsp. japonica GN=LOC_Os10g42420 PE=4 SV=1 - [Q7XBX2_ORYSJ]
Q9FW35	5.39	2	2	5	501	53.8037	6.48096	0.784394	0.955838	0.870116	1.32229	1.01941	1.17085	1.34563	0.0116215	Os05g0101200 protein OS=Oryza sativa subsp. japonica GN=Os05g0101200 PE=2 SV=2 - [Q9FW35_ORYSJ]
Q9SE42	25.88	4	4	12	228	24.2753	5.60498	0.817773	0.888348	0.853061	1.14665	1.14692	1.14678	1.34432	0.0119067	Ribulose-phosphate 3-epimerase, cytoplasmic isoform OS=Oryza sativa subsp. japonica GN=Os09g0505700 PE=1 SV=1 - [RPE1_ORYSJ]
Q7XZW5	52.26	13	15	77	354	36.9993	7.95752	1.0162	0.980506	0.998351	1.36235	1.32184	1.3421	1.34432	0.0119071	Malate dehydrogenase OS=Oryza sativa subsp. japonica GN=LOC_Os03g56280 PE=2 SV=1 - [Q7XZW5_ORYSJ]
B9FCZ7	2.99	2	2	3	536	57.6518	5.90967	0.79416	0.938076	0.866118	1.2506	1.07762	1.16411	1.34406	0.0119648	Os04g0663700 protein OS=Oryza sativa subsp. japonica GN=Os04g0663700 PE=4 SV=1 - [B9FCZ7_ORYSJ]
Q6F361	53.82	5	15	102	340	35.4137	8.104	0.787376	0.73779	0.762583	1.09718	0.950684	1.02393	1.34271	0.0122651	Malate dehydrogenase OS=Oryza sativa subsp. japonica GN=Os05g0574400 PE=2 SV=1 - [Q6F361_ORYSJ]
Q6K5H8	26.32	5	5	23	266	29.7527	9.84717	1.06134	0.903495	0.982416	1.31561	1.32025	1.31793	1.34152	0.0125382	Os02g0600200 protein OS=Oryza sativa subsp. japonica GN=OJ1791_B03.17-1 PE=2 SV=1 - [Q6K5H8_ORYSJ]
Q9FU69	5.82	2	2	4	498	54.5693	5.88428	0.787787	0.792131	0.789959	1.11498	1.00356	1.05927	1.34092	0.0126785	Glycosyltransferase OS=Oryza sativa subsp. japonica GN=Os01g0176000 PE=3 SV=1 - [Q9FU69_ORYSJ]
Q8S3R7	27.68	4	4	8	177	19.8619	6.41748	0.902728	0.95954	0.931134	1.33448	1.16144	1.24796	1.34026	0.0128319	Ethylene-responsive protein-like OS=Oryza sativa subsp. japonica GN=49D11.15 PE=2 SV=1 - [Q8S3R7_ORYSJ]
P0C301	8.64	1	1	2	81	7.9694	4.90674	1.21218	1.1062	1.15919	1.36402	1.74025	1.55213	1.33898	0.0131379	ATP synthase subunit c, chloroplastic OS=Oryza sativa subsp. japonica GN=atpH PE=3 SV=1 - [ATPH_ORYSJ]
Q0JKI1	8.38	1	2	7	370	41.3638	6.56592	0.942966	0.715667	0.829317	1.28967	0.929482	1.10958	1.33794	0.013391	Os01g0673500 protein OS=Oryza sativa subsp. japonica GN=Os01g0673500 PE=4 SV=1 - [Q0JKI1_ORYSJ]
B9FXI1	1.94	1	2	6	1184	133.161	7.54736	0.905646	0.873777	0.889711	1.21461	1.1661	1.19035	1.33791	0.0133986	Uncharacterized protein OS=Oryza sativa subsp. japonica GN=OsJ_24447 PE=4 SV=1 - [B9FXI1_ORYSJ]
Q943W1	64.56	22	22	291	333	34.8397	6.31592	0.967716	0.955686	0.961701	1.28358	1.28798	1.28578	1.33699	0.0136279	Os01g0501800 protein OS=Oryza sativa subsp. japonica GN=Os01g0501800 PE=2 SV=1 - [Q943W1_ORYSJ]
Q8H7L6	4.09	1	2	4	489	52.7659	5.98584	0.816605	0.88928	0.852943	1.1486	1.131	1.1398	1.33631	0.0137969	Probable apyrase 1 OS=Oryza sativa subsp. japonica GN=APY1 PE=3 SV=1 - [APY1_ORYSJ]
Q84SC5	30.38	5	5	26	260	27.4685	9.78857	0.882435	0.950061	0.916248	1.20947	1.23925	1.22436	1.33627	0.0138067	Os08g0162600 protein OS=Oryza sativa subsp. japonica GN=P0577B11.138 PE=2 SV=1 - [Q84SC5_ORYSJ]
B9FLU9	8.45	2	2	4	367	41.9953	5.47803	0.905993	0.962904	0.934448	1.30384	1.19184	1.24784	1.33538	0.0140349	Uncharacterized protein OS=Oryza sativa subsp. japonica GN=OsJ_19720 PE=4 SV=1 - [B9FLU9_ORYSJ]
B9FG47	13.17	2	2	9	167	17.5999	7.13721	0.904512	0.805969	0.85524	1.06325	1.21824	1.14075	1.33383	0.0144369	Uncharacterized protein OS=Oryza sativa subsp. japonica GN=OsJ_15446 PE=4 SV=1 - [B9FG47_ORYSJ]
Q0J4E6	6.63	1	1	2	181	20.3981	6.68311	0.91741	0.838614	0.878012	1.11864	1.22224	1.17044	1.33306	0.0146421	Os08g0518800 protein (Fragment) OS=Oryza sativa subsp. japonica GN=Os08g0518800 PE=4 SV=1 - [Q0J4E6_ORYSJ]
B9EWS0	4.91	2	2	2	530	58.7834	9.64209	0.878653	0.78373	0.831192	1.08563	1.13032	1.10798	1.333	0.0146567	Uncharacterized protein OS=Oryza sativa subsp. japonica GN=OsJ_01779 PE=4 SV=1 - [B9EWS0_ORYSJ]
C7J3D8	19.4	1	1	2	67	7.60188	7.43018	0.792028	0.805597	0.798812	1.07943	1.04963	1.06453	1.33264	0.0147538	Os06g0218150 protein (Fragment) OS=Oryza sativa subsp. japonica GN=Os06g0218150 PE=4 SV=1 - [C7J3D8_ORYSJ]
Q0J0L9	12.44	2	2	5	225	24.1423	6.63916	1.16238	1.37494	1.26866	1.57078	1.8103	1.69054	1.33254	0.0147811	Os09g0493600 protein OS=Oryza sativa subsp. japonica GN=Os09g0493600 PE=2 SV=1 - [Q0J0L9_ORYSJ]
Q5N7Y7	8.06	2	4	13	521	60.3751	6.82959	0.980294	0.740281	0.860288	1.23265	1.05972	1.14619	1.33233	0.0148371	Eukaryotic translation initiation factor 3 subunit L OS=Oryza sativa subsp. japonica GN=P0452F10.30-1 PE=3 SV=1 - [Q5N7Y7_ORYSJ]
A3AXX7	2.89	2	3	5	1213	131.704	8.70459	0.911934	0.88317	0.897552	1.23253	1.15654	1.19453	1.33088	0.0152336	Uncharacterized protein OS=Oryza sativa subsp. japonica GN=OsJ_16371 PE=4 SV=1 - [A3AXX7_ORYSJ]
A3BST4	1.58	1	1	2	634	70.5807	5.17334	0.808961	0.7521	0.780531	1.00704	1.06994	1.03849	1.33049	0.0153404	Uncharacterized protein OS=Oryza sativa subsp. japonica GN=OsJ_27188 PE=4 SV=1 - [A3BST4_ORYSJ]
E6Y8C3	15.92	3	3	9	157	17.2923	9.87646	0.678395	0.828903	0.753649	1.02807	0.975494	1.00178	1.32924	0.0156922	HRL protein OS=Oryza sativa subsp. japonica GN=HRL PE=2 SV=1 - [E6Y8C3_ORYSJ]
Q8HCR2	16.22	2	2	3	148	17.2854	10.6675	0.755409	0.748271	0.75184	1.05951	0.939221	0.999363	1.32922	0.0156982	Ribosomal protein S7 OS=Oryza sativa subsp. japonica GN=rps7 PE=4 SV=2 - [Q8HCR2_ORYSJ]
B9EW37	3.41	2	2	2	763	87.1998	5.50342	0.923804	0.758703	0.841253	1.36686	0.868187	1.11752	1.3284	0.0159334	Os01g0937400 protein OS=Oryza sativa subsp. japonica GN=Os01g0937400 PE=4 SV=1 - [B9EW37_ORYSJ]
E9KIT4	5.8	2	2	7	362	40.3298	4.93213	0.811615	0.909509	0.860562	1.19176	1.09447	1.14311	1.32833	0.0159527	NAD(P)H-quinone oxidoreductase subunit 1, chloroplastic OS=Oryza sativa subsp. japonica GN=ndhA PE=3 SV=1 - [E9KIT4_ORYSJ]
A3C055	11.56	5	5	11	493	56.6509	8.66064	0.79249	1.00028	0.896387	1.22052	1.15858	1.18955	1.32705	0.0163287	Uncharacterized protein OS=Oryza sativa subsp. japonica GN=OsJ_29837 PE=3 SV=1 - [A3C055_ORYSJ]
Q2QN10	8.77	2	2	3	171	18.3123	8.5874	0.782388	0.857877	0.820133	1.10392	1.07013	1.08702	1.32543	0.0168132	Expressed protein OS=Oryza sativa subsp. japonica GN=LOC_Os12g39370 PE=4 SV=2 - [Q2QN10_ORYSJ]
Q851Z0	20.8	2	2	5	125	12.8214	9.45166	0.754971	1.01071	0.882839	1.17594	1.16392	1.16993	1.32519	0.0168851	Chemocyanin, putative, expressed OS=Oryza sativa subsp. japonica GN=LOC_Os03g63390 PE=2 SV=1 - [Q851Z0_ORYSJ]
P49216	50.38	1	4	22	133	14.9818	11.019	0.839952	0.819195	0.829574	1.15493	1.0436	1.09926	1.3251	0.0169136	40S ribosomal protein S26 OS=Oryza sativa subsp. japonica GN=RPS26 PE=2 SV=2 - [RS26_ORYSJ]
Q7XJX7	3.97	2	3	3	731	84.7502	7.97217	0.898878	0.771874	0.835376	1.11743	1.09622	1.10683	1.32495	0.0169589	OSJNBa0033G05.2 protein OS=Oryza sativa subsp. japonica GN=Os04g0643000 PE=3 SV=2 - [Q7XJX7_ORYSJ]
Q94H95	5.24	3	3	4	764	78.4531	6.66846	0.858313	0.852015	0.855164	1.23503	1.02941	1.13222	1.32398	0.0172562	Cucumisin-like serine protease, putative, expressed OS=Oryza sativa subsp. japonica GN=LOC_Os03g55350 PE=2 SV=1 - [Q94H95_ORYSJ]
Q6Z8N7	14.46	4	4	12	242	25.8801	7.23975	1.0011	0.841649	0.921372	1.19115	1.24857	1.21986	1.32396	0.0172636	Os08g0512500 protein OS=Oryza sativa subsp. japonica GN=Os08g0512500 PE=2 SV=1 - [Q6Z8N7_ORYSJ]
B9G6E3	48.94	3	38	140	895	99.734	5.47803	0.91222	0.882392	0.897306	1.22082	1.15416	1.18749	1.32339	0.01744	Uncharacterized protein OS=Oryza sativa subsp. japonica GN=OsJ_31997 PE=4 SV=1 - [B9G6E3_ORYSJ]
Q6YX89	4.87	1	1	2	267	29.564	5.59229	0.873747	0.76988	0.821813	1.0998	1.07513	1.08746	1.32325	0.0174852	Cyclase-like protein OS=Oryza sativa subsp. japonica GN=Os09g0110300 PE=4 SV=1 - [Q6YX89_ORYSJ]
Q67W51	13.7	2	2	5	146	15.6428	12.1909	0.986332	1.01131	0.998819	1.38137	1.26132	1.32135	1.32291	0.0175916	50S ribosomal protein L35 OS=Oryza sativa subsp. japonica GN=Os06g0647100 PE=2 SV=1 - [Q67W51_ORYSJ]
Q6ZG25	16.19	8	8	24	556	59.4926	9.75928	0.941644	0.954778	0.948211	1.27873	1.22921	1.25397	1.32246	0.0177341	Preprotein translocase subunit SECY, chloroplastic OS=Oryza sativa subsp. japonica GN=SECY PE=2 SV=1 - [SECY_ORYSJ]
Q2QMC5	3.23	1	1	4	279	29.8467	9.01221	0.91316	0.832546	0.872853	1.17651	1.12949	1.153	1.32095	0.0182193	Os12g0609500 protein OS=Oryza sativa subsp. japonica GN=Os12g0609500 PE=2 SV=1 - [Q2QMC5_ORYSJ]
Q7XXI7	3.05	1	1	3	459	49.8905	9.02686	0.986418	0.741651	0.864034	0.943487	1.33845	1.14097	1.32051	0.0183633	OSJNBa0094O15.15 protein OS=Oryza sativa subsp. japonica GN=Os04g0105100 PE=2 SV=2 - [Q7XXI7_ORYSJ]
P12139	33.61	4	4	8	119	14.3371	12.1323	0.989456	0.962923	0.97619	1.33042	1.24592	1.28817	1.31959	0.01867	50S ribosomal protein L20, chloroplastic OS=Oryza sativa subsp. japonica GN=rpl20 PE=3 SV=3 - [RK20_ORYSJ]
A0A0P0Y5T3	8.57	3	3	3	607	67.5672	8.55811	1.00301	0.875857	0.939432	1.39148	1.08513	1.2383	1.31814	0.0191587	Os12g0101800 protein OS=Oryza sativa subsp. japonica GN=Os12g0101800 PE=4 SV=1 - [A0A0P0Y5T3_ORYSJ]
Q6YZX6	41.87	2	31	152	898	98.0206	6.01123	0.679653	0.62413	0.651892	0.835488	0.88169	0.858589	1.31707	0.0195266	Putative aconitate hydratase, cytoplasmic OS=Oryza sativa subsp. japonica GN=Os08g0191100 PE=3 SV=1 - [ACOC_ORYSJ]
Q69IM4	3.48	2	2	3	633	72.303	5.65576	0.809548	0.959872	0.88471	1.24194	1.08827	1.1651	1.31693	0.0195759	Os09g0514900 protein OS=Oryza sativa subsp. japonica GN=Os09g0514900 PE=2 SV=1 - [Q69IM4_ORYSJ]
B9GDC3	43.59	3	3	15	78	8.83082	9.43701	1.05848	1.02846	1.04347	1.50416	1.24182	1.37299	1.31579	0.0199786	Uncharacterized protein OS=Oryza sativa subsp. japonica GN=OsJ_36231 PE=4 SV=1 - [B9GDC3_ORYSJ]
Q8LH97	43.2	5	15	69	250	28.4546	10.6528	0.8896	0.86415	0.876875	1.09111	1.21436	1.15274	1.3146	0.0204052	40S ribosomal protein S6 OS=Oryza sativa subsp. japonica GN=P0594D10.135 PE=2 SV=1 - [Q8LH97_ORYSJ]
B9EX81	3.15	2	2	2	635	71.4251	6.41748	0.94804	0.881399	0.914719	1.07123	1.33325	1.20224	1.31433	0.0205029	Alpha-galactosidase OS=Oryza sativa subsp. japonica GN=OsJ_02009 PE=3 SV=1 - [B9EX81_ORYSJ]
Q8S3S0	12.28	1	1	4	114	12.7461	7.31299	0.902921	0.962743	0.932832	1.18192	1.26968	1.2258	1.31406	0.0205997	Putative RING box protein 1 OS=Oryza sativa subsp. japonica GN=49D11.12 PE=4 SV=1 - [Q8S3S0_ORYSJ]
Q8LR61	7.22	3	3	5	457	48.6914	6.58057	0.83356	0.714832	0.774196	1.01524	1.01925	1.01724	1.31393	0.0206462	Os01g0934000 protein OS=Oryza sativa subsp. japonica GN=Os01g0934000 PE=2 SV=1 - [Q8LR61_ORYSJ]
Q7XD55	17.11	2	3	7	228	24.4768	4.79248	0.849734	0.785706	0.81772	0.97718	1.1712	1.07419	1.31364	0.0207526	Os10g0490800 protein OS=Oryza sativa subsp. japonica GN=LOC_Os10g34910 PE=4 SV=2 - [Q7XD55_ORYSJ]
Q0JEF5	52.54	4	5	17	118	13.1408	8.88037	1.00835	0.955445	0.981899	1.32924	1.24821	1.28872	1.31248	0.0211835	Flowering-promoting factor 1-like protein 4 OS=Oryza sativa subsp. japonica GN=Os04g0282400 PE=3 SV=1 - [FLP4_ORYSJ]
A3A4I8	1.77	1	1	2	679	75.1208	6.07471	0.705479	0.784535	0.745007	0.910531	1.04405	0.977293	1.31179	0.0214442	Uncharacterized protein OS=Oryza sativa subsp. japonica GN=OsJ_05882 PE=4 SV=1 - [A3A4I8_ORYSJ]
Q75LC0	13.27	4	4	7	339	36.8388	5.08447	1.01952	0.938399	0.978961	1.32911	1.23854	1.28383	1.31142	0.0215858	Os03g0844900 protein OS=Oryza sativa subsp. japonica GN=OSJNBa0032G11.21 PE=2 SV=1 - [Q75LC0_ORYSJ]
Q6H6L8	17.97	1	2	37	128	13.1377	7.76709	0.688885	0.828806	0.758846	0.984836	1.0044	0.994618	1.3107	0.0218611	Os02g0662100 protein OS=Oryza sativa subsp. japonica GN=Os02g0662100 PE=2 SV=1 - [Q6H6L8_ORYSJ]
B9FQE2	36.36	5	5	24	176	19.0724	9.77393	0.876116	0.886443	0.88128	1.17203	1.13806	1.15504	1.31064	0.021882	Uncharacterized protein OS=Oryza sativa subsp. japonica GN=OsJ_22295 PE=4 SV=1 - [B9FQE2_ORYSJ]
Q0E2I8	46.7	1	9	47	182	20.8229	9.92041	0.796524	0.94182	0.869172	1.20421	1.07344	1.13883	1.31024	0.0220383	Os02g0235600 protein OS=Oryza sativa subsp. japonica GN=Os02g0235600 PE=2 SV=1 - [Q0E2I8_ORYSJ]
Q84YK7	21.24	7	8	15	499	56.7683	8.41162	0.846086	0.919556	0.882821	1.17571	1.13728	1.15649	1.31	0.022133	Beta-glucosidase 27 OS=Oryza sativa subsp. japonica GN=BGLU27 PE=2 SV=1 - [BGL27_ORYSJ]
Q6H7H9	20.96	2	3	5	229	24.8229	4.50049	0.9275	0.979694	0.953597	1.46278	1.03538	1.24908	1.30986	0.0221862	Ubiquitin carboxyl-terminal hydrolase OS=Oryza sativa subsp. japonica GN=Os02g0654500 PE=3 SV=1 - [Q6H7H9_ORYSJ]
Q6L536	1.82	1	1	4	494	56.3106	5.12256	0.762532	0.909103	0.835818	1.14288	1.04541	1.09414	1.30907	0.0224986	Os05g0511300 protein OS=Oryza sativa subsp. japonica GN=Os05g0511300 PE=2 SV=1 - [Q6L536_ORYSJ]
B9FS84	6.21	1	1	2	306	31.2167	7.6499	0.942274	0.791849	0.867061	1.13457	1.1343	1.13443	1.30837	0.0227777	Uncharacterized protein OS=Oryza sativa subsp. japonica GN=OsJ_20620 PE=4 SV=1 - [B9FS84_ORYSJ]
A0A0P0VS15	41.61	3	5	18	149	16.3393	4.57666	0.92276	0.90475	0.913755	1.16505	1.22353	1.19429	1.30701	0.0233242	Nascent polypeptide-associated complex subunit beta (Fragment) OS=Oryza sativa subsp. japonica GN=Os03g0109600 PE=3 SV=1 - [A0A0P0VS15_ORYSJ]
Q10HN8	15.56	1	1	3	90	9.5228	9.31982	0.876179	0.862083	0.869131	1.16946	1.10218	1.13582	1.30684	0.0233945	Expressed protein OS=Oryza sativa subsp. japonica GN=LOC_Os03g38520 PE=4 SV=1 - [Q10HN8_ORYSJ]
Q6ZBV1	23.08	3	3	48	130	13.2178	9.23193	0.953902	0.996342	0.975122	1.25868	1.28755	1.27311	1.3056	0.0239107	Os08g0200300 protein OS=Oryza sativa subsp. japonica GN=Os08g0200300 PE=2 SV=1 - [Q6ZBV1_ORYSJ]
Q7XM00	14.46	1	1	2	83	8.60724	6.771	0.850874	0.806458	0.828666	0.927296	1.23585	1.08157	1.3052	0.0240782	OSJNBa0086O06.9 protein OS=Oryza sativa subsp. japonica GN=Os04g0589500 PE=4 SV=2 - [Q7XM00_ORYSJ]
A0A0P0V6Q2	62.83	2	23	249	495	53.0166	5.32568	0.92716	0.74237	0.834765	1.07703	1.09801	1.08752	1.30278	0.0251145	ATP synthase subunit beta (Fragment) OS=Oryza sativa subsp. japonica GN=Os01g0685800 PE=3 SV=1 - [A0A0P0V6Q2_ORYSJ]
Q10D93	8.68	2	2	2	311	34.4547	9.18799	0.918735	1.08059	0.999664	1.45093	1.15248	1.3017	1.30214	0.0253966	Expressed protein OS=Oryza sativa subsp. japonica GN=LOC_Os03g52640 PE=2 SV=1 - [Q10D93_ORYSJ]
Q2QSR7	49.47	20	20	133	376	41.5065	8.52881	0.967398	0.92077	0.944084	1.22834	1.22917	1.22876	1.30153	0.0256668	Os12g0420200 protein OS=Oryza sativa subsp. japonica GN=Os12g0420200 PE=4 SV=2 - [Q2QSR7_ORYSJ]
Q75I90	24.49	1	10	39	437	48.9669	5.51611	1.00265	1.09121	1.04693	1.17348	1.54939	1.36143	1.3004	0.0261748	Eukaryotic peptide chain release factor subunit 1-2, putative, expressed OS=Oryza sativa subsp. japonica GN=OSJNBa0004L11.18 PE=2 SV=1 - [Q75I90_ORYSJ]
P93431	74.25	28	30	461	466	51.4214	5.61768	0.961289	0.939599	0.950444	1.25396	1.21525	1.2346	1.29898	0.02683	Ribulose bisphosphate carboxylase/oxygenase activase, chloroplastic OS=Oryza sativa subsp. japonica GN=RCA PE=1 SV=2 - [RCA_ORYSJ]
Q6ZDG9	10.48	5	6	14	763	84.4366	5.56689	0.740639	0.735405	0.738022	0.970753	0.946449	0.958601	1.29888	0.0268755	Os08g0474700 protein OS=Oryza sativa subsp. japonica GN=Os08g0474700 PE=4 SV=1 - [Q6ZDG9_ORYSJ]
B7FAE9	45.3	6	8	25	234	25.057	9.46631	1.06489	0.888729	0.97681	1.25886	1.27677	1.26781	1.29791	0.0273285	Glutathione peroxidase OS=Oryza sativa subsp. japonica GN=Os06g0185900 PE=2 SV=1 - [B7FAE9_ORYSJ]
Q75LR5	42.04	3	13	69	245	28.0413	10.6382	0.882465	0.890275	0.88637	1.16932	1.13006	1.14969	1.29708	0.0277267	40S ribosomal protein S6 OS=Oryza sativa subsp. japonica GN=LOC_Os03g27260 PE=2 SV=1 - [Q75LR5_ORYSJ]
Q7XM58	6.46	1	3	5	511	56.8616	6.55127	0.643822	0.77212	0.707971	0.952896	0.883681	0.918289	1.29707	0.0277286	OSJNBb0020O11.15 protein OS=Oryza sativa subsp. japonica GN=OSJNBb0020O11.15 PE=4 SV=2 - [Q7XM58_ORYSJ]
Q6ZFJ3	58.74	19	23	149	366	40.6384	7.84033	0.956523	0.89273	0.924627	1.15059	1.24672	1.19865	1.29636	0.0280691	Ferredoxin--NADP reductase OS=Oryza sativa subsp. japonica GN=OJ1435_F07.32-2 PE=2 SV=1 - [Q6ZFJ3_ORYSJ]
Q10D20	0.67	2	2	2	3582	397.36	6.15088	0.640755	0.84007	0.740413	0.84325	1.07639	0.959821	1.29633	0.0280843	Os03g0744650 protein OS=Oryza sativa subsp. japonica GN=LOC_Os03g53280 PE=4 SV=1 - [Q10D20_ORYSJ]
Q6F4N5	22.37	2	8	20	438	45.0484	7.06396	0.936814	0.957374	0.947094	1.17036	1.2849	1.22763	1.29621	0.0281457	Aspartyl protease 25 OS=Oryza sativa subsp. japonica GN=AP25 PE=2 SV=1 - [AP25_ORYSJ]
Q2R3B6	28.48	6	6	9	151	16.2996	10.0083	0.98984	0.938637	0.964238	1.1411	1.35855	1.24982	1.29618	0.0281593	Os11g0528500 protein OS=Oryza sativa subsp. japonica GN=Os11g0528500 PE=2 SV=1 - [Q2R3B6_ORYSJ]
Q0JLL8	35.9	5	5	25	195	20.4597	9.53955	1.00264	0.91592	0.959281	1.16006	1.32617	1.24311	1.29588	0.0283039	Os01g0589800 protein (Fragment) OS=Oryza sativa subsp. japonica GN=Os01g0589800 PE=4 SV=2 - [Q0JLL8_ORYSJ]
Q8LMW8	36.93	6	6	50	176	18.7312	8.85107	0.87574	0.927601	0.90167	1.14003	1.19646	1.16825	1.29565	0.0284175	Os10g0191300 protein OS=Oryza sativa subsp. japonica GN=Os10g0191300 PE=2 SV=1 - [Q8LMW8_ORYSJ]
Q8RUM9	17.97	4	8	22	551	58.818	6.52197	1.0198	0.921251	0.970525	1.23294	1.28084	1.25689	1.29506	0.0287049	Amidophosphoribosyltransferase OS=Oryza sativa subsp. japonica GN=OSJNBb0008G24.26 PE=3 SV=1 - [Q8RUM9_ORYSJ]
Q8S920	7.48	1	1	2	147	16.5623	7.91357	0.848287	0.89279	0.870538	1.10904	1.14542	1.12723	1.29487	0.028802	Ubiquitin-conjugating enzyme E2 5A OS=Oryza sativa subsp. japonica GN=UBC5A PE=2 SV=1 - [UBC5A_ORYSJ]
B9FPI2	23.86	6	6	35	285	30.31	9.71533	0.97536	0.865507	0.920434	1.17589	1.20755	1.19172	1.29474	0.0288671	Uncharacterized protein OS=Oryza sativa subsp. japonica GN=OsJ_18480 PE=4 SV=1 - [B9FPI2_ORYSJ]
Q6ETK2	2.43	1	1	2	329	37.5938	6.56592	0.802323	0.724491	0.763407	0.986429	0.989993	0.988211	1.29448	0.0289965	Ubiquitin carboxyl-terminal hydrolase OS=Oryza sativa subsp. japonica GN=Os02g0180100 PE=2 SV=1 - [Q6ETK2_ORYSJ]
Q6ER94	49.81	13	13	116	261	28.0794	5.99854	1.02192	0.923137	0.972531	1.20413	1.3101	1.25712	1.29263	0.0299313	2-Cys peroxiredoxin BAS1, chloroplastic OS=Oryza sativa subsp. japonica GN=BAS1 PE=1 SV=1 - [BAS1_ORYSJ]
Q2QYK4	31.44	6	6	25	229	25.0727	8.76318	1.05048	0.953411	1.00194	1.25916	1.33049	1.29482	1.29231	0.0300941	Elongation factor P, putative, expressed OS=Oryza sativa subsp. japonica GN=Os12g0115900 PE=2 SV=2 - [Q2QYK4_ORYSJ]
P14655	43.22	14	16	117	428	46.6134	6.34131	0.942656	0.912437	0.927546	1.21044	1.18675	1.1986	1.29222	0.0301389	Glutamine synthetase, chloroplastic OS=Oryza sativa subsp. japonica GN=GLN2 PE=1 SV=1 - [GLNA2_ORYSJ]
Q8GSE9	41.1	4	5	25	146	16.0068	10.8726	0.814634	0.975151	0.894893	1.14146	1.17093	1.15619	1.29199	0.0302589	Os07g0613200 protein OS=Oryza sativa subsp. japonica GN=P0616D06.101 PE=3 SV=1 - [Q8GSE9_ORYSJ]
Q6ZJJ1	44.67	12	14	69	291	31.7184	7.97217	0.964327	0.909507	0.936917	1.17458	1.24533	1.20995	1.29142	0.0305565	Probable L-ascorbate peroxidase 4 OS=Oryza sativa subsp. japonica GN=APX4 PE=2 SV=1 - [APX4_ORYSJ]
Q7X7S8	2.99	1	1	2	468	53.2975	9.14404	0.827479	0.828482	0.82798	1.15442	0.983313	1.06887	1.29093	0.0308103	GPCR-type G protein COLD1 OS=Oryza sativa subsp. japonica GN=COLD1 PE=1 SV=2 - [COLD1_ORYSJ]
Q5JNF3	2.92	1	1	2	342	38.0947	8.25049	0.922122	0.79817	0.860146	1.05251	1.16714	1.10983	1.29028	0.0311585	Os01g0730500 protein OS=Oryza sativa subsp. japonica GN=Os01g0730500 PE=2 SV=1 - [Q5JNF3_ORYSJ]
B9FZJ1	7.66	2	2	3	431	46.323	6.69775	0.764167	0.87013	0.817149	1.04553	1.06288	1.05421	1.2901	0.0312513	Uncharacterized protein OS=Oryza sativa subsp. japonica GN=OsJ_26373 PE=4 SV=1 - [B9FZJ1_ORYSJ]
A0A0P0WK98	44.12	10	10	36	204	24.2583	11.5317	0.921423	0.918867	0.920145	1.22908	1.14268	1.18588	1.28879	0.0319557	Ribosomal protein L15 (Fragment) OS=Oryza sativa subsp. japonica GN=Os05g0274900 PE=3 SV=1 - [A0A0P0WK98_ORYSJ]
Q8LR33	2.11	1	1	2	331	35.9075	8.74854	1.14911	1.06953	1.10932	1.43267	1.42591	1.42929	1.28844	0.0321512	Os01g0662700 protein OS=Oryza sativa subsp. japonica GN=Os01g0662700 PE=3 SV=1 - [Q8LR33_ORYSJ]
Q7XI67	29.81	22	22	66	946	103.33	5.63037	0.951132	0.998256	0.974694	1.32845	1.18208	1.25527	1.28786	0.0324701	Os07g0691200 protein OS=Oryza sativa subsp. japonica GN=P0034A04.101-1 PE=4 SV=1 - [Q7XI67_ORYSJ]
P50156	6.8	1	1	9	250	25.6834	6.50732	0.953888	0.915806	0.934847	1.21559	1.19178	1.20368	1.28757	0.0326268	Probable aquaporin TIP1-1 OS=Oryza sativa subsp. japonica GN=TIP1-1 PE=2 SV=1 - [TIP11_ORYSJ]
P41344	58.29	19	23	155	362	39.9823	8.51416	0.967671	0.916079	0.941875	1.20948	1.21564	1.21256	1.28739	0.0327268	Ferredoxin--NADP reductase, leaf isozyme, chloroplastic OS=Oryza sativa subsp. japonica GN=Os06g0107700 PE=2 SV=1 - [FENR1_ORYSJ]
Q40677	53.35	18	19	220	388	41.9795	6.80029	0.998004	0.925056	0.96153	1.22503	1.25001	1.23752	1.28703	0.0329273	Fructose-bisphosphate aldolase, chloroplastic OS=Oryza sativa subsp. japonica GN=ALDP PE=1 SV=2 - [ALFP_ORYSJ]
Q2QVA7	28.29	10	10	23	509	56.4899	5.59229	0.880344	0.871083	0.875713	1.13934	1.1147	1.12702	1.28697	0.0329634	Os12g0236900 protein OS=Oryza sativa subsp. japonica GN=Os12g0236900 PE=4 SV=1 - [Q2QVA7_ORYSJ]
Q6ZL81	25.33	4	4	9	150	15.7195	9.33447	0.938577	0.818398	0.878488	1.17312	1.0876	1.13036	1.28671	0.0331086	Os07g0469100 protein OS=Oryza sativa subsp. japonica GN=Os07g0469100 PE=2 SV=1 - [Q6ZL81_ORYSJ]
Q10MU8	2.05	1	1	2	537	61.4713	5.49072	0.83546	0.801829	0.818645	1.0272	1.07842	1.05281	1.28604	0.0334843	Ethylene-overproduction protein 1, putative, expressed OS=Oryza sativa subsp. japonica GN=Os03g0294700 PE=2 SV=1 - [Q10MU8_ORYSJ]
Q8GTK8	49.74	14	14	84	392	40.9827	7.81104	0.991222	0.908069	0.949645	1.19482	1.24723	1.22102	1.28577	0.0336424	Os07g0212200 protein OS=Oryza sativa subsp. japonica GN=OJ1664_D08.107 PE=4 SV=2 - [Q8GTK8_ORYSJ]
Q7XTG4	4.93	1	1	6	142	15.466	10.7114	0.97648	0.982528	0.979504	1.22096	1.29625	1.25861	1.28494	0.0341145	OJ991214_12.3 protein OS=Oryza sativa subsp. japonica GN=Os04g0414700 PE=2 SV=1 - [Q7XTG4_ORYSJ]
Q5ZA98	17.01	6	6	45	241	26.1691	6.1001	1.00349	1.03408	1.01878	1.27854	1.33795	1.30825	1.28413	0.0345891	Chlorophyll a-b binding protein, chloroplastic OS=Oryza sativa subsp. japonica GN=Os06g0320500 PE=2 SV=1 - [Q5ZA98_ORYSJ]
Q10HD0	31.94	4	7	186	263	28.4774	5.90967	1.06069	0.958928	1.00981	1.26432	1.32887	1.2966	1.284	0.0346607	Chlorophyll a-b binding protein, chloroplastic OS=Oryza sativa subsp. japonica GN=RCABP89 PE=2 SV=1 - [CB23_ORYSJ]
Q6ZIQ1	27	3	12	43	437	49.0599	5.60498	0.939577	0.971046	0.955311	1.22198	1.23044	1.22621	1.28357	0.0349161	Os07g0587400 protein OS=Oryza sativa subsp. japonica GN=Os07g0587400 PE=2 SV=1 - [Q6ZIQ1_ORYSJ]
Q0JH55	52.13	9	9	33	211	23.5803	8.96826	0.927163	0.896845	0.912004	1.25688	1.08421	1.17055	1.28349	0.0349646	Os01g0882500 protein OS=Oryza sativa subsp. japonica GN=Os01g0882500 PE=4 SV=1 - [Q0JH55_ORYSJ]
Q6YUA8	16.58	3	3	5	187	20.016	9.18799	0.992088	1.02872	1.01041	1.25633	1.33689	1.29661	1.28326	0.0351001	Os08g0463900 protein OS=Oryza sativa subsp. japonica GN=Os08g0463900 PE=2 SV=1 - [Q6YUA8_ORYSJ]
Q10S55	34.41	10	10	19	404	43.8817	6.7417	0.937226	1.03779	0.987506	1.2379	1.29467	1.26629	1.28231	0.0356667	ATP phosphoribosyltransferase, chloroplastic OS=Oryza sativa subsp. japonica GN=Os03g0134300 PE=3 SV=1 - [HIS1_ORYSJ]
Q75GC8	6.05	1	1	2	314	33.5713	4.76709	1.03754	1.02132	1.02943	1.21437	1.42539	1.31988	1.28214	0.0357658	Os03g0419600 protein OS=Oryza sativa subsp. japonica GN=OSJNBb0028K20.19 PE=4 SV=1 - [Q75GC8_ORYSJ]
Q8S7Q1	4.64	1	1	2	237	26.7198	11.5757	0.925952	0.922711	0.924331	1.09554	1.27371	1.18462	1.2816	0.0360936	Expressed protein OS=Oryza sativa subsp. japonica GN=LOC_Os10g41940 PE=4 SV=1 - [Q8S7Q1_ORYSJ]
Q5JND4	1.78	1	1	3	450	49.2353	5.30029	0.841886	0.698297	0.770091	1.00867	0.964815	0.986744	1.28133	0.0362562	Putative farnesyltransferase beta subunit OS=Oryza sativa subsp. japonica GN=OSJNBb0021A09.20-1 PE=4 SV=1 - [Q5JND4_ORYSJ]
Q8LMT7	5.84	4	4	6	890	100.79	5.08447	0.789929	0.878854	0.834392	1.0579	1.07922	1.06856	1.28065	0.0366775	Putative ubiquitin carboxyl terminal hydrolase OS=Oryza sativa subsp. japonica GN=OSJNBa0050E08.11 PE=3 SV=1 - [Q8LMT7_ORYSJ]
A3BL40	31.84	11	11	116	267	28.9469	6.22705	0.971675	0.908062	0.939869	1.19605	1.21013	1.20309	1.28006	0.0370412	Chlorophyll a-b binding protein, chloroplastic OS=Oryza sativa subsp. japonica GN=OsJ_24721 PE=3 SV=1 - [A3BL40_ORYSJ]
Q7XS13	3.85	1	1	2	390	44.0531	4.91943	0.926853	0.84571	0.886281	1.09101	1.17485	1.13293	1.2783	0.0381495	OSJNBa0095H06.5 protein OS=Oryza sativa subsp. japonica GN=OSJNBa0095H06.5 PE=4 SV=2 - [Q7XS13_ORYSJ]
A3CDM5	17.03	3	3	5	323	33.9571	6.52197	0.954663	0.857763	0.906213	1.04784	1.26837	1.1581	1.27796	0.0383672	Uncharacterized protein OS=Oryza sativa subsp. japonica GN=OsJ_34727 PE=4 SV=1 - [A3CDM5_ORYSJ]
Q6H8H3	13.68	3	3	22	234	25.4899	9.62744	1.04	0.975873	1.00793	1.35509	1.22039	1.28774	1.2776	0.0385985	Os02g0652600 protein OS=Oryza sativa subsp. japonica GN=Os02g0652600 PE=2 SV=1 - [Q6H8H3_ORYSJ]
C7J1H0	18.48	2	2	5	92	10.1126	11.3853	1.05289	0.956241	1.00456	1.28802	1.2775	1.28276	1.27693	0.0390294	Os04g0234750 protein (Fragment) OS=Oryza sativa subsp. japonica GN=Os04g0234750 PE=3 SV=1 - [C7J1H0_ORYSJ]
Q5N8X8	20.58	5	5	7	277	31.0604	8.93896	0.838206	0.905056	0.871631	1.12365	1.1019	1.11277	1.27666	0.0392117	Os01g0772200 protein OS=Oryza sativa subsp. japonica GN=P0695H10.13-1 PE=4 SV=1 - [Q5N8X8_ORYSJ]
Q688V9	9.53	2	5	9	514	57.3908	8.93896	0.74194	1.06018	0.901058	1.01472	1.28475	1.14973	1.27598	0.039654	3-ketoacyl-CoA synthase OS=Oryza sativa subsp. japonica GN=Os05g0568000 PE=2 SV=1 - [Q688V9_ORYSJ]
Q0JRH3	16.99	4	4	20	306	33.446	6.17627	0.925155	0.92826	0.926707	1.18979	1.17474	1.18227	1.27577	0.0397947	Os01g0101200 protein (Fragment) OS=Oryza sativa subsp. japonica GN=Os01g0101200 PE=4 SV=1 - [Q0JRH3_ORYSJ]
B7EBN1	6.61	1	2	7	363	39.9848	10.1548	0.96993	0.920529	0.945229	1.22818	1.18286	1.20552	1.27537	0.0400588	Os02g0225000 protein OS=Oryza sativa subsp. japonica GN=Os09g0508900 PE=2 SV=1 - [B7EBN1_ORYSJ]
Q6ZGC2	16.54	13	13	26	1058	118.283	7.23975	0.884227	0.950272	0.917249	1.20594	1.13351	1.16972	1.27525	0.0401389	Os02g0778200 protein OS=Oryza sativa subsp. japonica GN=Os02g0778200 PE=3 SV=1 - [Q6ZGC2_ORYSJ]
B9F800	34.47	8	8	32	322	35.7259	5.07178	0.954404	0.975333	0.964869	1.18875	1.27215	1.23045	1.27525	0.0401394	Uncharacterized protein OS=Oryza sativa subsp. japonica GN=OsJ_13437 PE=4 SV=1 - [B9F800_ORYSJ]
Q7XUP7	24.6	3	4	10	187	20.7941	6.29053	0.813692	0.838795	0.826243	1.01594	1.09118	1.05356	1.27512	0.0402272	Peptide methionine sulfoxide reductase A2-1 OS=Oryza sativa subsp. japonica GN=MSRA2-1 PE=2 SV=2 - [MSR21_ORYSJ]
B9ESY9	10.03	1	5	14	588	66.3787	6.91748	1.03058	1.13461	1.0826	1.35561	1.40363	1.37962	1.27436	0.040739	Uncharacterized protein OS=Oryza sativa subsp. japonica GN=OsJ_00455 PE=3 SV=1 - [B9ESY9_ORYSJ]
Q6H4W2	5.54	1	1	3	307	34.2991	5.50342	0.859676	0.861574	0.860625	1.02892	1.16315	1.09604	1.27354	0.0412988	Os02g0167100 protein OS=Oryza sativa subsp. japonica GN=OSJNBa0085K21.31 PE=4 SV=1 - [Q6H4W2_ORYSJ]
B9GC21	5.99	1	1	3	317	34.042	9.59814	1.3047	1.07824	1.19147	1.3648	1.66983	1.51732	1.27348	0.0413357	Uncharacterized protein OS=Oryza sativa subsp. japonica GN=OsJ_35353 PE=4 SV=1 - [B9GC21_ORYSJ]
Q0J969	4.14	1	1	4	266	28.3505	7.54736	1.00018	0.785009	0.892592	1.08344	1.18918	1.13631	1.27305	0.0416366	Probable carboxylesterase Os04g0669500 OS=Oryza sativa subsp. japonica GN=Os04g0669500 PE=3 SV=1 - [CAEH1_ORYSJ]
A0A0P0WP33	60.74	25	30	347	484	50.1066	6.72705	0.924067	0.895429	0.909748	1.16997	1.14375	1.15686	1.27163	0.0426254	Phosphoglycerate kinase OS=Oryza sativa subsp. japonica GN=Os05g0496200 PE=3 SV=1 - [A0A0P0WP33_ORYSJ]
Q2RA28	7.41	2	2	6	270	30.512	9.37842	0.87561	0.89823	0.88692	1.19068	1.06406	1.12737	1.2711	0.0429986	Expressed protein OS=Oryza sativa subsp. japonica GN=LOC_Os11g06760 PE=2 SV=1 - [Q2RA28_ORYSJ]
A0A0P0VUF6	20.35	2	4	6	231	27.5789	7.10791	0.740263	0.814211	0.777237	0.932885	1.04251	0.9877	1.27078	0.0432254	Os03g0207300 protein (Fragment) OS=Oryza sativa subsp. japonica GN=Os03g0207300 PE=4 SV=1 - [A0A0P0VUF6_ORYSJ]
Q6ZIT9	27.2	7	7	32	261	27.1008	8.22119	1.07065	0.928122	0.999388	1.15854	1.38066	1.2696	1.27037	0.0435183	Peptidylprolyl isomerase OS=Oryza sativa subsp. japonica GN=Os08g0541400 PE=4 SV=1 - [Q6ZIT9_ORYSJ]
Q7XKF3	60.21	18	18	78	387	41.1575	9.5835	1.0931	1.0552	1.07415	1.2968	1.43064	1.36372	1.26958	0.0440896	Protochlorophyllide reductase A, chloroplastic OS=Oryza sativa subsp. japonica GN=PORA PE=2 SV=1 - [PORA_ORYSJ]
A2ZZC6	7.81	3	3	6	384	43.1635	6.99072	0.811591	0.78192	0.796756	0.957555	1.06455	1.01105	1.26896	0.0445424	Uncharacterized protein OS=Oryza sativa subsp. japonica GN=OsJ_03997 PE=4 SV=1 - [A2ZZC6_ORYSJ]
Q6ZH86	2.1	1	1	3	572	59.163	9.29053	0.797262	0.922326	0.859794	1.07487	1.10713	1.091	1.26891	0.0445821	Phosphate transporter OS=Oryza sativa subsp. japonica GN=Os02g0593500 PE=2 SV=1 - [Q6ZH86_ORYSJ]
C7J4T1	8.4	1	1	2	131	12.3781	8.1333	0.772554	0.754211	0.763383	0.975174	0.960465	0.967819	1.2678	0.0453993	Os07g0174400 protein OS=Oryza sativa subsp. japonica GN=Os07g0174400 PE=3 SV=1 - [C7J4T1_ORYSJ]
Q10NT7	8.21	5	5	6	694	76.5244	6.27783	0.83131	0.822731	0.827021	1.08341	1.01322	1.04832	1.26758	0.0455633	ERAD-associated E3 ubiquitin-protein ligase component HRD3 OS=Oryza sativa subsp. japonica GN=HRD3 PE=2 SV=1 - [HRD3_ORYSJ]
Q5U1U1	8.15	1	3	9	319	33.5159	8.30908	0.869533	0.854422	0.861977	1.03688	1.14751	1.0922	1.26708	0.0459394	Peroxidase OS=Oryza sativa subsp. japonica GN=prx2 PE=3 SV=1 - [Q5U1U1_ORYSJ]
B9EXH9	18.67	4	4	11	316	34.3798	5.18604	0.983672	1.04535	1.01451	1.33868	1.23147	1.28508	1.2667	0.0462291	Uncharacterized protein OS=Oryza sativa subsp. japonica GN=OsJ_02194 PE=3 SV=1 - [B9EXH9_ORYSJ]
Q10LL9	5	2	2	3	360	39.8826	9.17334	0.764581	0.91448	0.83953	1.12923	0.994927	1.06208	1.26508	0.0474669	Brix domain containing protein, expressed OS=Oryza sativa subsp. japonica GN=LOC_Os03g22350 PE=2 SV=1 - [Q10LL9_ORYSJ]
A8CF65	15.93	4	5	6	364	39.8936	8.17725	0.851827	0.956011	0.903919	1.14392	1.13962	1.14177	1.26313	0.0490014	Arogenate dehydratase mutant OS=Oryza sativa subsp. japonica GN=MTR1 PE=2 SV=1 - [A8CF65_ORYSJ]
Q6ZK86	30.86	7	7	24	243	25.495	7.43018	0.95504	0.922464	0.938752	1.09025	1.28081	1.18553	1.26288	0.0492057	Os08g0504500 protein OS=Oryza sativa subsp. japonica GN=Os08g0504500 PE=2 SV=1 - [Q6ZK86_ORYSJ]

## Sheet: sd58-S vs Kittake-S-DOWN
Table S1. Differentially abundant proteins (DAPs).
Down-regulated proteins in sd58-S vs Kitaake-C.
Accession	Coverage	Unique Peptides	Peptides	PSMs	AAs	MW [kDa]	calc. pI	sd58-C-1/REF	sd58-C-2/REF	average sd58-C/REF	sd58-S-1/REF	sd58-S-2/REF	average sd58-S/REF	sd58-S vs Kitaake-C	Significance A	Description
Q40684	6.76	1	1	2	148	15.8006	5.2749	1.67267	1.54526	1.60897	0.293169	0.275806	0.284487	0.176813	1.54813e-30	Ferredoxin OS=Oryza sativa subsp. japonica GN=Os05g0443500 PE=2 SV=1 - [Q40684_ORYSJ]
B9GDA4	12.72	1	1	3	173	18.3166	6.25244	3.74793	1.67097	2.70945	0.538591	0.79983	0.66921	0.246991	1.66433e-20	Os12g0502100 protein OS=Oryza sativa subsp. japonica GN=Os12g0502100 PE=4 SV=1 - [B9GDA4_ORYSJ]
A0A0P0WM50	10.09	1	7	15	694	77.026	6.75635	1.20354	3.15528	2.17941	0.840393	0.660566	0.750479	0.34435	1.33557e-12	Cation-transporting ATPase (Fragment) OS=Oryza sativa subsp. japonica GN=Os05g0402800 PE=3 SV=1 - [A0A0P0WM50_ORYSJ]
Q9SDK0	13.85	2	2	3	130	14.159	8.14795	2.45294	2.26336	2.35815	0.783066	0.853489	0.818278	0.347	1.92203e-12	Os01g0256400 protein OS=Oryza sativa subsp. japonica GN=Os01g0256400 PE=2 SV=1 - [Q9SDK0_ORYSJ]
B9EVE0	10.56	1	1	3	142	14.7213	7.66455	2.00948	2.48442	2.24695	0.875936	0.743304	0.80962	0.36032	1.10874e-11	Uncharacterized protein OS=Oryza sativa subsp. japonica GN=OsJ_04430 PE=4 SV=1 - [B9EVE0_ORYSJ]
Q8S1U9	3.98	1	1	3	402	41.7673	8.99756	1.9845	2.01317	1.99884	0.762109	0.722838	0.742473	0.371453	4.37004e-11	Os01g0937200 protein OS=Oryza sativa subsp. japonica GN=Os01g0937200 PE=3 SV=1 - [Q8S1U9_ORYSJ]
Q5Z9P9	13.99	2	2	3	193	20.917	10.7554	3.75293	1.349	2.55097	0.765956	1.16555	0.965752	0.378583	1.00912e-10	Os06g0715200 protein OS=Oryza sativa subsp. japonica GN=Os06g0715200 PE=2 SV=1 - [Q5Z9P9_ORYSJ]
Q65X24	3.74	1	1	2	401	46.1336	8.6167	1.42693	1.94965	1.68829	0.661126	0.683143	0.672135	0.398116	8.57906e-10	Os05g0108100 protein OS=Oryza sativa subsp. japonica GN=Os05g0108100 PE=4 SV=1 - [Q65X24_ORYSJ]
Q851J4	4.65	1	1	3	172	18.6488	7.34229	1.61299	2.67854	2.14576	0.884513	0.844089	0.864301	0.402794	1.38864e-09	Putative uncharacterized protein OSJNBb0021O11.18 OS=Oryza sativa subsp. japonica GN=OSJNBb0021O11.18 PE=4 SV=1 - [Q851J4_ORYSJ]
Q53KG3	7.06	1	1	3	170	18.2754	6.0874	2.66212	1.49753	2.07982	0.668154	1.02212	0.845138	0.406351	1.98761e-09	Putative uncharacterized protein OS=Oryza sativa subsp. japonica GN=LOC_Os11g25460 PE=4 SV=1 - [Q53KG3_ORYSJ]
Q0DX84	17.61	3	3	7	284	30.0676	9.81787	0.977106	3.42174	2.19942	0.963218	0.833977	0.898598	0.408561	2.47571e-09	Os02g0768700 protein OS=Oryza sativa subsp. japonica GN=Os02g0768700 PE=4 SV=1 - [Q0DX84_ORYSJ]
B9FBD9	8.14	1	4	11	565	63.4638	6.55127	2.60963	1.04487	1.82725	0.633994	0.859667	0.746831	0.408719	2.5148e-09	Uncharacterized protein OS=Oryza sativa subsp. japonica GN=OsJ_09449 PE=4 SV=1 - [B9FBD9_ORYSJ]
A0A0P0WNQ9	12.32	2	2	5	211	22.0572	11.7075	1.61799	1.64637	1.63218	0.717269	0.706993	0.712131	0.436307	3.20676e-08	Os05g0482501 protein OS=Oryza sativa subsp. japonica GN=Os05g0482501 PE=4 SV=1 - [A0A0P0WNQ9_ORYSJ]
A2ZZV8	3.34	2	2	3	628	72.5727	5.51611	1.49386	2.57847	2.03617	0.940662	0.928673	0.934668	0.459033	2.0481e-07	Uncharacterized protein OS=Oryza sativa subsp. japonica GN=OsJ_04181 PE=4 SV=1 - [A2ZZV8_ORYSJ]
Q6ZJK7	3.5	1	1	2	514	55.6665	5.79541	2.24709	1.47091	1.859	0.750845	0.957065	0.853955	0.459363	2.10089e-07	Os08g0140300 protein OS=Oryza sativa subsp. japonica GN=Os08g0140300 PE=2 SV=1 - [Q6ZJK7_ORYSJ]
Q5JMS3	3.74	1	1	3	214	23.965	6.78564	1.19134	1.79061	1.49098	0.834902	0.559345	0.697124	0.467562	3.90533e-07	Os01g0964000 protein OS=Oryza sativa subsp. japonica GN=Os01g0964000 PE=2 SV=1 - [Q5JMS3_ORYSJ]
Q6YY12	5.96	1	2	4	319	34.8091	9.26123	2.13119	2.05523	2.09321	0.918839	1.04079	0.979817	0.468093	4.0619e-07	Os02g0586800 protein OS=Oryza sativa subsp. japonica GN=Os02g0586800 PE=2 SV=1 - [Q6YY12_ORYSJ]
Q5QMQ2	15.43	3	3	6	311	33.728	8.51416	2.16065	1.58042	1.87053	0.796846	0.958204	0.877525	0.469131	4.38513e-07	Os01g0673800 protein OS=Oryza sativa subsp. japonica GN=P0007F06.35-2 PE=4 SV=1 - [Q5QMQ2_ORYSJ]
Q0IQK9	51.72	1	5	28	116	11.3378	9.33447	1.89677	1.50576	1.70126	0.789675	0.829976	0.809826	0.476014	7.21893e-07	Non-specific lipid-transfer protein 1 OS=Oryza sativa subsp. japonica GN=LTP PE=1 SV=1 - [NLTP1_ORYSJ]
Q10KU0	10.36	2	2	5	193	20.4684	7.43018	1.63172	1.83531	1.73351	0.798437	0.895682	0.84706	0.488638	1.72895e-06	Expressed protein OS=Oryza sativa subsp. japonica GN=Os03g0370400 PE=2 SV=1 - [Q10KU0_ORYSJ]
X5IB44	17.78	5	6	11	478	51.5211	5.41455	1.31462	2.15343	1.73403	0.916589	0.778505	0.847547	0.488774	1.74481e-06	Enolase-like protein OS=Oryza sativa subsp. japonica GN=OsEnol1 PE=2 SV=1 - [X5IB44_ORYSJ]
Q0J4L3	2.4	1	1	2	500	52.4635	7.91357	1.91248	2.29351	2.103	1.26921	0.819786	1.0445	0.496672	2.93634e-06	Os08g0506400 protein (Fragment) OS=Oryza sativa subsp. japonica GN=Os08g0506400 PE=4 SV=1 - [Q0J4L3_ORYSJ]
B9FZT4	13.22	1	6	10	711	78.2325	6.32861	1.64758	1.51546	1.58152	0.744294	0.830922	0.787608	0.498008	3.20051e-06	NADPH--cytochrome P450 reductase OS=Oryza sativa subsp. japonica GN=OsJ_26563 PE=3 SV=1 - [B9FZT4_ORYSJ]
Q651P3	9.76	3	3	10	369	38.2871	7.88428	1.75345	1.95079	1.85212	0.935916	0.923918	0.929917	0.502082	4.14884e-06	Peptidoglycan-binding LysM domain-containing protein-like OS=Oryza sativa subsp. japonica GN=OSJNBa0038K02.37 PE=4 SV=1 - [Q651P3_ORYSJ]
A3C2J5	2.6	1	1	2	500	52.6082	8.39697	1.24943	1.44565	1.34754	0.701397	0.674577	0.687987	0.51055	7.00621e-06	Uncharacterized protein OS=Oryza sativa subsp. japonica GN=OsJ_30729 PE=4 SV=1 - [A3C2J5_ORYSJ]
A0A0P0WAQ1	17.47	2	2	6	166	17.6573	8.1626	1.60762	1.74657	1.67709	0.828143	0.884969	0.856556	0.510739	7.08696e-06	Os04g0434900 protein (Fragment) OS=Oryza sativa subsp. japonica GN=Os04g0434900 PE=4 SV=1 - [A0A0P0WAQ1_ORYSJ]
P0C5A4	7	1	1	2	200	20.5019	6.25244	0.788278	2.18035	1.48432	1.07021	0.447505	0.75886	0.511252	7.31099e-06	Late embryogenesis abundant protein, group 3 OS=Oryza sativa subsp. japonica GN=LEA3 PE=2 SV=1 - [LEA3_ORYSJ]
Q6L4H1	24.47	2	2	6	94	9.52073	8.11865	1.87679	1.77253	1.82466	0.958182	0.909052	0.933617	0.511666	7.4961e-06	Os05g0550300 protein OS=Oryza sativa subsp. japonica GN=P0560C03.5 PE=2 SV=1 - [Q6L4H1_ORYSJ]
Q7XL71	18.75	2	2	4	112	11.7869	6.50732	2.14851	1.21308	1.68079	0.800817	0.930622	0.865719	0.515065	9.18887e-06	OSJNBa0084N21.5 protein OS=Oryza sativa subsp. japonica GN=Os04g0383700 PE=4 SV=2 - [Q7XL71_ORYSJ]
B9FSW2	6.02	2	2	3	498	56.0295	8.33838	1.42164	1.75162	1.58663	0.812461	0.826187	0.819324	0.516394	9.94146e-06	Uncharacterized protein OS=Oryza sativa subsp. japonica GN=OsJ_21074 PE=4 SV=1 - [B9FSW2_ORYSJ]
Q10NQ9	4.85	1	1	5	227	26.5823	6.3667	1.70731	1.54398	1.62565	0.847645	0.855246	0.851445	0.523758	1.52485e-05	Eukaryotic translation initiation factor NCBP OS=Oryza sativa subsp. japonica GN=NCBP PE=2 SV=1 - [IF4E3_ORYSJ]
Q0JHI7	9.63	3	3	5	405	44.2368	8.30908	1.59223	1.55421	1.57322	0.831783	0.825395	0.828589	0.526684	1.80027e-05	Os01g0861700 protein OS=Oryza sativa subsp. japonica GN=Os01g0861700 PE=4 SV=1 - [Q0JHI7_ORYSJ]
Q7XUI7	10.62	1	4	10	405	42.8944	9.43701	1.8633	1.80101	1.83216	0.949764	0.98405	0.966907	0.527742	1.91061e-05	OSJNBa0005N02.2 protein OS=Oryza sativa subsp. japonica GN=Os04g0566400 PE=4 SV=2 - [Q7XUI7_ORYSJ]
Q0DWA9	1.83	1	1	2	545	59.846	6.53662	1.44439	1.84152	1.64296	0.818637	0.929804	0.874221	0.532102	2.43399e-05	Signal peptide peptidase-like 4 OS=Oryza sativa subsp. japonica GN=SPPL4 PE=2 SV=1 - [SIPL4_ORYSJ]
A0A0P0X365	4.05	1	1	3	346	37.3617	8.646	1.47216	1.71417	1.59317	0.831247	0.866181	0.848714	0.532722	2.51823e-05	Os07g0185432 protein OS=Oryza sativa subsp. japonica GN=Os07g0185432 PE=4 SV=1 - [A0A0P0X365_ORYSJ]
Q5VP86	15.15	1	1	3	66	6.64645	9.99365	1.06328	1.1618	1.11254	0.54551	0.645843	0.595676	0.535422	2.91737e-05	Uncharacterized protein OS=Oryza sativa subsp. japonica GN=OsJ_21806 PE=4 SV=1 - [Q5VP86_ORYSJ]
Q75IL8	10.03	4	4	6	598	67.0095	6.02393	2.23875	1.25289	1.74582	0.880376	0.995625	0.938001	0.537283	3.22542e-05	Phosphoinositide phospholipase C OS=Oryza sativa subsp. japonica GN=Os05g0127200 PE=4 SV=1 - [Q75IL8_ORYSJ]
Q7XD99	3.58	2	2	2	727	81.1583	5.35107	2.06697	1.05696	1.56197	0.833446	0.86196	0.847703	0.542715	4.30262e-05	Protein EXECUTER 1, chloroplastic OS=Oryza sativa subsp. japonica GN=EX1 PE=2 SV=1 - [EXEC1_ORYSJ]
Q6ZJQ4	6.94	1	1	2	173	19.2778	6.52197	1.40705	1.74004	1.57355	0.938271	0.774874	0.856573	0.544358	4.68775e-05	Endo-1,31,4-beta-D-glucanase-like protein OS=Oryza sativa subsp. japonica GN=Os08g0238600 PE=2 SV=1 - [Q6ZJQ4_ORYSJ]
B9FVB4	30.36	2	2	7	112	12.1378	6.75635	1.06757	1.59869	1.33313	0.646526	0.815816	0.731171	0.548462	5.79183e-05	Uncharacterized protein OS=Oryza sativa subsp. japonica GN=OsJ_22955 PE=4 SV=1 - [B9FVB4_ORYSJ]
Q8H3K6	4.6	1	1	4	348	36.1931	5.37646	1.26139	1.15989	1.21064	0.700177	0.630395	0.665286	0.549533	6.11639e-05	Putative cell death associated protein OS=Oryza sativa subsp. japonica GN=P0428D12.107 PE=4 SV=1 - [Q8H3K6_ORYSJ]
Q5N9F1	19.23	2	2	9	104	11.6692	4.88135	1.64516	1.67279	1.65898	0.909596	0.922099	0.915847	0.552056	6.94761e-05	Os01g0866700 protein OS=Oryza sativa subsp. japonica GN=Os01g0866700 PE=2 SV=1 - [Q5N9F1_ORYSJ]
Q8H634	8.03	3	3	3	461	49.8084	6.72705	1.32158	1.71093	1.51625	0.956332	0.725211	0.840772	0.554506	7.85223e-05	Os06g0103200 protein OS=Oryza sativa subsp. japonica GN=Os06g0103200 PE=2 SV=1 - [Q8H634_ORYSJ]
Q6ZJ55	3.76	1	1	2	372	37.7901	9.37842	1.19847	1.26055	1.22951	0.725175	0.654203	0.689689	0.560947	0.000107631	AT-hook motif nuclear localized protein 1 OS=Oryza sativa subsp. japonica GN=OsAHL1 PE=2 SV=1 - [Q6ZJ55_ORYSJ]
Q10LN4	7.14	1	1	3	182	16.889	7.04932	1.46125	1.5285	1.49488	0.753799	0.931185	0.842492	0.563586	0.000122157	Expressed protein OS=Oryza sativa subsp. japonica GN=LOC_Os03g22210 PE=2 SV=1 - [Q10LN4_ORYSJ]
B9FU28	4.96	1	1	4	282	29.241	9.64209	1.62132	1.71553	1.66843	0.970969	0.912344	0.941657	0.564398	0.000126971	Uncharacterized protein OS=Oryza sativa subsp. japonica GN=OsJ_21922 PE=4 SV=1 - [B9FU28_ORYSJ]
Q6MWE1	1.79	1	1	2	669	70.3099	8.67529	1.49692	1.55593	1.52642	0.861578	0.862464	0.862021	0.564732	0.000129	B1358B12.16 protein OS=Oryza sativa subsp. japonica GN=Os04g0463000 PE=4 SV=1 - [Q6MWE1_ORYSJ]
A3BB72	9.77	2	2	4	215	23.3532	10.1108	1.45401	1.81081	1.63241	1.08563	0.765479	0.925555	0.566987	0.000143483	Uncharacterized protein OS=Oryza sativa subsp. japonica GN=OsJ_21150 PE=4 SV=1 - [A3BB72_ORYSJ]
Q6ZJ97	19.63	2	8	17	489	54.0365	6.22705	1.00703	1.97309	1.49006	0.864307	0.830582	0.847445	0.568732	0.000155686	Os08g0206900 protein OS=Oryza sativa subsp. japonica GN=Os08g0206900 PE=2 SV=1 - [Q6ZJ97_ORYSJ]
Q69IY8	4.17	1	1	2	360	39.6398	8.26514	1.7984	1.81308	1.80574	1.02501	1.04103	1.03302	0.572075	0.000181716	RRM-containing RNA-binding protein-like OS=Oryza sativa subsp. japonica GN=B1272H04.13-2 PE=2 SV=1 - [Q69IY8_ORYSJ]
A0A0P0WAE5	8.67	1	1	4	150	16.5676	10.5942	1.17395	1.00316	1.08855	0.642367	0.605582	0.623975	0.573214	0.000191439	Os04g0416400 protein (Fragment) OS=Oryza sativa subsp. japonica GN=Os04g0416400 PE=4 SV=1 - [A0A0P0WAE5_ORYSJ]
Q8RZQ6	2.17	1	1	3	553	61.7591	4.94482	1.44293	1.66407	1.5535	0.89998	0.88534	0.89266	0.574613	0.000204022	Os01g0881500 protein OS=Oryza sativa subsp. japonica GN=Os01g0881500 PE=2 SV=1 - [Q8RZQ6_ORYSJ]
Q6Z7Q1	12.64	2	2	2	261	27.8773	6.60986	0.862842	2.67489	1.76887	1.38083	0.654211	1.01752	0.575239	0.000209895	Chlorophyll a-b binding protein, chloroplastic OS=Oryza sativa subsp. japonica GN=Os02g0764500 PE=2 SV=1 - [Q6Z7Q1_ORYSJ]
Q8L453	9.23	1	1	3	195	20.7336	9.62744	1.62733	1.35148	1.48941	0.821946	0.89509	0.858518	0.576416	0.000221345	Dirigent protein OS=Oryza sativa subsp. japonica GN=Os01g0879200 PE=2 SV=1 - [Q8L453_ORYSJ]
A0A0P0WXN6	4.59	1	2	7	523	56.2425	7.92822	1.10661	1.5293	1.31795	0.710456	0.821126	0.765791	0.581045	0.000272026	Os06g0549300 protein (Fragment) OS=Oryza sativa subsp. japonica GN=Os06g0549300 PE=4 SV=1 - [A0A0P0WXN6_ORYSJ]
Q6YWF5	12.08	1	12	20	1424	158.611	5.60498	1.38505	1.62527	1.50516	0.869028	0.882219	0.875623	0.581747	0.000280569	Putative pattern formation protein GNOM OS=Oryza sativa subsp. japonica GN=OSJNBb0042G06.4 PE=4 SV=1 - [Q6YWF5_ORYSJ]
Q10AR6	5.43	2	2	2	644	70.5715	6.354	1.3404	1.25419	1.2973	0.716285	0.793399	0.754842	0.581858	0.000281938	Ion channel DMI1-like, chloroplast, putative, expressed OS=Oryza sativa subsp. japonica GN=LOC_Os03g62650 PE=4 SV=1 - [Q10AR6_ORYSJ]
Q2QSD5	8.65	1	1	3	185	19.891	7.04932	1.4457	1.70095	1.57333	0.879909	0.957388	0.918649	0.58389	0.000308128	Os12g0432600 protein OS=Oryza sativa subsp. japonica GN=Os12g0432600 PE=2 SV=1 - [Q2QSD5_ORYSJ]
Q8H047	6.63	4	4	6	754	79.322	6.87354	1.0947	2.00908	1.55189	0.95467	0.860756	0.907713	0.584909	0.000322076	Os03g0119300 protein OS=Oryza sativa subsp. japonica GN=Os03g0119300 PE=4 SV=1 - [Q8H047_ORYSJ]
B9FAV4	6.76	3	6	10	1035	112.853	9.12939	1.09624	2.03612	1.56618	0.956188	0.87789	0.917039	0.585525	0.000330768	Uncharacterized protein OS=Oryza sativa subsp. japonica GN=OsJ_09247 PE=4 SV=1 - [B9FAV4_ORYSJ]
B9F4A6	6.12	2	2	4	425	46.138	7.25439	1.69904	1.4783	1.58867	0.855649	1.00637	0.931012	0.586032	0.000338086	Protein CLP1 homolog OS=Oryza sativa subsp. japonica GN=OsJ_05899 PE=3 SV=1 - [B9F4A6_ORYSJ]
Q10DY6	7.6	1	1	2	250	26.9797	5.2749	1.80344	1.24929	1.52636	0.811135	0.978438	0.894787	0.586221	0.000340852	RRM-containing protein, putative, expressed OS=Oryza sativa subsp. japonica GN=LOC_Os03g50560 PE=4 SV=1 - [Q10DY6_ORYSJ]
Q94GP6	2.53	1	1	4	435	46.8709	6.39209	1.69189	1.70744	1.69966	0.970028	1.02359	0.99681	0.586475	0.000344599	tRNA (guanine-N(7)-)-methyltransferase non-catalytic subunit OS=Oryza sativa subsp. japonica GN=OJ1124_H03.17 PE=3 SV=1 - [Q94GP6_ORYSJ]
B9FM91	3.01	1	1	2	599	60.8506	5.61768	2.33463	0.892583	1.61361	0.859565	1.03551	0.94754	0.587219	0.000355793	Uncharacterized protein OS=Oryza sativa subsp. japonica GN=OsJ_16963 PE=4 SV=1 - [B9FM91_ORYSJ]
Q5QLC5	6.09	1	1	2	312	34.7738	6.11279	1.34312	1.44351	1.39331	0.846935	0.798284	0.822609	0.590399	0.000407372	NLI interacting factor (NIF) family protein-like OS=Oryza sativa subsp. japonica GN=Os01g0833100 PE=2 SV=1 - [Q5QLC5_ORYSJ]
Q69TP3	3.23	1	1	2	434	45.0436	4.76709	1.65139	1.45042	1.55091	0.88013	0.951358	0.915744	0.590457	0.000408376	Leucine-rich repeat family protein-like OS=Oryza sativa subsp. japonica GN=Os06g0478600 PE=2 SV=1 - [Q69TP3_ORYSJ]
Q2QUH0	30.65	2	3	12	124	13.3954	9.70068	0.76401	1.27111	1.01756	0.606529	0.601416	0.603972	0.59355	0.000464992	Isoflavone reductase, putative, expressed OS=Oryza sativa subsp. japonica GN=Os12g0263800 PE=2 SV=1 - [Q2QUH0_ORYSJ]
Q2R0I6	12.59	3	3	7	397	41.1351	11.2388	1.49849	1.46381	1.48115	0.842462	0.918258	0.88036	0.594375	0.000481216	Leucine Rich Repeat family protein, expressed OS=Oryza sativa subsp. japonica GN=LOC_Os11g42450 PE=4 SV=1 - [Q2R0I6_ORYSJ]
Q94LG9	2.51	3	3	5	2346	253.734	6.45557	1.54703	1.26894	1.40799	0.78971	0.890067	0.839889	0.596518	0.000525783	Putative uncharacterized protein OSJNBb0004M10.9 OS=Oryza sativa subsp. japonica GN=OSJNBb0004M10.9 PE=4 SV=1 - [Q94LG9_ORYSJ]
Q5N8W4	6.67	1	2	6	300	31.9315	8.83643	1.37515	1.75941	1.56728	0.873866	1.00508	0.939476	0.599431	0.000592235	Os01g0876800 protein OS=Oryza sativa subsp. japonica GN=Os01g0876800 PE=4 SV=1 - [Q5N8W4_ORYSJ]
Q6ZKI1	24.45	3	3	5	229	24.8034	8.74854	1.05757	1.85587	1.45672	0.945056	0.802033	0.873545	0.599665	0.000597894	Os08g0139100 protein OS=Oryza sativa subsp. japonica GN=Os08g0139100 PE=2 SV=1 - [Q6ZKI1_ORYSJ]
Q6K6Q8	18.25	2	2	4	137	15.6071	9.70068	0.953304	1.00616	0.97973	0.913749	0.278305	0.596027	0.608358	0.000844879	Os02g0495900 protein OS=Oryza sativa subsp. japonica GN=Os02g0495900 PE=2 SV=1 - [Q6K6Q8_ORYSJ]
A0A0P0YBW6	13.46	5	5	9	431	48.8498	6.1001	1.295	1.52494	1.40997	0.869584	0.84716	0.858372	0.608789	0.000859172	Os12g0596800 protein (Fragment) OS=Oryza sativa subsp. japonica GN=Os12g0596800 PE=4 SV=1 - [A0A0P0YBW6_ORYSJ]
Q5W707	26.21	3	3	9	145	15.374	8.88037	1.61843	1.5905	1.60447	0.947281	1.01577	0.981523	0.611744	0.000963232	Os05g0244600 protein OS=Oryza sativa subsp. japonica GN=Os05g0244600 PE=2 SV=1 - [Q5W707_ORYSJ]
Q8GSD5	8.62	1	1	3	116	13.0852	7.81104	1.29141	1.49213	1.39177	0.892342	0.81048	0.851411	0.611748	0.000963373	DNA-directed RNA polymerase subunit OS=Oryza sativa subsp. japonica GN=P0616D06.132 PE=3 SV=1 - [Q8GSD5_ORYSJ]
B9FCC5	20	2	2	4	145	15.4098	6.99072	1.53633	1.47178	1.50405	0.932296	0.909958	0.921127	0.61243	0.000988891	Uncharacterized protein OS=Oryza sativa subsp. japonica GN=OsJ_16066 PE=4 SV=1 - [B9FCC5_ORYSJ]
Q6K1X2	15.38	1	1	5	78	8.62839	9.20264	1.15817	1.15932	1.15874	0.700792	0.719636	0.710214	0.612917	0.0010075	Os02g0609200 protein OS=Oryza sativa subsp. japonica GN=Os02g0609200 PE=4 SV=1 - [Q6K1X2_ORYSJ]
Q10Q80	6.7	1	1	3	194	21.5901	8.26514	1.46784	1.54018	1.50401	0.945095	0.90364	0.924368	0.614602	0.00107427	FAD-linked sulfhydryl oxidase ERV1 OS=Oryza sativa subsp. japonica GN=ERV1 PE=2 SV=2 - [ERV1_ORYSJ]
Q6YVN9	13.21	2	2	2	212	23.2511	5.14795	2.03344	0.943741	1.48859	0.715227	1.11522	0.915226	0.614826	0.00108343	Os08g0299200 protein OS=Oryza sativa subsp. japonica GN=Os08g0299200 PE=2 SV=1 - [Q6YVN9_ORYSJ]
Q7X5Z2	1.49	1	1	2	669	70.5082	8.45557	1.0963	1.23654	1.16642	0.697602	0.737883	0.717742	0.615338	0.00110462	OSJNBa0076N16.7 protein OS=Oryza sativa subsp. japonica GN=OSJNBa0076N16.7 PE=4 SV=1 - [Q7X5Z2_ORYSJ]
A3B9Z0	14	2	2	2	200	21.7134	9.5542	1.69776	1.1992	1.44848	0.898781	0.885392	0.892087	0.615879	0.0011274	Uncharacterized protein OS=Oryza sativa subsp. japonica GN=OsJ_20707 PE=4 SV=1 - [A3B9Z0_ORYSJ]
B9FXC0	5.21	1	1	3	288	31.3428	5.79541	1.58582	1.41558	1.5007	0.895056	0.955066	0.925061	0.61642	0.00115064	Casein kinase II subunit beta OS=Oryza sativa subsp. japonica GN=OsJ_24322 PE=3 SV=1 - [B9FXC0_ORYSJ]
B9EU29	4.28	1	1	2	374	40.3648	8.27979	1.46907	1.46264	1.46585	0.856815	0.950788	0.903801	0.61657	0.00115716	Uncharacterized protein OS=Oryza sativa subsp. japonica GN=OsJ_00875 PE=4 SV=1 - [B9EU29_ORYSJ]
Q0DJV6	21.52	3	3	8	158	17.1121	5.08447	1.15041	1.78743	1.46892	0.925588	0.902908	0.914248	0.622393	0.00143634	Probable calcium-binding protein CML18 OS=Oryza sativa subsp. japonica GN=CML18 PE=2 SV=1 - [CML18_ORYSJ]
Q6EPR6	8.79	1	2	5	307	34.9694	5.5542	1.54144	1.42777	1.48461	0.922545	0.927484	0.925014	0.62307	0.00147236	Serine/threonine-protein phosphatase OS=Oryza sativa subsp. japonica GN=Os09g0284200 PE=2 SV=1 - [Q6EPR6_ORYSJ]
Q7XTH1	7.65	2	2	7	327	35.191	8.14795	1.49348	1.83942	1.66645	0.962111	1.1174	1.03976	0.623934	0.00151946	OSJNBb0026L04.5 protein OS=Oryza sativa subsp. japonica GN=Os04g0319600 PE=2 SV=2 - [Q7XTH1_ORYSJ]
A3BRP8	5.81	2	3	4	689	77.6616	6.07471	1.61397	1.35754	1.48576	0.940739	0.91861	0.929675	0.625725	0.00162131	Uncharacterized protein OS=Oryza sativa subsp. japonica GN=OsJ_26801 PE=4 SV=1 - [A3BRP8_ORYSJ]
A0A0P0V9G9	7.21	1	1	2	222	24.4518	8.98291	1.45766	1.72353	1.59059	0.92869	1.06306	0.995874	0.626101	0.00164349	Os01g0811400 protein OS=Oryza sativa subsp. japonica GN=Os01g0811400 PE=4 SV=1 - [A0A0P0V9G9_ORYSJ]
A0A0P0X4A0	17.07	2	2	2	205	22.1143	8.51416	1.48875	1.3454	1.41707	0.909607	0.865147	0.887377	0.626204	0.00164958	Os07g0250501 protein OS=Oryza sativa subsp. japonica GN=Os07g0250501 PE=4 SV=1 - [A0A0P0X4A0_ORYSJ]
Q5U1J6	11.08	2	3	10	343	37.2947	7.86963	1.27839	1.77538	1.52688	0.97148	0.942939	0.95721	0.626905	0.00169166	Peroxidase OS=Oryza sativa subsp. japonica GN=prx97 PE=3 SV=1 - [Q5U1J6_ORYSJ]
A3AWD4	3.12	1	1	2	481	53.6143	6.60986	1.58574	1.5088	1.54727	0.980671	0.960083	0.970377	0.627154	0.00170688	Uncharacterized protein OS=Oryza sativa subsp. japonica GN=OsJ_15767 PE=4 SV=1 - [A3AWD4_ORYSJ]
Q10MI6	14.72	1	3	6	265	27.9167	8.54346	1.3381	1.46894	1.40352	0.853427	0.909684	0.881555	0.628103	0.00176585	Expressed protein OS=Oryza sativa subsp. japonica GN=LOC_Os03g19452 PE=4 SV=1 - [Q10MI6_ORYSJ]
Q7XKA9	21.86	3	3	7	183	19.5842	9.20264	1.43415	1.40758	1.42086	0.893238	0.89297	0.893104	0.628564	0.0017951	OSJNBa0064G10.22 protein OS=Oryza sativa subsp. japonica GN=Os04g0678200 PE=2 SV=2 - [Q7XKA9_ORYSJ]
A0A0P0WFT4	10.58	1	2	4	189	20.546	7.15186	1.07431	1.24887	1.16159	0.720778	0.742976	0.731877	0.630063	0.00189329	Os04g0655400 protein OS=Oryza sativa subsp. japonica GN=Os04g0655400 PE=4 SV=1 - [A0A0P0WFT4_ORYSJ]
Q10PC5	3.3	2	2	4	727	78.3387	7.07861	1.25719	1.83149	1.54434	0.995512	0.952219	0.973865	0.630602	0.0019297	Os03g0239200 protein OS=Oryza sativa subsp. japonica GN=Os03g0239200 PE=2 SV=1 - [Q10PC5_ORYSJ]
Q8LMY1	13.96	3	3	5	265	26.9566	5.30029	1.00824	1.36502	1.18663	0.58737	0.914089	0.750729	0.632656	0.00207421	Putative chloroplast nucleoid DNA binding protein OS=Oryza sativa subsp. japonica GN=OSJNBa0025B05.5 PE=3 SV=1 - [Q8LMY1_ORYSJ]
Q0E3C3	25.24	2	8	20	313	33.8547	6.0874	1.43041	1.50396	1.46719	0.894207	0.962563	0.928385	0.632766	0.00208218	Homeobox protein knotted-1-like 2 OS=Oryza sativa subsp. japonica GN=HOS58 PE=2 SV=2 - [KNOS2_ORYSJ]
A0A0P0V1C4	6.72	2	2	2	476	50.8978	6.68311	1.74823	1.21697	1.4826	0.922259	0.96161	0.941935	0.635326	0.00227606	Os01g0290600 protein OS=Oryza sativa subsp. japonica GN=Os01g0290600 PE=4 SV=1 - [A0A0P0V1C4_ORYSJ]
Q69QA7	11.62	2	2	3	198	19.5298	8.1626	1.09582	2.14363	1.61973	1.12121	0.937448	1.02933	0.635496	0.00228949	Os06g0218600 protein OS=Oryza sativa subsp. japonica GN=Os06g0218600 PE=2 SV=1 - [Q69QA7_ORYSJ]
B9ESV6	12.83	2	2	3	187	20.7814	5.03369	1.51981	1.11839	1.3191	0.837798	0.854629	0.846213	0.641508	0.00281024	Uncharacterized protein OS=Oryza sativa subsp. japonica GN=OsJ_00372 PE=4 SV=1 - [B9ESV6_ORYSJ]
Q10S35	5.07	1	1	2	296	32.2865	8.99756	1.24236	1.67184	1.4571	0.982096	0.887775	0.934936	0.641641	0.0028228	DnaJ domain containing protein, expressed OS=Oryza sativa subsp. japonica GN=Os03g0136800 PE=4 SV=1 - [Q10S35_ORYSJ]
B9GBI6	6.67	1	4	10	690	75.2311	8.11865	0.933922	2.08929	1.51161	1.16989	0.772866	0.971377	0.642612	0.00291621	Uncharacterized protein OS=Oryza sativa subsp. japonica GN=OsJ_35002 PE=4 SV=1 - [B9GBI6_ORYSJ]
Q6K7E9	7.56	1	1	2	172	18.5916	8.04541	1.07252	1.20755	1.14004	0.637942	0.837776	0.737859	0.647223	0.0033975	18.6 kDa class III heat shock protein OS=Oryza sativa subsp. japonica GN=HSP18.6 PE=2 SV=1 - [HS186_ORYSJ]
B9G4P9	2.72	4	4	8	1764	190.247	4.79248	1.31539	1.26383	1.28961	0.804207	0.868456	0.836331	0.648513	0.00354378	Uncharacterized protein OS=Oryza sativa subsp. japonica GN=OsJ_30101 PE=4 SV=1 - [B9G4P9_ORYSJ]
A3C906	6.68	2	2	3	464	51.6368	10.272	1.46366	1.57495	1.51931	0.910931	1.05969	0.985313	0.648527	0.00354537	Uncharacterized protein OS=Oryza sativa subsp. japonica GN=OsJ_33105 PE=4 SV=1 - [A3C906_ORYSJ]
Q5ZBI5	15.23	2	2	3	243	26.1681	8.68994	1.42242	1.22296	1.32269	0.829987	0.886846	0.858416	0.648994	0.00359967	Lysophospholipase 2-like OS=Oryza sativa subsp. japonica GN=Os01g0612500 PE=2 SV=1 - [Q5ZBI5_ORYSJ]
Q0DGH6	21.31	2	2	2	122	13.5118	9.5835	1.96965	0.785747	1.3777	0.81758	0.972267	0.894924	0.649579	0.00366874	Os05g0531400 protein (Fragment) OS=Oryza sativa subsp. japonica GN=Os05g0531400 PE=4 SV=2 - [Q0DGH6_ORYSJ]
Q6ZL19	4.42	1	2	4	430	47.8352	6.97607	1.02196	1.92806	1.47501	1.00295	0.915803	0.959376	0.650421	0.00377009	Os07g0573400 protein OS=Oryza sativa subsp. japonica GN=Os07g0573400 PE=2 SV=1 - [Q6ZL19_ORYSJ]
Q84QM8	7.89	2	2	9	494	52.3852	5.45264	1.16809	1.52154	1.34482	0.816132	0.937449	0.87679	0.651978	0.003964	Os08g0224500 protein OS=Oryza sativa subsp. japonica GN=OJ1006_H01.125 PE=2 SV=1 - [Q84QM8_ORYSJ]
Q75LK0	8.61	1	1	2	209	22.3681	7.92822	1.2981	1.16161	1.22986	0.739205	0.864968	0.802087	0.652179	0.00398966	Harpin-induced protein 1 containing protein OS=Oryza sativa subsp. japonica GN=LOC_Os03g62020 PE=2 SV=1 - [Q75LK0_ORYSJ]
Q5VPH6	7.28	2	2	4	316	34.8949	6.62451	1.19006	1.3646	1.27733	0.770579	0.897254	0.833916	0.652858	0.00407737	Os06g0137300 protein OS=Oryza sativa subsp. japonica GN=Os06g0137300 PE=4 SV=1 - [Q5VPH6_ORYSJ]
Q5QM90	7.52	2	2	3	359	41.155	6.11279	1.39	1.29861	1.3443	0.795815	0.962256	0.879035	0.653896	0.00421457	RNA polymerase III subunit-like protein OS=Oryza sativa subsp. japonica GN=B1144G04.33-2 PE=4 SV=1 - [Q5QM90_ORYSJ]
Q10MK4	13.97	2	2	5	179	18.3592	6.94678	1.27663	1.28976	1.2832	0.881406	0.798375	0.839891	0.65453	0.00430028	Mitochondrial import inner membrane translocase subunit Tim17/Tim22/Tim23 family protein, putative, expressed OS=Oryza sativa subsp. japonica GN=Os03g0305600 PE=2 SV=1 - [Q10MK4_ORYSJ]
Q9FXM3	3.83	2	2	2	339	37.4023	5.49072	0.990445	1.89061	1.44053	0.947121	0.938635	0.942878	0.654536	0.00430105	Replication factor C subunit 2 OS=Oryza sativa subsp. japonica GN=RFC2 PE=2 SV=1 - [RFC2_ORYSJ]
Q8W2X5	10.23	4	4	5	342	38.7063	5.92236	1.11288	1.33436	1.22362	0.830465	0.771549	0.801007	0.654621	0.00431268	Oxidoreductase, 2OG-Fe oxygenase family protein, expressed OS=Oryza sativa subsp. japonica GN=OSJNBb0060I05.4 PE=3 SV=1 - [Q8W2X5_ORYSJ]
Q7F0Q2	9.35	2	2	3	353	39.9087	8.76318	1.10855	1.14519	1.12687	0.793721	0.682764	0.738242	0.655127	0.0043824	Polyprenol reductase 2 OS=Oryza sativa subsp. japonica GN=Os07g0493400 PE=2 SV=1 - [POED2_ORYSJ]
P60137	36.84	1	1	10	38	4.49427	4.50049	1.34442	1.68443	1.51443	1.13933	0.84594	0.992637	0.655454	0.00442792	Photosystem II reaction center protein L OS=Oryza sativa subsp. japonica GN=psbL PE=3 SV=1 - [PSBL_ORYSJ]
B9FPV6	2.98	2	2	3	940	104.597	5.42725	1.34871	1.24735	1.29803	0.802864	0.898748	0.850806	0.65546	0.00442879	Uncharacterized protein OS=Oryza sativa subsp. japonica GN=OsJ_18727 PE=4 SV=1 - [B9FPV6_ORYSJ]
Q7XI69	10.31	1	1	3	97	10.9128	10.1108	1.26286	1.34477	1.30382	0.830885	0.879143	0.855014	0.655777	0.00447339	Putative uncharacterized protein P0506F02.113-2 OS=Oryza sativa subsp. japonica GN=P0506F02.113-2 PE=4 SV=1 - [Q7XI69_ORYSJ]
Q7Y1D3	1.75	1	1	2	684	76.4213	8.25049	1.35778	1.39056	1.37417	0.944592	0.858061	0.901326	0.655906	0.00449158	Putative WD repeat protein OS=Oryza sativa subsp. japonica GN=OSJNBa0033P04.5 PE=4 SV=1 - [Q7Y1D3_ORYSJ]
A3BKX7	3.52	1	1	2	256	29.5816	9.39307	1.55364	1.43466	1.49415	0.997037	0.968194	0.982615	0.657643	0.00474336	Uncharacterized protein OS=Oryza sativa subsp. japonica GN=OsJ_24661 PE=4 SV=1 - [A3BKX7_ORYSJ]
Q6H415	2.74	1	1	3	621	68.258	6.04932	1.33566	1.48089	1.40828	0.919307	0.934976	0.927142	0.658352	0.00484969	Os09g0392100 protein OS=Oryza sativa subsp. japonica GN=Os09g0392100 PE=2 SV=1 - [Q6H415_ORYSJ]
A0A0P0V7Q5	4.55	1	1	2	308	31.6941	9.62744	1.20169	1.42052	1.31111	0.862462	0.864083	0.863272	0.658429	0.00486133	Os01g0729100 protein (Fragment) OS=Oryza sativa subsp. japonica GN=Os01g0729100 PE=4 SV=1 - [A0A0P0V7Q5_ORYSJ]
Q69V55	13.73	4	4	8	415	46.2186	5.71924	1.2036	1.47233	1.33797	0.876093	0.886033	0.881063	0.65851	0.00487354	Os06g0608800 protein OS=Oryza sativa subsp. japonica GN=P0556B08.19-2 PE=4 SV=1 - [Q69V55_ORYSJ]
Q6YUT2	25	2	4	6	232	25.9347	8.74854	1.70555	1.08057	1.39306	0.900514	0.934584	0.917549	0.658658	0.00489603	Os02g0119400 protein OS=Oryza sativa subsp. japonica GN=Os02g0119400 PE=2 SV=1 - [Q6YUT2_ORYSJ]
Q6AUC6	3.9	2	2	6	513	57.812	8.14795	1.19266	1.27347	1.23307	0.841242	0.783606	0.812424	0.658865	0.0049278	Sulfhydryl oxidase 1 OS=Oryza sativa subsp. japonica GN=QSOX1 PE=2 SV=1 - [QSOX1_ORYSJ]
Q9FRA7	39.53	8	8	24	253	26.8432	6.62451	0.961491	0.824114	0.892803	0.621078	0.5572	0.589139	0.659876	0.00508485	REF/SRPP-like protein Os05g0151300/LOC_Os05g05940 OS=Oryza sativa subsp. japonica GN=Os05g0151300 PE=2 SV=2 - [Y5513_ORYSJ]
Q69IN9	10.68	2	2	3	206	23.1566	8.03076	1.2927	1.34335	1.31802	0.785007	0.954583	0.869795	0.659925	0.00509252	Os09g0512900 protein OS=Oryza sativa subsp. japonica GN=P0450E05.3-1 PE=2 SV=1 - [Q69IN9_ORYSJ]
Q10LW2	3.54	1	1	3	424	47.1432	4.98291	1.25829	1.40311	1.3307	0.880684	0.87729	0.878987	0.660543	0.0051908	Expressed protein OS=Oryza sativa subsp. japonica GN=Os03g0333000 PE=4 SV=1 - [Q10LW2_ORYSJ]
Q6AVB5	10.28	3	3	6	360	37.9626	7.88428	1.15493	1.47827	1.3166	0.931483	0.808344	0.869913	0.660728	0.00522057	Os05g0228000 protein OS=Oryza sativa subsp. japonica GN=Os05g0228000 PE=2 SV=1 - [Q6AVB5_ORYSJ]
Q0J3X0	6.37	3	3	7	502	54.6803	6.85889	1.1421	1.6086	1.37535	0.928323	0.889717	0.90902	0.660938	0.00525448	Os08g0547900 protein (Fragment) OS=Oryza sativa subsp. japonica GN=Os08g0547900 PE=3 SV=1 - [Q0J3X0_ORYSJ]
Q5N945	12.08	2	2	2	331	37.5118	4.75439	1.04694	1.63083	1.33889	0.925879	0.843999	0.884939	0.660952	0.00525673	Os01g0869500 protein OS=Oryza sativa subsp. japonica GN=Os01g0869500 PE=2 SV=1 - [Q5N945_ORYSJ]
A3A9X5	1.85	1	1	2	486	51.6892	9.5835	1.04843	1.18865	1.11854	0.737722	0.742791	0.740257	0.661805	0.00539657	Uncharacterized protein OS=Oryza sativa subsp. japonica GN=OsJ_07854 PE=4 SV=1 - [A3A9X5_ORYSJ]
A0A0P0V4N4	26.83	1	1	2	82	8.54268	9.49561	1.46199	1.37732	1.41966	0.81588	1.06945	0.942665	0.664009	0.00577238	Os01g0588900 protein OS=Oryza sativa subsp. japonica GN=Os01g0588900 PE=4 SV=1 - [A0A0P0V4N4_ORYSJ]
Q6YU51	3.93	2	2	3	713	75.7607	7.43018	1.40886	1.3556	1.38223	0.943521	0.892686	0.918104	0.664219	0.00580939	Probable 1-deoxy-D-xylulose-5-phosphate synthase 2, chloroplastic OS=Oryza sativa subsp. japonica GN=Os07g0190000 PE=2 SV=1 - [DXS2_ORYSJ]
P45960	72.71	1	23	232	447	50.2568	4.85596	1.43204	1.54361	1.48783	0.938865	1.03852	0.988693	0.664521	0.00586286	Tubulin beta-4 chain OS=Oryza sativa subsp. japonica GN=TUBB4 PE=2 SV=1 - [TBB4_ORYSJ]
B9FFS6	3.78	2	2	2	662	76.0524	5.49072	1.31251	1.51647	1.41449	0.883208	1.00293	0.94307	0.666723	0.00626579	Uncharacterized protein OS=Oryza sativa subsp. japonica GN=OsJ_15232 PE=4 SV=1 - [B9FFS6_ORYSJ]
Q84NP8	4.15	3	3	5	987	110.434	5.66846	1.83776	0.988266	1.41301	0.889227	0.996648	0.942938	0.667324	0.00637976	Putative Ran binding protein 11-like OS=Oryza sativa subsp. japonica GN=P0034A04.128 PE=4 SV=1 - [Q84NP8_ORYSJ]
Q8S0N4	11.76	1	2	4	221	24.8462	9.0708	1.67028	1.1199	1.39509	0.887357	0.976866	0.932111	0.668136	0.00653654	Os01g0707300 protein OS=Oryza sativa subsp. japonica GN=P0692C11.36-1 PE=2 SV=1 - [Q8S0N4_ORYSJ]
Q6K7P6	14.49	3	4	6	414	46.1655	6.15088	1.00726	1.80199	1.40463	1.0293	0.85025	0.939777	0.669059	0.00671873	Os02g0828500 protein OS=Oryza sativa subsp. japonica GN=Os02g0828500 PE=4 SV=1 - [Q6K7P6_ORYSJ]
H2KX08	9.22	3	3	9	488	52.9937	6.48096	1.76425	1.24886	1.50655	0.970273	1.04717	1.00872	0.669555	0.00681841	Zinc finger C-x8-C-x5-C-x3-H type family protein, expressed OS=Oryza sativa subsp. japonica GN=LOC_Os12g18120 PE=4 SV=1 - [H2KX08_ORYSJ]
B9FR64	13.57	1	1	2	140	14.6558	4.60205	1.16452	1.35167	1.25809	0.884453	0.800425	0.842439	0.669615	0.0068305	Uncharacterized protein OS=Oryza sativa subsp. japonica GN=OsJ_19888 PE=4 SV=1 - [B9FR64_ORYSJ]
Q8H4Z0	3.6	1	1	3	278	28.5132	10.521	1.38224	1.20539	1.29381	0.927112	0.806259	0.866685	0.669869	0.00688225	Os07g0184800 protein OS=Oryza sativa subsp. japonica GN=OJ1046_F10.127 PE=2 SV=1 - [Q8H4Z0_ORYSJ]
Q9LWS6	35.06	2	2	6	77	8.39725	9.24658	1.00567	1.53742	1.27155	0.840055	0.863674	0.851864	0.669943	0.00689728	Os06g0115100 protein OS=Oryza sativa subsp. japonica GN=Os06g0115100 PE=2 SV=1 - [Q9LWS6_ORYSJ]
Q7XXS3	31.16	4	4	5	138	14.1568	9.26123	1.423	1.36267	1.39283	0.874008	0.99253	0.933269	0.670052	0.00691957	CHCH domain containing protein, expressed OS=Oryza sativa subsp. japonica GN=Os03g0685500 PE=2 SV=1 - [Q7XXS3_ORYSJ]
Q6Z5T7	4.1	2	2	3	585	63.2909	7.09326	1.24253	1.33251	1.28752	0.812763	0.913266	0.863015	0.670294	0.00696917	Kinase associated protein phosphatase OS=Oryza sativa subsp. japonica GN=Os07g0211400 PE=4 SV=1 - [Q6Z5T7_ORYSJ]
Q5VMI6	9.56	3	3	5	481	52.2315	5.93506	1.05137	1.47693	1.26415	0.791119	0.90398	0.847549	0.670451	0.00700174	Zinc finger-like OS=Oryza sativa subsp. japonica GN=P0529C07.44 PE=4 SV=1 - [Q5VMI6_ORYSJ]
Q7XV20	4.95	2	2	4	444	45.9237	6.94678	1.22262	1.50188	1.36225	0.84121	0.985907	0.913558	0.670625	0.00703774	OSJNBa0064H22.10 protein OS=Oryza sativa subsp. japonica GN=OSJNBa0064H22.10 PE=3 SV=2 - [Q7XV20_ORYSJ]
B9FW47	8.47	3	5	11	732	79.0831	5.8335	1.37131	1.67574	1.52352	1.04835	0.997909	1.02313	0.671554	0.00723288	Uncharacterized protein OS=Oryza sativa subsp. japonica GN=OsJ_23523 PE=4 SV=1 - [B9FW47_ORYSJ]
A0A0P0X6M7	27.88	2	3	9	165	17.7849	5.26221	1.50322	1.47898	1.4911	1.03248	0.975768	1.00413	0.673412	0.00763711	Os07g0520800 protein (Fragment) OS=Oryza sativa subsp. japonica GN=Os07g0520800 PE=4 SV=1 - [A0A0P0X6M7_ORYSJ]
Q9SNL9	16.23	2	2	3	191	20.9799	10.9604	1.14242	1.61661	1.37951	1.10483	0.758813	0.931823	0.675472	0.0081073	Os06g0132300 protein OS=Oryza sativa subsp. japonica GN=Os06g0132300 PE=2 SV=1 - [Q9SNL9_ORYSJ]
B9EU60	4.31	1	3	6	580	61.7491	8.57275	1.26095	1.38236	1.32165	0.835739	0.950776	0.893258	0.675863	0.00819942	Uncharacterized protein OS=Oryza sativa subsp. japonica GN=OsJ_00935 PE=4 SV=1 - [B9EU60_ORYSJ]
Q653F4	7.44	3	3	5	524	57.2313	8.67529	1.34182	1.22149	1.28166	0.895512	0.837958	0.866735	0.676262	0.00829418	Probable glucuronosyltransferase Os06g0687900 OS=Oryza sativa subsp. japonica GN=Os06g0687900 PE=2 SV=1 - [GT61_ORYSJ]
A0A0P0Y2S8	5.09	1	1	2	334	38.1871	6.60986	1.4858	1.20816	1.34698	0.948634	0.874745	0.91169	0.676839	0.00843282	Os11g0482400 protein OS=Oryza sativa subsp. japonica GN=Os11g0482400 PE=4 SV=1 - [A0A0P0Y2S8_ORYSJ]
Q6ZJX8	32	3	6	16	275	29.6752	7.89893	1.59677	0.9874	1.29208	0.767701	0.981621	0.874661	0.676939	0.00845703	33-kDa secretory protein OS=Oryza sativa subsp. japonica GN=Os08g0136300 PE=4 SV=1 - [Q6ZJX8_ORYSJ]
Q7XIP5	5.12	2	3	5	566	61.746	7.82568	1.25803	1.30983	1.28393	0.853206	0.886356	0.869781	0.677437	0.00857846	Os07g0644600 protein OS=Oryza sativa subsp. japonica GN=OJ1458_B07.110 PE=2 SV=1 - [Q7XIP5_ORYSJ]
Q2QLI6	4.76	1	2	6	567	63.518	8.104	1.39106	1.27195	1.33151	0.850766	0.954509	0.902637	0.677907	0.00869463	Microtubule-associated protein 70-1 OS=Oryza sativa subsp. japonica GN=MAP70.1 PE=2 SV=1 - [MP701_ORYSJ]
Q8H620	22.86	6	6	12	350	39.9085	5.30029	1.13078	0.945067	1.03792	0.648567	0.759747	0.704157	0.678429	0.008825	Os06g0176700 protein OS=Oryza sativa subsp. japonica GN=Os06g0178500 PE=3 SV=1 - [Q8H620_ORYSJ]
Q653B6	3.28	2	2	2	793	88.6921	8.57275	1.09656	1.48614	1.29135	0.80419	0.949736	0.876963	0.679106	0.0089966	Potassium transporter 18 OS=Oryza sativa subsp. japonica GN=HAK18 PE=2 SV=1 - [HAK18_ORYSJ]
A0A0P0Y3X8	20.37	9	10	31	535	58.3045	6.06201	1.04116	1.00975	1.02545	0.655464	0.744034	0.699749	0.682379	0.00986646	Os11g0593000 protein OS=Oryza sativa subsp. japonica GN=Os11g0593000 PE=4 SV=1 - [A0A0P0Y3X8_ORYSJ]
A0A0P0VA78	5.2	3	3	4	808	89.3555	6.15088	1.14102	1.77654	1.45878	0.980179	1.0126	0.996392	0.683031	0.0100477	Os01g0842200 protein OS=Oryza sativa subsp. japonica GN=Os01g0842200 PE=3 SV=1 - [A0A0P0VA78_ORYSJ]
B7EQP9	35.15	1	12	34	404	45.5655	6.21436	1.26142	1.22515	1.24328	0.906513	0.792606	0.849559	0.683319	0.0101288	Amine oxidase OS=Oryza sativa subsp. japonica PE=2 SV=1 - [B7EQP9_ORYSJ]
B7EAY8	17.76	1	1	3	107	11.211	8.48486	1.97983	1.29462	1.63722	1.03338	1.21098	1.12218	0.685418	0.0107362	Os02g0664700 protein OS=Oryza sativa subsp. japonica GN=Os02g0664700 PE=2 SV=1 - [B7EAY8_ORYSJ]
Q0JRA3	10.9	2	2	2	376	39.5644	5.52881	1.42814	1.17307	1.30061	0.887033	0.89693	0.891982	0.68582	0.0108559	Os01g0112100 protein OS=Oryza sativa subsp. japonica GN=Os01g0112100 PE=2 SV=1 - [Q0JRA3_ORYSJ]
Q8S1V0	20.29	8	8	22	419	43.7586	9.20264	1.18626	1.3353	1.26078	0.861705	0.867877	0.864791	0.685918	0.0108853	Os01g0937100 protein OS=Oryza sativa subsp. japonica GN=Os01g0937100 PE=2 SV=1 - [Q8S1V0_ORYSJ]
Q5Z8H7	15.92	4	4	11	314	33.6666	7.62061	1.10411	1.1649	1.1345	0.811361	0.746053	0.778707	0.686385	0.0110261	Peroxidase OS=Oryza sativa subsp. japonica GN=prx92 PE=3 SV=1 - [Q5Z8H7_ORYSJ]
Q5SMZ2	12.63	1	1	3	95	11.3659	7.18115	1.33318	1.41376	1.37347	0.911559	0.975815	0.943687	0.687083	0.0112392	Os01g0658500 protein OS=Oryza sativa subsp. japonica GN=P0694A04.40-1 PE=4 SV=1 - [Q5SMZ2_ORYSJ]
A3A862	3.66	2	2	4	737	77.7479	7.82568	1.32912	1.3479	1.33851	0.869837	0.969674	0.919756	0.687149	0.0112596	Uncharacterized protein OS=Oryza sativa subsp. japonica GN=OsJ_07198 PE=3 SV=1 - [A3A862_ORYSJ]
Q8GVQ2	8.09	3	3	3	309	34.4794	5.18604	1.09222	1.25674	1.17448	0.994982	0.621471	0.808226	0.688158	0.0115743	Xyloglucan endotransglucosylase/hydrolase OS=Oryza sativa subsp. japonica GN=P0681F05.108-1 PE=3 SV=1 - [Q8GVQ2_ORYSJ]
A0A0P0XN73	10.63	4	4	4	527	56.8297	4.94482	1.57516	0.995767	1.28547	0.708146	1.0612	0.884675	0.688214	0.011592	Os09g0481300 protein OS=Oryza sativa subsp. japonica GN=Os09g0481300 PE=4 SV=1 - [A0A0P0XN73_ORYSJ]
Q8S0V9	10.53	3	3	6	380	42.7233	8.06006	1.15722	1.42309	1.29016	0.937108	0.840804	0.888956	0.689029	0.0118519	DnaJ-like protein OS=Oryza sativa subsp. japonica GN=Os01g0556400 PE=2 SV=1 - [Q8S0V9_ORYSJ]
Q94D75	6.95	2	3	7	547	57.8219	6.82959	1.0882	1.1561	1.12215	0.710642	0.837339	0.773991	0.689741	0.012083	Uncharacterized protein OS=Oryza sativa subsp. japonica GN=B1153F04.11 PE=4 SV=1 - [Q94D75_ORYSJ]
Q6H612	14.53	2	2	3	172	19.3368	7.40088	1.79331	1.09692	1.44511	1.00926	0.9846	0.996928	0.689862	0.0121225	Os09g0382400 protein OS=Oryza sativa subsp. japonica GN=Os09g0382400 PE=2 SV=1 - [Q6H612_ORYSJ]
Q6EN62	5.33	1	1	3	225	23.424	8.79248	1.48358	1.53643	1.51001	0.945716	1.13787	1.04179	0.689926	0.0121438	Uncharacterized protein OS=Oryza sativa subsp. japonica GN=P0453B09.16 PE=4 SV=1 - [Q6EN62_ORYSJ]
Q8H5P5	5.92	1	1	2	355	38.5636	6.46826	1.25746	1.56547	1.41146	0.964814	0.982826	0.97382	0.689936	0.0121469	Os07g0643400 protein OS=Oryza sativa subsp. japonica GN=OJ1003_C06.126 PE=2 SV=1 - [Q8H5P5_ORYSJ]
Q2QWJ6	3.03	2	2	2	627	73.4275	6.93213	1.1384	1.59012	1.36426	1.03996	0.842619	0.941289	0.689961	0.0121552	mRNA capping enzyme, C-terminal domain containing protein, expressed OS=Oryza sativa subsp. japonica GN=LOC_Os12g09120 PE=4 SV=1 - [Q2QWJ6_ORYSJ]
B7EBH4	11.54	1	4	8	234	25.7524	7.86963	1.44524	1.40376	1.4245	0.969286	0.996543	0.982914	0.690006	0.01217	Ribose-phosphate pyrophosphokinase OS=Oryza sativa subsp. japonica PE=2 SV=1 - [B7EBH4_ORYSJ]
Q8H658	2.72	1	1	2	367	37.6733	10.1987	1.45058	1.47153	1.46106	0.928667	1.08769	1.00818	0.690035	0.0121794	Chloroplast zebra-necrosis protein OS=Oryza sativa subsp. japonica GN=ZN PE=2 SV=1 - [Q8H658_ORYSJ]
Q0ITI9	4.19	1	2	4	501	55.0584	8.06006	1.21856	1.21027	1.21442	0.818229	0.858642	0.838435	0.690402	0.0123008	Os11g0249900 protein (Fragment) OS=Oryza sativa subsp. japonica GN=Os11g0249900 PE=4 SV=1 - [Q0ITI9_ORYSJ]
A0A0N7KEN1	2.22	1	1	2	631	73.1182	8.39697	0.771366	1.24486	1.00811	0.435828	0.957854	0.696841	0.691234	0.0125798	Os02g0137500 protein (Fragment) OS=Oryza sativa subsp. japonica GN=Os02g0137500 PE=4 SV=1 - [A0A0N7KEN1_ORYSJ]
A0A0P0UY56	4.9	1	1	2	143	15.6849	10.272	1.16078	1.21225	1.18651	0.858699	0.781727	0.820213	0.691279	0.012595	Os01g0149200 protein OS=Oryza sativa subsp. japonica GN=Os01g0149200 PE=4 SV=1 - [A0A0P0UY56_ORYSJ]
Q5ZCF3	2.51	1	1	5	438	48.576	9.26123	1.43702	1.41568	1.42635	1.04588	0.926709	0.986295	0.691481	0.0126633	Os01g0778700 protein OS=Oryza sativa subsp. japonica GN=Os01g0778700 PE=2 SV=1 - [Q5ZCF3_ORYSJ]
Q7XUM2	5.2	2	3	4	692	76.6436	8.79248	1.21515	1.25816	1.23665	0.887289	0.824048	0.855668	0.691923	0.0128145	OSJNBa0074L08.3 protein OS=Oryza sativa subsp. japonica GN=OSJNBa0074L08.3 PE=4 SV=1 - [Q7XUM2_ORYSJ]
B9FVB5	6.04	1	1	3	149	15.688	4.66553	1.27936	1.36026	1.31981	0.872495	0.954414	0.913455	0.692109	0.0128786	Uncharacterized protein OS=Oryza sativa subsp. japonica GN=OsJ_22957 PE=3 SV=1 - [B9FVB5_ORYSJ]
Q53NW6	34.71	2	23	70	700	75.4609	6.41748	1.54962	1.49576	1.52269	0.989933	1.12344	1.05669	0.693959	0.0135299	Phenylalanine ammonia-lyase OS=Oryza sativa subsp. japonica GN=Os11g0708900 PE=3 SV=1 - [Q53NW6_ORYSJ]
Q7XTK0	17.07	2	2	4	123	13.3318	8.92432	1.28695	0.928101	1.10752	0.697565	0.842605	0.770085	0.695322	0.0140271	Peptidyl-prolyl cis-trans isomerase OS=Oryza sativa subsp. japonica GN=Os04g0118500 PE=4 SV=2 - [Q7XTK0_ORYSJ]
Q6Z1Y6	6	1	1	2	200	21.6461	10.272	1.47922	1.52831	1.50377	1.04752	1.04434	1.04593	0.695538	0.0141075	Serotonin N-acetyltransferase 2, chloroplastic OS=Oryza sativa subsp. japonica GN=SNAT2 PE=1 SV=1 - [SNAT2_ORYSJ]
Q0E1I1	12.24	4	4	6	441	47.5465	5.64307	1.41326	1.2165	1.31488	0.77955	1.05046	0.915003	0.695883	0.0142363	Os02g0439700 protein OS=Oryza sativa subsp. japonica GN=Os02g0439700 PE=2 SV=1 - [Q0E1I1_ORYSJ]
Q761Z8	5.28	1	1	2	265	28.5268	10.0522	1.55052	1.22665	1.38858	0.988169	0.947492	0.96783	0.696991	0.0146563	BRI1-KD interacting protein 116 (Fragment) OS=Oryza sativa subsp. japonica GN=bip116 PE=2 SV=1 - [Q761Z8_ORYSJ]
A1KZI7	3.09	1	1	2	324	35.0672	9.36377	1.28245	1.29977	1.29111	0.894602	0.905775	0.900188	0.697221	0.014745	BRITTLE CULM1 (Fragment) OS=Oryza sativa subsp. japonica GN=BC1 PE=4 SV=1 - [A1KZI7_ORYSJ]
Q0D4Z3	25.3	3	3	10	166	16.2022	4.61475	1.35495	1.32492	1.33994	0.951822	0.919471	0.935647	0.698277	0.0151572	Os07g0593400 protein OS=Oryza sativa subsp. japonica GN=Os07g0593400 PE=4 SV=2 - [Q0D4Z3_ORYSJ]
Q652Q8	8.61	2	2	6	337	36.3643	5.75732	1.82404	1.24936	1.5367	1.18381	0.962341	1.07308	0.6983	0.0151663	Probable uridine nucleosidase 2 OS=Oryza sativa subsp. japonica GN=URH2 PE=2 SV=1 - [URH2_ORYSJ]
A2ZPT4	4.12	3	5	9	1458	160.081	6.72705	1.73964	0.95625	1.34795	0.941621	0.941372	0.941496	0.698468	0.0152325	Uncharacterized protein OS=Oryza sativa subsp. japonica GN=OsJ_00567 PE=4 SV=1 - [A2ZPT4_ORYSJ]
B9EX09	7.84	3	7	9	1225	135.604	7.66455	1.47006	1.08066	1.27536	0.807004	0.974641	0.890822	0.698487	0.0152401	Uncharacterized protein OS=Oryza sativa subsp. japonica GN=OsJ_04961 PE=4 SV=1 - [B9EX09_ORYSJ]
Q5VP88	21.54	1	1	2	65	6.59548	10.5063	0.925539	1.37769	1.15162	0.675111	0.933826	0.804469	0.698556	0.0152676	Os06g0584400 protein OS=Oryza sativa subsp. japonica GN=Os06g0584400 PE=4 SV=1 - [Q5VP88_ORYSJ]
Q306J3	37.25	6	6	22	306	32.9915	6.60986	1.23032	1.84111	1.53572	1.39829	0.747844	1.07307	0.698742	0.0153417	Dirigent protein OS=Oryza sativa subsp. japonica GN=JAC1 PE=2 SV=1 - [Q306J3_ORYSJ]
Q8W5H7	14.2	2	3	4	324	33.9348	4.90674	1.20998	1.3449	1.27744	0.843228	0.94374	0.893484	0.699435	0.0156199	Peroxidase OS=Oryza sativa subsp. japonica GN=prx51 PE=2 SV=1 - [Q8W5H7_ORYSJ]
Q8H855	19.85	4	4	11	262	27.2992	6.78564	1.70984	1.37977	1.5448	1.07875	1.08274	1.08074	0.699598	0.0156861	Expressed protein OS=Oryza sativa subsp. japonica GN=LOC_Os03g12560 PE=4 SV=1 - [Q8H855_ORYSJ]
Q656G2	20.14	2	2	8	144	15.8916	9.75928	1.37605	1.43047	1.40326	0.954355	1.01057	0.982462	0.700126	0.0159017	Os01g0579800 protein OS=Oryza sativa subsp. japonica GN=Os01g0579800 PE=2 SV=1 - [Q656G2_ORYSJ]
Q10QR4	10.3	2	2	2	233	26.6417	8.52881	1.40666	1.37438	1.39052	0.798262	1.14984	0.974049	0.700492	0.0160527	Modifier of rudimentary protein, expressed OS=Oryza sativa subsp. japonica GN=LOC_Os03g08770 PE=2 SV=1 - [Q10QR4_ORYSJ]
B9FKZ2	7.83	2	2	3	332	36.5917	5.47803	1.3954	1.19204	1.29372	0.909184	0.903555	0.906369	0.700591	0.0160935	Uncharacterized protein OS=Oryza sativa subsp. japonica GN=OsJ_19083 PE=4 SV=1 - [B9FKZ2_ORYSJ]
Q60F44	11.52	2	2	2	191	21.0919	8.67529	1.38955	1.07357	1.23156	0.832121	0.89743	0.864775	0.70218	0.0167637	Os05g0121500 protein OS=Oryza sativa subsp. japonica GN=Os05g0121500 PE=2 SV=1 - [Q60F44_ORYSJ]
Q6Z0E2	1.11	1	1	4	989	108.384	6.29053	1.33059	1.24247	1.28653	0.878597	0.928513	0.903555	0.702318	0.0168232	Cation-chloride cotransporter 1 OS=Oryza sativa subsp. japonica GN=CCC1 PE=2 SV=1 - [CCC1_ORYSJ]
Q6YXZ3	18.81	3	3	8	202	22.4595	5.57959	1.34355	1.39862	1.37109	0.932007	0.99448	0.963244	0.70254	0.0169191	Os02g0139100 protein OS=Oryza sativa subsp. japonica GN=Os02g0139100 PE=2 SV=1 - [Q6YXZ3_ORYSJ]
Q6ETT9	8.38	2	2	4	382	41.6304	5.30029	1.11041	1.44649	1.27845	0.90638	0.892054	0.899217	0.703366	0.0172791	Os02g0107600 protein OS=Oryza sativa subsp. japonica GN=P0017C12.10-1 PE=2 SV=1 - [Q6ETT9_ORYSJ]
B9FEV5	7.23	1	1	3	166	18.0063	10.1255	1.55006	1.34598	1.44802	0.970193	1.06732	1.01876	0.703552	0.0173611	Uncharacterized protein OS=Oryza sativa subsp. japonica GN=OsJ_14559 PE=4 SV=1 - [B9FEV5_ORYSJ]
A0A0P0XVI3	6.37	3	3	3	487	52.2076	9.24658	1.427	0.991365	1.20918	0.714177	0.98867	0.851424	0.704132	0.0176187	Os10g0469900 protein (Fragment) OS=Oryza sativa subsp. japonica GN=Os10g0469900 PE=4 SV=1 - [A0A0P0XVI3_ORYSJ]
A3B7I6	10.07	5	5	7	566	61.5959	6.97607	1.3537	1.19734	1.27552	0.860622	0.93576	0.898191	0.704174	0.0176372	Uncharacterized protein OS=Oryza sativa subsp. japonica GN=OsJ_19806 PE=4 SV=1 - [A3B7I6_ORYSJ]
Q0JA73	16.82	1	1	2	107	11.4167	5.74463	1.29999	1.15224	1.22612	0.743881	0.98348	0.86368	0.704403	0.0177399	Vacuolar ATPase assembly integral membrane protein VMA21 homolog OS=Oryza sativa subsp. japonica GN=Os04g0612900 PE=2 SV=1 - [Q0JA73_ORYSJ]
Q6K908	3.5	1	1	2	428	48.0297	6.29053	1.09929	1.2092	1.15425	0.823212	0.803264	0.813238	0.704562	0.0178116	Actin-related protein 3 OS=Oryza sativa subsp. japonica GN=ARP3 PE=2 SV=1 - [ARP3_ORYSJ]
Q6K9U2	10.39	2	2	6	279	30.0629	5.84619	1.37007	1.38137	1.37572	1.02447	0.914532	0.9695	0.704723	0.0178841	Replication protein A 32 kDa subunit A OS=Oryza sativa subsp. japonica GN=RPA2A PE=1 SV=1 - [RFA2A_ORYSJ]
A3AAP1	3.14	3	3	4	1177	130.935	5.99854	1.29537	1.20556	1.25047	0.862036	0.90104	0.881538	0.704967	0.0179951	Uncharacterized protein OS=Oryza sativa subsp. japonica GN=OsJ_08134 PE=4 SV=1 - [A3AAP1_ORYSJ]
Q7XTJ5	15.85	1	1	3	82	8.57067	9.56885	1.58721	1.56565	1.57643	1.08155	1.14425	1.1129	0.70596	0.0184512	OSJNBa0020P07.9 protein OS=Oryza sativa subsp. japonica GN=Os04g0119000 PE=2 SV=2 - [Q7XTJ5_ORYSJ]
Q8GZX2	14.37	2	2	2	167	18.288	4.76709	0.90379	1.51573	1.20976	1.08945	0.618678	0.854064	0.705977	0.0184589	LOC496359 protein, putative, expressed OS=Oryza sativa subsp. japonica GN=OSJNBa0090O10.11 PE=2 SV=1 - [Q8GZX2_ORYSJ]
Q60EX6	10.31	5	7	19	883	96.2212	6.34131	1.05555	1.42024	1.23789	0.8737	0.876813	0.875256	0.707054	0.0189643	Serine/threonine-protein phosphatase BSL1 homolog OS=Oryza sativa subsp. japonica GN=BSL1 PE=2 SV=1 - [BSL1_ORYSJ]
B9FWC0	42.24	28	29	88	831	95.1365	6.82959	0.941318	1.43592	1.18862	0.958832	0.722329	0.84058	0.707191	0.0190294	Uncharacterized protein OS=Oryza sativa subsp. japonica GN=OsJ_23651 PE=3 SV=1 - [B9FWC0_ORYSJ]
A3BHN5	2.81	2	3	5	1066	113.359	6.66846	1.41435	1.18616	1.30026	0.908828	0.931033	0.91993	0.7075	0.0191769	Uncharacterized protein OS=Oryza sativa subsp. japonica GN=OsJ_23504 PE=4 SV=1 - [A3BHN5_ORYSJ]
Q8LQG0	3.39	1	1	3	502	55.1415	7.02002	1.23133	1.28009	1.25571	0.870839	0.906419	0.888629	0.70767	0.0192584	Leaf senescence protein-like OS=Oryza sativa subsp. japonica GN=Os01g0914800 PE=4 SV=1 - [Q8LQG0_ORYSJ]
Q5N7I2	2.87	1	1	2	383	43.1092	9.43701	0.998456	1.39877	1.19862	0.968232	0.728534	0.848383	0.707803	0.0193224	Os01g0883200 protein OS=Oryza sativa subsp. japonica GN=Os01g0883200 PE=4 SV=1 - [Q5N7I2_ORYSJ]
Q84ZB9	6.02	1	1	2	133	14.4122	9.37842	1.24163	1.26654	1.25409	0.872603	0.903013	0.887808	0.707931	0.0193846	Os07g0549800 protein OS=Oryza sativa subsp. japonica GN=P0534A03.127 PE=2 SV=1 - [Q84ZB9_ORYSJ]
A3CB18	2.33	1	1	3	600	66.5425	7.48877	1.20881	1.2377	1.22325	0.825643	0.907385	0.866514	0.708368	0.0195965	Uncharacterized protein OS=Oryza sativa subsp. japonica GN=OsJ_33820 PE=4 SV=1 - [A3CB18_ORYSJ]
Q0IMM9	16.35	1	1	2	104	11.7355	6.65381	1.306	1.20843	1.25721	0.866976	0.915206	0.891091	0.708782	0.0197991	Os12g0560400 protein (Fragment) OS=Oryza sativa subsp. japonica GN=Os12g0560400 PE=3 SV=1 - [Q0IMM9_ORYSJ]
Q2R2Z8	6.75	3	3	6	489	51.5466	7.15186	1.24261	1.24327	1.24294	0.904917	0.857596	0.881256	0.70901	0.0199114	Expressed protein OS=Oryza sativa subsp. japonica GN=LOC_Os11g34140 PE=4 SV=1 - [Q2R2Z8_ORYSJ]
Q7XMP4	6.9	1	2	6	319	33.8765	4.89404	1.11617	1.53466	1.32541	0.962432	0.917563	0.939997	0.709211	0.0200108	Peroxidase OS=Oryza sativa subsp. japonica GN=prx57 PE=2 SV=2 - [Q7XMP4_ORYSJ]
Q850Y6	10	1	1	3	150	15.8491	6.43018	1.36717	1.51023	1.4387	1.07154	0.972967	1.02225	0.710541	0.0206793	Expressed protein OS=Oryza sativa subsp. japonica GN=OSJNBb0027B08.19 PE=4 SV=1 - [Q850Y6_ORYSJ]
Q69MC9	5.88	1	1	4	306	33.7467	8.07471	1.29133	1.36651	1.32892	0.921987	0.96803	0.945008	0.71111	0.0209709	Carbonic anhydrase OS=Oryza sativa subsp. japonica GN=Os09g0464000 PE=2 SV=1 - [Q69MC9_ORYSJ]
Q6ZJR6	13.99	3	3	4	293	33.8959	9.5835	1.5659	1.11004	1.33797	1.01138	0.891513	0.951445	0.711111	0.0209713	Os08g0155000 protein OS=Oryza sativa subsp. japonica GN=Os08g0155000 PE=2 SV=1 - [Q6ZJR6_ORYSJ]
B9FQ73	9.99	6	7	15	1081	115.773	5.97314	1.21666	1.44756	1.33211	0.906991	0.991601	0.949296	0.712626	0.0217635	Uncharacterized protein OS=Oryza sativa subsp. japonica GN=OsJ_22152 PE=4 SV=1 - [B9FQ73_ORYSJ]
Q9LI27	7.42	2	2	3	391	41.7957	5.38916	1.32408	1.37493	1.34951	0.986557	0.937456	0.962006	0.712858	0.0218871	Os01g0235900 protein OS=Oryza sativa subsp. japonica GN=Os01g0235900 PE=4 SV=1 - [Q9LI27_ORYSJ]
Q7F8R5	11.36	2	2	3	220	23.061	7.86963	1.55286	1.13756	1.34521	0.893297	1.02664	0.959968	0.71362	0.0222968	Os02g0193900 protein OS=Oryza sativa subsp. japonica GN=P0437H03.127 PE=2 SV=1 - [Q7F8R5_ORYSJ]
Q6H5V3	8.5	2	2	2	353	38.4744	6.03662	0.759983	1.22697	0.993476	0.577424	0.841345	0.709385	0.714043	0.022527	ALG2-interacting protein X-like OS=Oryza sativa subsp. japonica GN=Os02g0638400 PE=2 SV=1 - [Q6H5V3_ORYSJ]
Q0J0U6	3.77	1	2	5	477	51.5853	5.87158	1.16106	1.31133	1.23619	0.875744	0.889712	0.882728	0.71407	0.0225415	Glycosyltransferase OS=Oryza sativa subsp. japonica GN=Os09g0482900 PE=2 SV=1 - [Q0J0U6_ORYSJ]
B9FMJ3	5.74	3	4	8	819	90.4064	5.78271	1.17338	1.26053	1.21696	0.854517	0.884416	0.869466	0.71446	0.0227553	Kinesin-like protein KIN-13A OS=Oryza sativa subsp. japonica GN=KIN13A PE=1 SV=1 - [KN13A_ORYSJ]
Q8GVI2	2.23	1	1	3	807	90.3676	8.98291	1.33112	1.3413	1.33621	0.968119	0.942517	0.955318	0.714947	0.0230248	Os07g0222200 protein OS=Oryza sativa subsp. japonica GN=P0592C06.121 PE=4 SV=1 - [Q8GVI2_ORYSJ]
Q94LH1	4.38	2	2	3	776	86.9393	5.32568	1.12122	1.03578	1.0785	0.695105	0.847423	0.771264	0.715125	0.0231241	Os03g0395300 protein OS=Oryza sativa subsp. japonica GN=LOC_Os03g27800 PE=2 SV=1 - [Q94LH1_ORYSJ]
B9EX65	4.86	3	3	5	905	96.9435	6.96143	1.02758	1.40054	1.21406	0.831383	0.906118	0.868751	0.715574	0.0233754	Uncharacterized protein OS=Oryza sativa subsp. japonica GN=OsJ_01979 PE=4 SV=1 - [B9EX65_ORYSJ]
Q7X8P2	13.86	2	2	2	202	21.5389	4.75439	0.995602	1.67791	1.33676	1.0522	0.861264	0.956731	0.715711	0.0234526	OSJNBa0036B21.25 protein OS=Oryza sativa subsp. japonica GN=Os04g0459600 PE=2 SV=1 - [Q7X8P2_ORYSJ]
Q7XJ39	45.76	2	5	45	118	11.4937	8.52881	1.63077	1.10439	1.36758	0.871845	1.087	0.979421	0.716172	0.0237138	Non-specific lipid-transfer protein 2A OS=Oryza sativa subsp. japonica GN=LTP2-A PE=3 SV=2 - [NLT2A_ORYSJ]
A3AUS0	9.92	3	3	5	494	54.1063	9.72998	1.14558	1.56955	1.35757	1.00297	0.942314	0.972643	0.716461	0.0238788	Uncharacterized protein OS=Oryza sativa subsp. japonica GN=OsJ_15147 PE=4 SV=1 - [A3AUS0_ORYSJ]
Q67J10	16.54	4	4	7	387	40.8834	6.1001	1.42756	1.30092	1.36424	0.986874	0.968531	0.977703	0.716665	0.0239957	Os09g0460300 protein OS=Oryza sativa subsp. japonica GN=Os09g0460300 PE=2 SV=1 - [Q67J10_ORYSJ]
Q10QG5	7.16	3	3	6	517	55.584	8.66064	1.09777	0.81434	0.956055	0.728383	0.6422	0.685291	0.716791	0.0240684	Mannitol transporter, putative, expressed OS=Oryza sativa subsp. japonica GN=LOC_Os03g10090 PE=2 SV=1 - [Q10QG5_ORYSJ]
Q0IU69	14.76	1	4	9	332	36.4829	9.29053	1.3243	1.58489	1.45459	1.13359	0.95241	1.043	0.717039	0.0242115	Os11g0181700 protein OS=Oryza sativa subsp. japonica GN=Os11g0181700 PE=2 SV=1 - [Q0IU69_ORYSJ]
Q5VP94	14.35	4	4	11	460	51.657	5.80811	0.96144	1.18834	1.07489	0.765213	0.77655	0.770881	0.717173	0.0242893	Histone deacetylase OS=Oryza sativa subsp. japonica GN=P0498C03.28-2 PE=2 SV=1 - [Q5VP94_ORYSJ]
A0A0P0X6F8	11.42	1	2	3	219	23.9991	7.34229	1.00804	2.01492	1.51148	1.20583	0.962871	1.08435	0.717411	0.0244276	Os07g0485400 protein (Fragment) OS=Oryza sativa subsp. japonica GN=Os07g0485400 PE=4 SV=1 - [A0A0P0X6F8_ORYSJ]
A0A0N7KJS9	14.97	2	2	6	187	20.2301	6.68311	1.08102	1.11791	1.09946	0.765331	0.812388	0.788859	0.717495	0.0244765	Os04g0641400 protein (Fragment) OS=Oryza sativa subsp. japonica GN=Os04g0641400 PE=4 SV=1 - [A0A0N7KJS9_ORYSJ]
Q84TW3	7.63	2	2	8	367	41.1881	9.26123	1.3177	1.42227	1.36998	0.963895	1.0021	0.982996	0.717524	0.0244939	Os03g0815900 protein OS=Oryza sativa subsp. japonica GN=Os03g0815900 PE=4 SV=1 - [Q84TW3_ORYSJ]
Q8GRT8	5.24	2	2	3	286	29.9166	7.82568	1.04103	1.70495	1.37299	1.0346	0.936341	0.985472	0.717757	0.0246301	Aquaporin PIP2-4 OS=Oryza sativa subsp. japonica GN=PIP2-4 PE=2 SV=1 - [PIP24_ORYSJ]
Q94DY4	9.39	2	2	5	213	22.9688	5.13525	1.04968	1.39505	1.22236	0.94163	0.813227	0.877429	0.717814	0.0246637	Os01g0781000 protein OS=Oryza sativa subsp. japonica GN=Os01g0781000 PE=2 SV=1 - [Q94DY4_ORYSJ]
Q6YWY5	6.25	3	4	5	736	85.6955	7.57666	1.78416	1.34207	1.56311	1.15328	1.09313	1.12321	0.71857	0.0251109	Os02g0746000 protein OS=Oryza sativa subsp. japonica GN=Os02g0746000 PE=2 SV=1 - [Q6YWY5_ORYSJ]
Q5Z9J0	14.48	5	6	8	580	65.9036	7.44482	1.20055	1.39928	1.29992	0.927639	0.940618	0.934129	0.718607	0.025133	Mitogen-activated protein kinase 12 OS=Oryza sativa subsp. japonica GN=MPK12 PE=1 SV=2 - [MPK12_ORYSJ]
Q2R0R2	7.42	3	3	6	512	58.447	9.18799	1.23048	1.18926	1.20987	0.949575	0.789674	0.869624	0.718778	0.0252352	Cytochrome P450 family protein, expressed OS=Oryza sativa subsp. japonica GN=Os11g0635500 PE=2 SV=1 - [Q2R0R2_ORYSJ]
Q5Z9X9	9.06	4	4	4	662	72.2045	6.31592	1.08331	1.29724	1.19028	1.00131	0.711391	0.856353	0.719455	0.0256431	Os06g0342500 protein OS=Oryza sativa subsp. japonica GN=P0459H02.14 PE=4 SV=1 - [Q5Z9X9_ORYSJ]
Q5JJJ8	5.63	1	1	2	231	24.9231	7.97217	1.33121	1.38906	1.36013	0.840391	1.11709	0.978742	0.719592	0.0257266	Os01g0920100 protein OS=Oryza sativa subsp. japonica GN=Os01g0920100 PE=2 SV=1 - [Q5JJJ8_ORYSJ]
B9FHA5	18.52	4	4	4	270	28.2737	6.65381	1.13468	1.4949	1.31479	1.01384	0.878401	0.94612	0.719597	0.0257294	Uncharacterized protein OS=Oryza sativa subsp. japonica GN=OsJ_19327 PE=4 SV=1 - [B9FHA5_ORYSJ]
Q8H3A7	2.65	2	2	6	980	108.311	6.01123	1.46017	1.32707	1.39362	0.990314	1.01592	1.00312	0.719793	0.0258487	Exportin-T OS=Oryza sativa subsp. japonica GN=Os07g0613300 PE=2 SV=1 - [XPOT_ORYSJ]
Q6YVX4	18.35	1	1	2	109	11.0888	5.0083	1.12514	1.24519	1.18516	0.856387	0.849906	0.853146	0.719856	0.025887	Molybdopterin synthase sulfur carrier subunit OS=Oryza sativa subsp. japonica GN=Os02g0558300 PE=3 SV=1 - [MOC2A_ORYSJ]
Q69UE6	2.48	1	1	2	443	47.3502	6.26514	1.34851	1.23941	1.29396	0.913466	0.952392	0.932929	0.720987	0.0265855	Acyl transferase 10 OS=Oryza sativa subsp. japonica GN=AT10 PE=3 SV=1 - [AT10_ORYSJ]
Q69IM6	43.04	6	6	24	158	17.1351	7.37158	1.22965	1.3091	1.26938	0.897515	0.933901	0.915708	0.721384	0.0268344	Os09g0514600 protein OS=Oryza sativa subsp. japonica GN=Os09g0514600 PE=4 SV=1 - [Q69IM6_ORYSJ]
Q7G2B5	37.36	4	4	20	91	9.27555	8.90967	1.07353	1.338	1.20576	0.834416	0.90644	0.870428	0.721889	0.0271535	Nonspecific lipid-transfer protein 2, putative, expressed OS=Oryza sativa subsp. japonica GN=Os10g0505700 PE=2 SV=1 - [Q7G2B5_ORYSJ]
Q69Y17	63.95	2	14	53	319	34.2552	5.96045	1.03501	1.4106	1.22281	0.856398	0.909251	0.882825	0.721967	0.0272031	Putative PrMC3 OS=Oryza sativa subsp. japonica GN=P0537F07.16 PE=4 SV=1 - [Q69Y17_ORYSJ]
Q5QMW8	3.63	4	4	7	1183	130.815	5.38916	1.05894	1.66319	1.36106	0.941763	1.02529	0.983525	0.722617	0.0276189	HEAT repeat-containing protein-like OS=Oryza sativa subsp. japonica GN=Os01g0514300 PE=2 SV=1 - [Q5QMW8_ORYSJ]
Q0JCW8	9.3	1	1	3	129	14.5015	5.07178	1.37511	1.22923	1.30217	0.949379	0.933208	0.941293	0.722864	0.0277786	Os04g0445800 protein OS=Oryza sativa subsp. japonica GN=Os04g0445800 PE=4 SV=1 - [Q0JCW8_ORYSJ]
Q7Y180	13.6	3	3	4	272	28.7252	4.09424	1.06208	1.79661	1.42935	1.08942	0.978818	1.03412	0.723489	0.0281852	Acidic leucine-rich nuclear phosphoprotein 32-related protein 2 OS=Oryza sativa subsp. japonica GN=Os03g0668900 PE=2 SV=1 - [AN322_ORYSJ]
Q0JI34	7.59	1	1	2	145	15.3123	8.23584	1.33679	1.36252	1.34965	0.912054	1.0415	0.976777	0.723724	0.0283388	PRA1 family protein (Fragment) OS=Oryza sativa subsp. japonica GN=Os01g0827400 PE=3 SV=1 - [Q0JI34_ORYSJ]
Q6YV88	20.27	7	7	9	518	57.379	8.06006	1.05444	1.18427	1.11935	0.75415	0.866744	0.810447	0.724032	0.0285421	Ent-cassadiene C2-hydroxylase OS=Oryza sativa subsp. japonica GN=CYP71Z7 PE=1 SV=1 - [C71Z7_ORYSJ]
Q5Z4E5	8.1	3	3	11	469	48.1398	6.97607	1.2916	1.09916	1.19538	0.835174	0.895954	0.865564	0.724094	0.0285829	Os06g0304600 protein OS=Oryza sativa subsp. japonica GN=B1386G10.6-1 PE=2 SV=1 - [Q5Z4E5_ORYSJ]
Q9FTE2	9.27	3	3	5	518	57.3794	6.29053	1.18368	1.25886	1.22127	0.805779	0.963978	0.884879	0.724558	0.0288915	Os01g0118700 protein OS=Oryza sativa subsp. japonica GN=Os01g0118700 PE=2 SV=1 - [Q9FTE2_ORYSJ]
B9F439	7.65	5	8	19	1321	143.996	6.771	1.03561	1.13786	1.08674	0.836087	0.739449	0.787768	0.724891	0.0291143	Uncharacterized protein OS=Oryza sativa subsp. japonica GN=OsJ_08775 PE=4 SV=1 - [B9F439_ORYSJ]
Q6ETX3	7.89	1	1	3	228	23.8679	9.08545	1.16779	1.48258	1.32519	0.972723	0.952174	0.962448	0.726274	0.0300551	U1 small nuclear ribonucleoprotein C OS=Oryza sativa subsp. japonica GN=Os02g0266100 PE=2 SV=1 - [Q6ETX3_ORYSJ]
Q6EP64	6.69	4	4	5	777	81.7966	5.08447	1.13968	1.60886	1.37427	0.966558	1.03065	0.998605	0.726645	0.0303111	Hydroxyproline-rich glycoprotein family protein-like OS=Oryza sativa subsp. japonica GN=B1077E10.22 PE=4 SV=1 - [Q6EP64_ORYSJ]
Q0J8V7	7.88	2	2	6	330	33.7758	7.82568	1.37582	1.21627	1.29605	0.910511	0.97371	0.942111	0.726911	0.0304965	Os04g0685200 protein (Fragment) OS=Oryza sativa subsp. japonica GN=Os04g0685200 PE=3 SV=1 - [Q0J8V7_ORYSJ]
B7F4K7	4.12	1	1	2	461	50.197	7.25439	1.22118	1.26907	1.24513	0.969729	0.842145	0.905937	0.727586	0.0309697	cDNA clone:002-103-E06, full insert sequence OS=Oryza sativa subsp. japonica GN=OsJ_02611 PE=2 SV=1 - [B7F4K7_ORYSJ]
A3C1F6	8.08	2	2	2	334	36.1693	7.03467	1.3345	1.28011	1.3073	0.973274	0.929969	0.951622	0.727927	0.0312111	Uncharacterized protein OS=Oryza sativa subsp. japonica GN=OsJ_30313 PE=4 SV=1 - [A3C1F6_ORYSJ]
A3AB41	5.35	1	1	3	243	25.3386	10.3306	1.03412	1.68945	1.36179	0.991222	0.991692	0.991457	0.728056	0.0313028	Uncharacterized protein OS=Oryza sativa subsp. japonica GN=OsJ_08291 PE=4 SV=1 - [A3AB41_ORYSJ]
Q6L517	9.17	3	3	7	458	51.4535	7.21045	1.13864	1.20905	1.17384	0.868243	0.84178	0.855011	0.728387	0.0315391	Os05g0462500 protein OS=Oryza sativa subsp. japonica GN=Os05g0462500 PE=4 SV=1 - [Q6L517_ORYSJ]
B9FRZ7	15.38	2	2	3	169	18.8032	5.21143	1.18996	1.3695	1.27973	0.864002	1.00069	0.932345	0.728547	0.0316533	Uncharacterized protein OS=Oryza sativa subsp. japonica GN=OsJ_20458 PE=4 SV=1 - [B9FRZ7_ORYSJ]
Q84R74	6.35	3	3	4	756	81.504	5.56689	1.27948	1.46521	1.37234	0.961463	1.03856	1.00001	0.728692	0.0317575	Endo-1,4-beta-xylanase, putative, expressed OS=Oryza sativa subsp. japonica GN=OSJNBa0035I24.13 PE=4 SV=1 - [Q84R74_ORYSJ]
A3CJU8	10.87	3	3	6	230	25.3878	5.31299	1.36536	1.12558	1.24547	0.895975	0.919231	0.907603	0.728723	0.0317798	Uncharacterized protein OS=Oryza sativa subsp. japonica GN=OsJ_37018 PE=3 SV=1 - [A3CJU8_ORYSJ]
Q6YZW6	2.6	1	1	3	385	41.0334	7.6792	1.23457	1.12707	1.18082	0.819549	0.906303	0.862926	0.730786	0.0332935	Os08g0520000 protein OS=Oryza sativa subsp. japonica GN=Os08g0520000 PE=2 SV=1 - [Q6YZW6_ORYSJ]
Q5N942	17.22	2	6	9	360	41.952	6.48096	1.19872	1.32262	1.26067	0.874987	0.968194	0.921591	0.731032	0.0334782	Serine/threonine-protein kinase SAPK4 OS=Oryza sativa subsp. japonica GN=SAPK4 PE=2 SV=2 - [SAPK4_ORYSJ]
Q9LWZ6	41.39	10	12	51	360	38.6987	8.1626	0.860676	0.949153	0.904915	0.641624	0.681462	0.661543	0.731055	0.0334954	L-lactate dehydrogenase OS=Oryza sativa subsp. japonica GN=Os06g0104900 PE=2 SV=1 - [Q9LWZ6_ORYSJ]
Q5JMK3	15.79	5	5	7	380	42.4434	6.0874	1.20602	1.25686	1.23144	0.883495	0.917589	0.900542	0.731292	0.0336739	Os01g0936800 protein OS=Oryza sativa subsp. japonica GN=Os01g0936800 PE=2 SV=1 - [Q5JMK3_ORYSJ]
Q2QXJ7	12.77	3	3	3	274	31.6326	8.1333	1.14201	1.25635	1.19918	0.926875	0.82855	0.877712	0.731928	0.0341559	Syntaxin 81, putative OS=Oryza sativa subsp. japonica GN=LOC_Os12g05810 PE=4 SV=1 - [Q2QXJ7_ORYSJ]
Q0JGA3	7.78	1	1	2	180	19.6513	9.0415	1.35693	1.38524	1.37109	1.11862	0.889089	1.00386	0.732159	0.0343327	Os01g0934400 protein (Fragment) OS=Oryza sativa subsp. japonica GN=Os01g0934400 PE=4 SV=1 - [Q0JGA3_ORYSJ]
Q7XRW9	3.8	1	1	3	342	36.8491	9.12939	1.25731	1.32659	1.29195	0.844427	1.04864	0.946534	0.732639	0.0347019	Rhomboid-like protein OS=Oryza sativa subsp. japonica GN=Os04g0569300 PE=2 SV=2 - [Q7XRW9_ORYSJ]
Q2RAY1	27.18	1	5	10	298	32.9772	7.79639	1.40426	1.39274	1.3985	0.992522	1.05719	1.02486	0.732827	0.0348471	Heterogeneous nuclear ribonucleoprotein, putative, expressed OS=Oryza sativa subsp. japonica GN=Os11g0133600 PE=2 SV=1 - [Q2RAY1_ORYSJ]
B7EE42	6.09	2	2	2	394	43.7393	7.45947	1.13117	1.48652	1.30884	0.998796	0.920516	0.959656	0.73321	0.0351444	cDNA clone:J013122O17, full insert sequence OS=Oryza sativa subsp. japonica PE=2 SV=1 - [B7EE42_ORYSJ]
A3BJV7	14.6	4	4	4	411	43.9111	5.47803	1.28826	1.1881	1.23818	0.834615	0.985408	0.910012	0.734958	0.0365297	Glycosyltransferase OS=Oryza sativa subsp. japonica GN=OsJ_24286 PE=3 SV=1 - [A3BJV7_ORYSJ]
Q8RV78	17.61	5	9	22	636	70.7234	6.75635	1.18606	1.43558	1.31082	0.974966	0.952378	0.963672	0.735167	0.0366979	Putative phosphoenolpyruvate carboxykinase OS=Oryza sativa subsp. japonica GN=OsJ_31009 PE=3 SV=1 - [Q8RV78_ORYSJ]
Q6YU95	2.31	1	1	3	519	57.0647	9.67139	1.31183	1.23921	1.27552	0.891048	0.984538	0.937793	0.735226	0.0367453	Os02g0101100 protein OS=Oryza sativa subsp. japonica GN=Os02g0101100 PE=2 SV=1 - [Q6YU95_ORYSJ]
Q6EP66	18.81	3	4	9	303	33.4939	5.12256	1.15625	1.38541	1.27083	0.934502	0.934512	0.934507	0.735351	0.0368467	Phosphoglycolate phosphatase OS=Oryza sativa subsp. japonica GN=B1077E10.18-1 PE=2 SV=1 - [Q6EP66_ORYSJ]
A3C1F1	4.15	3	3	5	892	97.0981	5.99854	1.11696	1.39345	1.25521	0.971378	0.875674	0.923526	0.735757	0.0371766	Os09g0557700 protein OS=Oryza sativa subsp. japonica GN=Os09g0557700 PE=4 SV=1 - [A3C1F1_ORYSJ]
Q10P22	5.66	1	1	2	318	35.145	8.73389	1.40792	1.26354	1.33573	0.962373	1.00341	0.982893	0.735846	0.0372491	Os03g0249900 protein OS=Oryza sativa subsp. japonica GN=LOC_Os03g14580 PE=2 SV=1 - [Q10P22_ORYSJ]
Q67V42	10.56	2	2	4	303	33.9985	5.69385	1.30606	1.16655	1.23631	0.892572	0.928168	0.91037	0.736363	0.0376731	MutT domain protein-like OS=Oryza sativa subsp. japonica GN=Os06g0634300 PE=3 SV=1 - [Q67V42_ORYSJ]
Q6ESG7	17.77	3	3	5	197	21.5147	10.4771	1.36552	1.13104	1.24828	0.846782	0.991734	0.919258	0.736419	0.0377195	Os02g0666600 protein OS=Oryza sativa subsp. japonica GN=Os02g0666600 PE=4 SV=1 - [Q6ESG7_ORYSJ]
Q69MD2	10.22	3	3	5	372	39.472	8.52881	1.30934	1.83511	1.57222	1.20767	1.10803	1.15785	0.736441	0.037738	Os09g0463700 protein OS=Oryza sativa subsp. japonica GN=Os09g0463700 PE=2 SV=1 - [Q69MD2_ORYSJ]
B9FJQ3	10.96	2	2	8	219	22.967	9.96436	1.27114	1.06586	1.1685	0.890889	0.830252	0.86057	0.736472	0.0377634	PRA1 family protein OS=Oryza sativa subsp. japonica GN=OsJ_18899 PE=3 SV=1 - [B9FJQ3_ORYSJ]
Q10CW1	11.33	4	4	6	556	61.6626	6.3667	1.23818	1.31905	1.27861	0.936396	0.947478	0.941937	0.736686	0.0379403	Protein kinase family protein, putative, expressed OS=Oryza sativa subsp. japonica GN=LOC_Os03g53720 PE=4 SV=1 - [Q10CW1_ORYSJ]
Q7G794	9.35	4	7	17	866	96.1909	5.56689	1.0346	1.58099	1.30779	0.945241	0.982129	0.963685	0.736879	0.038101	Putative linoleate 9S-lipoxygenase 3 OS=Oryza sativa subsp. japonica GN=Os03g0700400 PE=3 SV=1 - [LOX3_ORYSJ]
Q7XNZ0	27.42	1	6	12	310	33.7224	5.37646	1.37604	1.24526	1.31065	0.922227	1.01017	0.966197	0.737188	0.0383584	OSJNBa0081C01.18 protein OS=Oryza sativa subsp. japonica GN=OSJNBa0081C01.18 PE=3 SV=2 - [Q7XNZ0_ORYSJ]
Q0D9Q1	8.33	5	6	7	804	90.6663	8.44092	1.49548	1.01458	1.25503	0.962236	0.888722	0.925479	0.737416	0.0385492	Os06g0704400 protein OS=Oryza sativa subsp. japonica GN=Os06g0704400 PE=4 SV=2 - [Q0D9Q1_ORYSJ]
Q8HCN9	5.11	2	2	3	352	42.0699	10.7554	1.12064	1.40148	1.26106	0.944577	0.915699	0.930138	0.737584	0.0386907	Ribosomal protein S4 OS=Oryza sativa subsp. japonica GN=rps4 PE=4 SV=2 - [Q8HCN9_ORYSJ]
Q69UB7	8.18	1	1	2	391	41.6593	6.27783	1.19959	1.33622	1.2679	0.920248	0.950785	0.935517	0.737845	0.0389102	Os07g0525500 protein OS=Oryza sativa subsp. japonica GN=P0678G09.18 PE=3 SV=1 - [Q69UB7_ORYSJ]
Q5CAF8	1.84	3	3	4	2122	237.409	7.6499	1.30241	1.12165	1.21203	0.892369	0.896799	0.894584	0.738088	0.0391162	OSJNBa0065H10.9 protein OS=Oryza sativa subsp. japonica GN=OSJNBa0065H10.9 PE=4 SV=1 - [Q5CAF8_ORYSJ]
Q0DJ33	11.84	4	4	7	380	44.1787	7.09326	1.08464	0.853278	0.96896	0.774978	0.656119	0.715549	0.738471	0.0394429	Guanine nucleotide-binding protein alpha-1 subunit OS=Oryza sativa subsp. japonica GN=GPA1 PE=1 SV=2 - [GPA1_ORYSJ]
Q6L4S2	21.97	5	5	7	314	34.927	8.54346	1.36906	1.02696	1.19801	0.829789	0.940072	0.884931	0.738668	0.0396116	Os05g0592000 protein OS=Oryza sativa subsp. japonica GN=Os05g0592000 PE=3 SV=1 - [Q6L4S2_ORYSJ]
B9G7S5	4.96	2	2	2	605	67.5916	7.59131	1.05875	1.36043	1.20959	0.95646	0.831086	0.893773	0.738905	0.0398148	Uncharacterized protein OS=Oryza sativa subsp. japonica GN=OsJ_30890 PE=4 SV=1 - [B9G7S5_ORYSJ]
Q0J0M6	3.51	3	3	3	1055	113.922	5.10986	1.05521	1.51097	1.28309	0.94567	0.95269	0.94918	0.739761	0.0405567	Ubiquitinyl hydrolase 1 OS=Oryza sativa subsp. japonica GN=Os09g0505100 PE=2 SV=1 - [Q0J0M6_ORYSJ]
Q7XI89	6.23	3	3	6	658	73.4763	5.31299	1.03293	1.36727	1.2001	0.912227	0.865333	0.88878	0.740587	0.0412838	Os07g0581300 protein OS=Oryza sativa subsp. japonica GN=Os07g0581300 PE=2 SV=1 - [Q7XI89_ORYSJ]
A3AVQ5	3.63	1	1	2	468	51.9821	8.83643	1.31404	1.4802	1.39712	1.06559	1.004	1.03479	0.740663	0.0413506	Carboxypeptidase OS=Oryza sativa subsp. japonica GN=OsJ_15522 PE=3 SV=1 - [A3AVQ5_ORYSJ]
Q0D593	14.94	3	3	6	261	28.9521	8.08936	1.06281	1.27789	1.17035	0.8758	0.861119	0.868459	0.742053	0.0425977	Os07g0573300 protein OS=Oryza sativa subsp. japonica GN=Os07g0573300 PE=4 SV=1 - [Q0D593_ORYSJ]
Q6ZGU9	7.22	2	2	5	291	30.1557	9.20264	1.35122	1.37432	1.36277	1.03019	0.993962	1.01208	0.742658	0.0431504	Expansin-A5 OS=Oryza sativa subsp. japonica GN=EXPA5 PE=2 SV=1 - [EXPA5_ORYSJ]
Q10P08	16.87	4	4	8	326	34.9329	7.09326	1.07353	1.45623	1.26488	0.984905	0.894035	0.93947	0.742737	0.0432221	Esterase, putative, expressed OS=Oryza sativa subsp. japonica GN=LOC_Os03g14730 PE=2 SV=1 - [Q10P08_ORYSJ]
Q0DHY1	4.63	1	1	3	281	30.6481	8.85107	1.12994	1.17402	1.15198	0.91484	0.79641	0.855625	0.742745	0.0432296	Os05g0431700 protein (Fragment) OS=Oryza sativa subsp. japonica GN=Os05g0431700 PE=4 SV=1 - [Q0DHY1_ORYSJ]
B9F3K8	2.19	3	3	4	1233	137.051	9.02686	1.28209	1.09945	1.19077	0.971891	0.797049	0.88447	0.742771	0.0432534	Uncharacterized protein OS=Oryza sativa subsp. japonica GN=OsJ_08619 PE=4 SV=1 - [B9F3K8_ORYSJ]
Q84U04	13.62	1	5	18	492	55.9955	6.02393	0.96145	1.14098	1.05121	0.863442	0.699266	0.781354	0.743286	0.0437292	Glutamate decarboxylase OS=Oryza sativa subsp. japonica GN=GAD3 PE=2 SV=1 - [Q84U04_ORYSJ]
Q0D576	5.54	2	2	5	379	41.3954	9.96436	1.34685	1.35098	1.34891	1.02896	0.977222	1.00309	0.743628	0.044047	Probable homogentisate phytyltransferase 2, chloroplastic OS=Oryza sativa subsp. japonica GN=HPT2 PE=3 SV=2 - [HPT2_ORYSJ]
Q0DKA5	5.01	2	2	3	439	47.13	6.78564	1.24126	1.14751	1.19439	0.89244	0.884215	0.888328	0.743752	0.0441626	Acyl transferase 7 OS=Oryza sativa subsp. japonica GN=AT7 PE=2 SV=1 - [AT7_ORYSJ]
A3BAW2	3.52	1	2	8	483	53.3062	7.50342	1.34789	1.59236	1.47012	1.16351	1.02381	1.09366	0.743924	0.0443225	Uncharacterized protein OS=Oryza sativa subsp. japonica GN=OsJ_21038 PE=3 SV=1 - [A3BAW2_ORYSJ]
B9G0Z0	1.65	1	2	4	1455	158.63	6.30322	1.01371	1.12933	1.07152	0.704263	0.891825	0.798044	0.744778	0.0451285	Uncharacterized protein OS=Oryza sativa subsp. japonica GN=OsJ_27363 PE=4 SV=1 - [B9G0Z0_ORYSJ]
Q5N9G9	2.22	2	2	5	720	81.893	5.42725	1.19996	1.43614	1.31805	0.985909	0.97782	0.981865	0.744937	0.045279	Os01g0877300 protein OS=Oryza sativa subsp. japonica GN=Os01g0877300 PE=2 SV=1 - [Q5N9G9_ORYSJ]
B9FYA2	7.53	1	2	3	279	30.8035	6.44287	1.19527	1.16437	1.17982	0.865706	0.892319	0.879013	0.745039	0.0453764	Uncharacterized protein OS=Oryza sativa subsp. japonica GN=OsJ_25017 PE=4 SV=1 - [B9FYA2_ORYSJ]
Q336M5	5.47	2	2	7	475	51.5507	7.26904	1.22108	1.2833	1.25219	0.96287	0.906692	0.934781	0.746516	0.046802	POT family protein, expressed OS=Oryza sativa subsp. japonica GN=LOC_Os10g42870 PE=4 SV=1 - [Q336M5_ORYSJ]
Q9MAX5	31.64	2	4	11	177	19.3571	4.729	1.01887	1.29355	1.15621	0.976867	0.749473	0.86317	0.746551	0.0468367	Coatomer subunit zeta-1 OS=Oryza sativa subsp. japonica GN=COPZ1 PE=2 SV=1 - [COPZ1_ORYSJ]
Q53JH1	15.42	4	4	5	428	44.6931	7.28369	1.17408	1.08536	1.12972	0.874962	0.813093	0.844028	0.747114	0.0473887	At5g64090 OS=Oryza sativa subsp. japonica GN=LOC_Os11g06860 PE=2 SV=1 - [Q53JH1_ORYSJ]
A3C0W4	13.85	3	3	9	296	33.3325	7.41553	1.1964	1.08622	1.14131	0.913397	0.792802	0.8531	0.747472	0.0477434	Uncharacterized protein OS=Oryza sativa subsp. japonica GN=OsJ_30105 PE=4 SV=1 - [A3C0W4_ORYSJ]
Q9LGZ2	16.6	5	5	9	482	52.0883	6.58057	1.30435	1.13388	1.21912	0.872015	0.950841	0.911428	0.747614	0.0478841	Putative L-cysteine desulfhydrase 1 OS=Oryza sativa subsp. japonica GN=Os01g0290100 PE=2 SV=1 - [LCYD1_ORYSJ]
A3C9M7	14.33	3	3	4	307	32.3484	5.40186	1.17176	1.38598	1.27887	0.917282	0.994982	0.956132	0.747639	0.0479088	Peroxidase OS=Oryza sativa subsp. japonica GN=OsJ_33333 PE=3 SV=1 - [A3C9M7_ORYSJ]
Q337C1	12.43	3	4	11	370	41.2169	7.35693	1.59587	1.03116	1.31351	0.906055	1.05883	0.982445	0.747951	0.0482205	Os10g0512700 protein OS=Oryza sativa subsp. japonica GN=Os10g0512700 PE=4 SV=1 - [Q337C1_ORYSJ]
Q6L5E0	11.86	8	8	21	860	90.6352	5.52881	1.22907	1.38854	1.3088	0.970442	0.987938	0.97919	0.748156	0.0484254	Putative uncharacterized protein OJ1651_G11.5 OS=Oryza sativa subsp. japonica GN=OJ1651_G11.5 PE=4 SV=1 - [Q6L5E0_ORYSJ]
A0A0P0XSU3	29.56	3	3	5	159	16.6735	6.31592	1.08465	1.62309	1.35387	0.938062	1.08871	1.01338	0.748507	0.0487787	Os10g0154566 protein OS=Oryza sativa subsp. japonica GN=Os10g0154566 PE=4 SV=1 - [A0A0P0XSU3_ORYSJ]
Q60ET1	4.46	3	3	6	1031	109.377	9.77393	1.25409	1.19434	1.22422	0.907833	0.924853	0.916343	0.748513	0.0487849	Putative uncharacterized protein OJ1504_G04.6 OS=Oryza sativa subsp. japonica GN=OJ1504_G04.6 PE=4 SV=1 - [Q60ET1_ORYSJ]
A3B9Q4	19.05	1	2	4	147	15.9512	5.14795	1.12723	1.30191	1.21457	0.967661	0.851807	0.909734	0.74902	0.0492981	Uncharacterized protein OS=Oryza sativa subsp. japonica GN=OsJ_20614 PE=3 SV=1 - [A3B9Q4_ORYSJ]
Q5ZBR8	14.27	4	8	13	736	78.6061	6.771	1.34296	1.43509	1.38903	1.0301	1.05101	1.04056	0.749127	0.0494066	Os01g0795000 protein OS=Oryza sativa subsp. japonica GN=Os01g0795000 PE=4 SV=1 - [Q5ZBR8_ORYSJ]
Q0IP27	10.49	2	3	9	305	31.8927	8.93896	1.34312	1.61453	1.47882	1.21861	0.997918	1.10826	0.749422	0.0497079	Os12g0260500 protein OS=Oryza sativa subsp. japonica GN=Os12g0260500 PE=2 SV=2 - [Q0IP27_ORYSJ]
