# Supplementary material for: Proteomic Analysis of a Rice Mutant sd58 Possessing a Novel d1 Allele of Heterotrimeric G Protein Alpha Subunit (RGA1) in Salt Stress with a Focus on ROS Scavenging
Source: Int J Mol Sci. 2019 Jan 4;20(1):167. doi: 10.3390/ijms20010167 (PMC6337198; doi:10.3390/ijms20010167)
Supplement: Supplementary file 1 [file ijms-20-00167-s001.zip › Table S2.xls]

## Sheet: The Core  DAPs
Table S2. The Core 332 Differentially abundant proteins (DAPs) between Kitaake and sd58 under salt stress.
Accession	sd58-C vs Kitaake-C	sd58-S vs Kitaake-S	Kitaake-S vs Kitaake-C	sd58-S vs sd58-C	Description
Q6K7E3	1.01245	1.08456	2.6517	2.47539	Pectinesterase OS=Oryza sativa subsp. japonica GN=OJ1311_D08.13 PE=4 SV=1 - [Q6K7E3_ORYSJ]
B9G3M3	0.948122	1.10432	2.45551	2.10819	Uncharacterized protein OS=Oryza sativa subsp. japonica GN=OsJ_29394 PE=4 SV=1 - [B9G3M3_ORYSJ]
P0C2Z6	1.39667	0.838719	1.10046	1.83253	ATP synthase subunit alpha, chloroplastic OS=Oryza sativa subsp. japonica GN=atpA PE=3 SV=1 - [ATPA_ORYSJ]
A0A0P0WWD6	1.82482	0.929368	0.923034	1.81238	Os06g0357000 protein (Fragment) OS=Oryza sativa subsp. japonica GN=Os06g0357000 PE=4 SV=1 - [A0A0P0WWD6_ORYSJ]
A0A0P0X6L8	0.996722	0.940739	1.65548	1.754	Os07g0516900 protein OS=Oryza sativa subsp. japonica GN=Os07g0516900 PE=4 SV=1 - [A0A0P0X6L8_ORYSJ]
Q10LE3	1.55871	0.870814	0.940566	1.68356	ERD15 OS=Oryza sativa subsp. japonica GN=Os03g0353400 PE=2 SV=1 - [Q10LE3_ORYSJ]
Q8H4P7	1.54677	0.90178	0.963632	1.65286	Os07g0147500 protein OS=Oryza sativa subsp. japonica GN=OJ1470_H06.117 PE=2 SV=1 - [Q8H4P7_ORYSJ]
Q2QVK7	0.854316	0.698756	1.30502	1.59555	NADP-dependent oxidoreductase P1, putative, expressed OS=Oryza sativa subsp. japonica GN=Os12g0225900 PE=2 SV=2 - [Q2QVK7_ORYSJ]
Q6YXD4	2.12055	0.781616	0.579468	1.57211	Putative uncharacterized protein OSJNBb0005C03.31 OS=Oryza sativa subsp. japonica GN=OSJNBb0005C03.31 PE=4 SV=1 - [Q6YXD4_ORYSJ]
C7IWD0	1.299	0.876239	1.05767	1.56797	Os01g0791600 protein OS=Oryza sativa subsp. japonica GN=Os01g0791600 PE=3 SV=1 - [C7IWD0_ORYSJ]
Q6K739	1.27429	0.887154	1.08716	1.56157	Probable sodium/metabolite cotransporter BASS3, chloroplastic OS=Oryza sativa subsp. japonica GN=BASS3 PE=2 SV=1 - [BASS3_ORYSJ]
B9EXJ7	1.28847	0.85619	1.03665	1.56003	Uncharacterized protein OS=Oryza sativa subsp. japonica GN=OsJ_02228 PE=4 SV=1 - [B9EXJ7_ORYSJ]
Q6ZL95	1.38185	0.894721	0.994725	1.5363	Chlorophyll a-b binding protein, chloroplastic OS=Oryza sativa subsp. japonica GN=OJ1065_B06.19-1 PE=2 SV=1 - [Q6ZL95_ORYSJ]
Q10PA5	1.02017	0.892871	1.32807	1.51741	NHP2-like protein 1, putative, expressed OS=Oryza sativa subsp. japonica GN=Os03g0241200 PE=4 SV=1 - [Q10PA5_ORYSJ]
Q2R3J0	1.25221	0.903427	1.09154	1.51294	Expressed protein OS=Oryza sativa subsp. japonica GN=LOC_Os11g31770 PE=2 SV=2 - [Q2R3J0_ORYSJ]
Q2QYH1	1.56253	0.961958	0.929679	1.5101	Harpin-induced protein 1 containing protein, expressed OS=Oryza sativa subsp. japonica GN=Os12g0119800 PE=2 SV=1 - [Q2QYH1_ORYSJ]
A0A0P0W476	1.45469	1.04342	1.07581	1.49984	Os03g0800100 protein OS=Oryza sativa subsp. japonica GN=Os03g0800100 PE=4 SV=1 - [A0A0P0W476_ORYSJ]
Q6Z3V7	1.21138	0.948517	1.17009	1.49435	Putative Photosystem I reaction center subunit IV OS=Oryza sativa subsp. japonica GN=OsJ_24033 PE=4 SV=1 - [Q6Z3V7_ORYSJ]
A0A0N9DZP6	1.2073	0.890091	1.09438	1.48438	50S ribosomal protein L32, chloroplastic OS=Oryza sativa aromatic subgroup GN=rpl32 PE=3 SV=1 - [A0A0N9DZP6_ORYSJ]
Q5VRJ8	0.961862	0.794204	1.21495	1.47142	Peroxisomal membrane protein 11-5 OS=Oryza sativa subsp. japonica GN=PEX11-5 PE=2 SV=1 - [PX115_ORYSJ]
A3BPD9	1.40473	0.873236	0.914572	1.47123	Uncharacterized protein OS=Oryza sativa subsp. japonica GN=OsJ_25950 PE=4 SV=1 - [A3BPD9_ORYSJ]
Q7XCK6	1.40979	0.928324	0.968661	1.47104	Chitinase 8 OS=Oryza sativa subsp. japonica GN=Cht8 PE=2 SV=1 - [CHI8_ORYSJ]
Q5NB69	1.32962	0.958601	1.0604	1.47082	Os01g0231700 protein OS=Oryza sativa subsp. japonica GN=Os01g0231700 PE=2 SV=1 - [Q5NB69_ORYSJ]
Q10AI2	1.14222	1.01821	1.3031	1.46182	Os03g0851500 protein OS=Oryza sativa subsp. japonica GN=LOC_Os03g63450 PE=4 SV=1 - [Q10AI2_ORYSJ]
Q6K1Z7	1.15088	0.896655	1.12898	1.44908	Isochorismatase hydrolase-like protein OS=Oryza sativa subsp. japonica GN=Os02g0606800 PE=2 SV=1 - [Q6K1Z7_ORYSJ]
Q5ZCB0	1.57377	0.816401	0.750064	1.44589	Putative Bowman Birk trypsin inhibitor OS=Oryza sativa subsp. japonica GN=P0037C04.15 PE=3 SV=1 - [Q5ZCB0_ORYSJ]
Q6ERW9	1.28623	0.878086	0.979644	1.43499	Probable cinnamyl alcohol dehydrogenase 8B OS=Oryza sativa subsp. japonica GN=CAD8B PE=3 SV=2 - [CAD8B_ORYSJ]
Q6YTM0	1.51578	0.966077	0.913092	1.43264	Os07g0432201 protein OS=Oryza sativa subsp. japonica GN=Os07g0432201 PE=2 SV=1 - [Q6YTM0_ORYSJ]
Q7X8A1	1.18518	0.893344	1.06876	1.4179	Glyceraldehyde-3-phosphate dehydrogenase OS=Oryza sativa subsp. japonica GN=Os04g0459500 PE=2 SV=1 - [Q7X8A1_ORYSJ]
Q84TX3	1.01412	1.02233	1.42538	1.41393	Expressed protein OS=Oryza sativa subsp. japonica GN=LOC_Os03g60360 PE=4 SV=1 - [Q84TX3_ORYSJ]
Q0J0T3	1.18535	0.854025	1.01364	1.40689	Os09g0499500 protein OS=Oryza sativa subsp. japonica GN=Os09g0499500 PE=4 SV=2 - [Q0J0T3_ORYSJ]
Q7G6A7	1.21944	0.869721	0.999054	1.40078	DNA-directed RNA polymerase alpha chain, putative, expressed OS=Oryza sativa subsp. japonica GN=OSJNAb0075K12.31 PE=3 SV=1 - [Q7G6A7_ORYSJ]
Q7XIM6	1.25356	0.933943	1.03566	1.39009	Putative uncharacterized protein OJ1714_H10.124 OS=Oryza sativa subsp. japonica GN=OJ1714_H10.124 PE=4 SV=1 - [Q7XIM6_ORYSJ]
Q6H4L2	1.12569	0.864395	1.06715	1.38973	Elongation factor 2 OS=Oryza sativa subsp. japonica GN=Os02g0519900 PE=2 SV=1 - [Q6H4L2_ORYSJ]
Q6YWJ7	1.23531	0.951993	1.07067	1.3893	Chlorophyll a-b binding protein, chloroplastic OS=Oryza sativa subsp. japonica GN=Os08g0435900 PE=2 SV=1 - [Q6YWJ7_ORYSJ]
A0A0P0WGS3	1.21768	0.909775	1.03791	1.38918	Os05g0101400 protein (Fragment) OS=Oryza sativa subsp. japonica GN=Os05g0101400 PE=4 SV=1 - [A0A0P0WGS3_ORYSJ]
Q0JKF5	1.19257	0.953073	1.10777	1.38614	Os01g0678600 protein OS=Oryza sativa subsp. japonica GN=Os01g0678600 PE=2 SV=1 - [Q0JKF5_ORYSJ]
P0C328	1.17756	0.926488	1.09059	1.38612	NAD(P)H-quinone oxidoreductase subunit 5, chloroplastic OS=Oryza sativa subsp. japonica GN=ndhF PE=3 SV=1 - [NU5C_ORYSJ]
A0A0P0XTT1	1.26648	0.948348	1.03764	1.38572	Os10g0395200 protein (Fragment) OS=Oryza sativa subsp. japonica GN=Os10g0395200 PE=4 SV=1 - [A0A0P0XTT1_ORYSJ]
Q6YVU4	1.2755	0.981679	1.06567	1.38462	Os07g0539300 protein OS=Oryza sativa subsp. japonica GN=P0696F12.36-1 PE=2 SV=1 - [Q6YVU4_ORYSJ]
B9F7Z7	1.24328	0.895184	0.994655	1.38143	Uncharacterized protein OS=Oryza sativa subsp. japonica GN=OsJ_13433 PE=4 SV=1 - [B9F7Z7_ORYSJ]
Q6K6C8	1.08008	0.857319	1.09635	1.38121	Putative cytochrome P450 monooxygenase OS=Oryza sativa subsp. japonica GN=OJ1126_B06.10 PE=3 SV=1 - [Q6K6C8_ORYSJ]
A3A0I1	1.28098	0.947112	1.02102	1.38094	Uncharacterized protein OS=Oryza sativa subsp. japonica GN=OsJ_04401 PE=3 SV=1 - [A3A0I1_ORYSJ]
Q0DG05	1.19469	0.884711	1.02117	1.37895	Photosystem I reaction center subunit VI, chloroplastic OS=Oryza sativa subsp. japonica GN=PSAH PE=2 SV=1 - [PSAH_ORYSJ]
Q7XEL9	1.35953	0.989123	1.00168	1.37679	Chitinase 1, putative, expressed OS=Oryza sativa subsp. japonica GN=Os10g0416800 PE=2 SV=1 - [Q7XEL9_ORYSJ]
Q0JMV6	1.27641	0.946147	1.01766	1.37289	Os01g0357100 protein OS=Oryza sativa subsp. japonica GN=Os01g0357100 PE=4 SV=1 - [Q0JMV6_ORYSJ]
P0C2Y7	1.18961	0.90569	1.04052	1.3667	ATP synthase subunit a, chloroplastic OS=Oryza sativa subsp. japonica GN=atpI PE=3 SV=1 - [ATPI_ORYSJ]
Q7F9Y6	1.2644	0.949164	1.01724	1.35509	OSJNBa0086O06.22 protein OS=Oryza sativa subsp. japonica GN=Os04g0591000 PE=2 SV=1 - [Q7F9Y6_ORYSJ]
Q851N3	1.32752	1.0765	1.09605	1.35164	Expressed protein OS=Oryza sativa subsp. japonica GN=OSJNBa0042I09.11 PE=2 SV=1 - [Q851N3_ORYSJ]
H2KW76	1.1581	0.941084	1.09832	1.3516	Carboxypeptidase OS=Oryza sativa subsp. japonica GN=LOC_Os11g24510 PE=3 SV=1 - [H2KW76_ORYSJ]
Q84M78	1.14948	0.900091	1.05743	1.35042	Expressed protein OS=Oryza sativa subsp. japonica GN=Os03g0858700 PE=2 SV=1 - [Q84M78_ORYSJ]
Q7XBX2	1.20872	0.850914	0.948345	1.34712	GTPase activating protein, putative, expressed OS=Oryza sativa subsp. japonica GN=LOC_Os10g42420 PE=4 SV=1 - [Q7XBX2_ORYSJ]
Q9FW35	1.31334	0.994865	1.01932	1.34563	Os05g0101200 protein OS=Oryza sativa subsp. japonica GN=Os05g0101200 PE=2 SV=2 - [Q9FW35_ORYSJ]
Q9SE42	1.12585	0.924584	1.10399	1.34432	Ribulose-phosphate 3-epimerase, cytoplasmic isoform OS=Oryza sativa subsp. japonica GN=Os09g0505700 PE=1 SV=1 - [RPE1_ORYSJ]
Q7XZW5	1.23608	0.958487	1.04241	1.34432	Malate dehydrogenase OS=Oryza sativa subsp. japonica GN=LOC_Os03g56280 PE=2 SV=1 - [Q7XZW5_ORYSJ]
B9FCZ7	1.01627	0.848965	1.12279	1.34406	Os04g0663700 protein OS=Oryza sativa subsp. japonica GN=Os04g0663700 PE=4 SV=1 - [B9FCZ7_ORYSJ]
Q6K5H8	1.26905	0.930242	0.983361	1.34152	Os02g0600200 protein OS=Oryza sativa subsp. japonica GN=OJ1791_B03.17-1 PE=2 SV=1 - [Q6K5H8_ORYSJ]
Q9FU69	0.866167	0.838688	1.29838	1.34092	Glycosyltransferase OS=Oryza sativa subsp. japonica GN=Os01g0176000 PE=3 SV=1 - [Q9FU69_ORYSJ]
Q8S3R7	1.13615	0.854464	1.00797	1.34026	Ethylene-responsive protein-like OS=Oryza sativa subsp. japonica GN=49D11.15 PE=2 SV=1 - [Q8S3R7_ORYSJ]
P0C301	1.06387	0.977608	1.23041	1.33898	ATP synthase subunit c, chloroplastic OS=Oryza sativa subsp. japonica GN=atpH PE=3 SV=1 - [ATPH_ORYSJ]
B9FXI1	1.2365	0.9027	0.976731	1.33791	Uncharacterized protein OS=Oryza sativa subsp. japonica GN=OsJ_24447 PE=4 SV=1 - [B9FXI1_ORYSJ]
Q943W1	1.148	0.908758	1.05836	1.33699	Os01g0501800 protein OS=Oryza sativa subsp. japonica GN=Os01g0501800 PE=2 SV=1 - [Q943W1_ORYSJ]
Q8H7L6	1.10143	0.897371	1.08874	1.33631	Probable apyrase 1 OS=Oryza sativa subsp. japonica GN=APY1 PE=3 SV=1 - [APY1_ORYSJ]
Q84SC5	1.14313	0.885965	1.03566	1.33627	Os08g0162600 protein OS=Oryza sativa subsp. japonica GN=P0577B11.138 PE=2 SV=1 - [Q84SC5_ORYSJ]
B9FLU9	1.27126	0.996537	1.0468	1.33538	Uncharacterized protein OS=Oryza sativa subsp. japonica GN=OsJ_19720 PE=4 SV=1 - [B9FLU9_ORYSJ]
B9FG47	1.27827	1.0347	1.07967	1.33383	Uncharacterized protein OS=Oryza sativa subsp. japonica GN=OsJ_15446 PE=4 SV=1 - [B9FG47_ORYSJ]
Q0J4E6	1.15361	0.863318	0.997612	1.33306	Os08g0518800 protein (Fragment) OS=Oryza sativa subsp. japonica GN=Os08g0518800 PE=4 SV=1 - [Q0J4E6_ORYSJ]
B9EWS0	1.10524	0.916604	1.10549	1.333	Uncharacterized protein OS=Oryza sativa subsp. japonica GN=OsJ_01779 PE=4 SV=1 - [B9EWS0_ORYSJ]
C7J3D8	1.11831	0.875181	1.04291	1.33264	Os06g0218150 protein (Fragment) OS=Oryza sativa subsp. japonica GN=Os06g0218150 PE=4 SV=1 - [C7J3D8_ORYSJ]
Q0J0L9	1.31424	1.05934	1.07409	1.33254	Os09g0493600 protein OS=Oryza sativa subsp. japonica GN=Os09g0493600 PE=2 SV=1 - [Q0J0L9_ORYSJ]
Q5N7Y7	1.10052	0.873802	1.05786	1.33233	Eukaryotic translation initiation factor 3 subunit L OS=Oryza sativa subsp. japonica GN=P0452F10.30-1 PE=3 SV=1 - [Q5N7Y7_ORYSJ]
A3AXX7	1.06398	0.925622	1.15781	1.33088	Uncharacterized protein OS=Oryza sativa subsp. japonica GN=OsJ_16371 PE=4 SV=1 - [A3AXX7_ORYSJ]
A3BST4	1.06577	0.873385	1.09032	1.33049	Uncharacterized protein OS=Oryza sativa subsp. japonica GN=OsJ_27188 PE=4 SV=1 - [A3BST4_ORYSJ]
B9EW37	1.23879	0.8984	0.963385	1.3284	Os01g0937400 protein OS=Oryza sativa subsp. japonica GN=Os01g0937400 PE=4 SV=1 - [B9EW37_ORYSJ]
A3C055	1.02379	0.842277	1.09177	1.32705	Uncharacterized protein OS=Oryza sativa subsp. japonica GN=OsJ_29837 PE=3 SV=1 - [A3C055_ORYSJ]
Q2QN10	1.19226	0.875251	0.973008	1.32543	Expressed protein OS=Oryza sativa subsp. japonica GN=LOC_Os12g39370 PE=4 SV=2 - [Q2QN10_ORYSJ]
Q851Z0	1.20759	0.9965	1.09354	1.32519	Chemocyanin, putative, expressed OS=Oryza sativa subsp. japonica GN=LOC_Os03g63390 PE=2 SV=1 - [Q851Z0_ORYSJ]
P49216	0.897	0.946521	1.39825	1.3251	40S ribosomal protein S26 OS=Oryza sativa subsp. japonica GN=RPS26 PE=2 SV=2 - [RS26_ORYSJ]
Q94H95	1.09856	0.870126	1.04868	1.32398	Cucumisin-like serine protease, putative, expressed OS=Oryza sativa subsp. japonica GN=LOC_Os03g55350 PE=2 SV=1 - [Q94H95_ORYSJ]
Q6Z8N7	1.2643	1.02497	1.07334	1.32396	Os08g0512500 protein OS=Oryza sativa subsp. japonica GN=Os08g0512500 PE=2 SV=1 - [Q6Z8N7_ORYSJ]
B9G6E3	1.27136	0.946539	0.985275	1.32339	Uncharacterized protein OS=Oryza sativa subsp. japonica GN=OsJ_31997 PE=4 SV=1 - [B9G6E3_ORYSJ]
Q6YX89	1.15199	0.897922	1.0314	1.32325	Cyclase-like protein OS=Oryza sativa subsp. japonica GN=Os09g0110300 PE=4 SV=1 - [Q6YX89_ORYSJ]
Q67W51	1.31264	0.975578	0.983208	1.32291	50S ribosomal protein L35 OS=Oryza sativa subsp. japonica GN=Os06g0647100 PE=2 SV=1 - [Q67W51_ORYSJ]
Q6ZG25	1.06307	0.859893	1.06971	1.32246	Preprotein translocase subunit SECY, chloroplastic OS=Oryza sativa subsp. japonica GN=SECY PE=2 SV=1 - [SECY_ORYSJ]
Q2QMC5	1.13933	0.871257	1.01015	1.32095	Os12g0609500 protein OS=Oryza sativa subsp. japonica GN=Os12g0609500 PE=2 SV=1 - [Q2QMC5_ORYSJ]
Q7XXI7	0.822138	0.757592	1.21684	1.32051	OSJNBa0094O15.15 protein OS=Oryza sativa subsp. japonica GN=Os04g0105100 PE=2 SV=2 - [Q7XXI7_ORYSJ]
P12139	1.29785	0.982166	0.998618	1.31959	50S ribosomal protein L20, chloroplastic OS=Oryza sativa subsp. japonica GN=rpl20 PE=3 SV=3 - [RK20_ORYSJ]
A0A0P0Y5T3	1.22344	0.98894	1.06549	1.31814	Os12g0101800 protein OS=Oryza sativa subsp. japonica GN=Os12g0101800 PE=4 SV=1 - [A0A0P0Y5T3_ORYSJ]
Q6YZX6	1.14471	0.875002	1.00675	1.31707	Putative aconitate hydratase, cytoplasmic OS=Oryza sativa subsp. japonica GN=Os08g0191100 PE=3 SV=1 - [ACOC_ORYSJ]
Q69IM4	1.11732	0.918413	1.08249	1.31693	Os09g0514900 protein OS=Oryza sativa subsp. japonica GN=Os09g0514900 PE=2 SV=1 - [Q69IM4_ORYSJ]
B9GDC3	1.29276	0.896437	0.912403	1.31579	Uncharacterized protein OS=Oryza sativa subsp. japonica GN=OsJ_36231 PE=4 SV=1 - [B9GDC3_ORYSJ]
Q8LH97	1.08436	0.845448	1.02496	1.3146	40S ribosomal protein S6 OS=Oryza sativa subsp. japonica GN=P0594D10.135 PE=2 SV=1 - [Q8LH97_ORYSJ]
B9EX81	1.02357	0.955357	1.22673	1.31433	Alpha-galactosidase OS=Oryza sativa subsp. japonica GN=OsJ_02009 PE=3 SV=1 - [B9EX81_ORYSJ]
Q8S3S0	1.09654	0.997502	1.19537	1.31406	Putative RING box protein 1 OS=Oryza sativa subsp. japonica GN=49D11.12 PE=4 SV=1 - [Q8S3S0_ORYSJ]
Q7XD55	1.13727	1.06436	1.22942	1.31364	Os10g0490800 protein OS=Oryza sativa subsp. japonica GN=LOC_Os10g34910 PE=4 SV=2 - [Q7XD55_ORYSJ]
Q0JEF5	1.5016	1.03633	0.905809	1.31248	Flowering-promoting factor 1-like protein 4 OS=Oryza sativa subsp. japonica GN=Os04g0282400 PE=3 SV=1 - [FLP4_ORYSJ]
Q75LC0	1.27279	0.957208	0.986258	1.31142	Os03g0844900 protein OS=Oryza sativa subsp. japonica GN=OSJNBa0032G11.21 PE=2 SV=1 - [Q75LC0_ORYSJ]
Q6H6L8	0.865814	0.918044	1.38977	1.3107	Os02g0662100 protein OS=Oryza sativa subsp. japonica GN=Os02g0662100 PE=2 SV=1 - [Q6H6L8_ORYSJ]
B9FQE2	1.12334	0.895394	1.04469	1.31064	Uncharacterized protein OS=Oryza sativa subsp. japonica GN=OsJ_22295 PE=4 SV=1 - [B9FQE2_ORYSJ]
Q0E2I8	1.04458	0.971049	1.21801	1.31024	Os02g0235600 protein OS=Oryza sativa subsp. japonica GN=Os02g0235600 PE=2 SV=1 - [Q0E2I8_ORYSJ]
Q84YK7	1.27453	0.985649	1.01308	1.31	Beta-glucosidase 27 OS=Oryza sativa subsp. japonica GN=BGLU27 PE=2 SV=1 - [BGL27_ORYSJ]
Q6H7H9	1.0917	0.90206	1.08233	1.30986	Ubiquitin carboxyl-terminal hydrolase OS=Oryza sativa subsp. japonica GN=Os02g0654500 PE=3 SV=1 - [Q6H7H9_ORYSJ]
Q6L536	1.10569	0.962454	1.13949	1.30907	Os05g0511300 protein OS=Oryza sativa subsp. japonica GN=Os05g0511300 PE=2 SV=1 - [Q6L536_ORYSJ]
B9FS84	1.16058	0.981677	1.10668	1.30837	Uncharacterized protein OS=Oryza sativa subsp. japonica GN=OsJ_20620 PE=4 SV=1 - [B9FS84_ORYSJ]
A0A0P0VS15	1.09049	0.964983	1.15659	1.30701	Nascent polypeptide-associated complex subunit beta (Fragment) OS=Oryza sativa subsp. japonica GN=Os03g0109600 PE=3 SV=1 - [A0A0P0VS15_ORYSJ]
Q10HN8	1.10046	0.87937	1.04429	1.30684	Expressed protein OS=Oryza sativa subsp. japonica GN=LOC_Os03g38520 PE=4 SV=1 - [Q10HN8_ORYSJ]
Q6ZBV1	1.0798	0.931294	1.12603	1.3056	Os08g0200300 protein OS=Oryza sativa subsp. japonica GN=Os08g0200300 PE=2 SV=1 - [Q6ZBV1_ORYSJ]
Q7XM00	1.26749	0.951167	0.979465	1.3052	OSJNBa0086O06.9 protein OS=Oryza sativa subsp. japonica GN=Os04g0589500 PE=4 SV=2 - [Q7XM00_ORYSJ]
A0A0P0V6Q2	1.18739	1.03016	1.13027	1.30278	ATP synthase subunit beta (Fragment) OS=Oryza sativa subsp. japonica GN=Os01g0685800 PE=3 SV=1 - [A0A0P0V6Q2_ORYSJ]
Q10D93	1.34366	1.08923	1.05558	1.30214	Expressed protein OS=Oryza sativa subsp. japonica GN=LOC_Os03g52640 PE=2 SV=1 - [Q10D93_ORYSJ]
Q2QSR7	1.18675	0.93343	1.02371	1.30153	Os12g0420200 protein OS=Oryza sativa subsp. japonica GN=Os12g0420200 PE=4 SV=2 - [Q2QSR7_ORYSJ]
Q75I90	1.19527	1.10067	1.19749	1.3004	Eukaryotic peptide chain release factor subunit 1-2, putative, expressed OS=Oryza sativa subsp. japonica GN=OSJNBa0004L11.18 PE=2 SV=1 - [Q75I90_ORYSJ]
P93431	1.20371	0.948866	1.02397	1.29898	Ribulose bisphosphate carboxylase/oxygenase activase, chloroplastic OS=Oryza sativa subsp. japonica GN=RCA PE=1 SV=2 - [RCA_ORYSJ]
B7FAE9	1.18935	1.03413	1.12853	1.29791	Glutathione peroxidase OS=Oryza sativa subsp. japonica GN=Os06g0185900 PE=2 SV=1 - [B7FAE9_ORYSJ]
Q75LR5	1.07711	0.886373	1.06739	1.29708	40S ribosomal protein S6 OS=Oryza sativa subsp. japonica GN=LOC_Os03g27260 PE=2 SV=1 - [Q75LR5_ORYSJ]
Q6ZFJ3	1.15044	0.955854	1.0771	1.29636	Ferredoxin--NADP reductase OS=Oryza sativa subsp. japonica GN=OJ1435_F07.32-2 PE=2 SV=1 - [Q6ZFJ3_ORYSJ]
Q10D20	0.980221	0.839308	1.10998	1.29633	Os03g0744650 protein OS=Oryza sativa subsp. japonica GN=LOC_Os03g53280 PE=4 SV=1 - [Q10D20_ORYSJ]
Q6F4N5	0.694677	0.644315	1.20223	1.29621	Aspartyl protease 25 OS=Oryza sativa subsp. japonica GN=AP25 PE=2 SV=1 - [AP25_ORYSJ]
Q2R3B6	1.18098	0.979202	1.07472	1.29618	Os11g0528500 protein OS=Oryza sativa subsp. japonica GN=Os11g0528500 PE=2 SV=1 - [Q2R3B6_ORYSJ]
Q0JLL8	1.13426	0.957694	1.09415	1.29588	Os01g0589800 protein (Fragment) OS=Oryza sativa subsp. japonica GN=Os01g0589800 PE=4 SV=2 - [Q0JLL8_ORYSJ]
Q8LMW8	1.20812	0.940305	1.00843	1.29565	Os10g0191300 protein OS=Oryza sativa subsp. japonica GN=Os10g0191300 PE=2 SV=1 - [Q8LMW8_ORYSJ]
Q8RUM9	1.19719	0.910589	0.98503	1.29506	Amidophosphoribosyltransferase OS=Oryza sativa subsp. japonica GN=OSJNBb0008G24.26 PE=3 SV=1 - [Q8RUM9_ORYSJ]
Q8S920	1.12664	0.976562	1.12237	1.29487	Ubiquitin-conjugating enzyme E2 5A OS=Oryza sativa subsp. japonica GN=UBC5A PE=2 SV=1 - [UBC5A_ORYSJ]
B9FPI2	1.20956	0.947057	1.01375	1.29474	Uncharacterized protein OS=Oryza sativa subsp. japonica GN=OsJ_18480 PE=4 SV=1 - [B9FPI2_ORYSJ]
Q6ER94	1.11551	0.96978	1.12376	1.29263	2-Cys peroxiredoxin BAS1, chloroplastic OS=Oryza sativa subsp. japonica GN=BAS1 PE=1 SV=1 - [BAS1_ORYSJ]
Q2QYK4	1.30165	1.0426	1.03511	1.29231	Elongation factor P, putative, expressed OS=Oryza sativa subsp. japonica GN=Os12g0115900 PE=2 SV=2 - [Q2QYK4_ORYSJ]
P14655	1.17179	0.937451	1.0338	1.29222	Glutamine synthetase, chloroplastic OS=Oryza sativa subsp. japonica GN=GLN2 PE=1 SV=1 - [GLNA2_ORYSJ]
Q8GSE9	1.07702	0.895779	1.07457	1.29199	Os07g0613200 protein OS=Oryza sativa subsp. japonica GN=P0616D06.101 PE=3 SV=1 - [Q8GSE9_ORYSJ]
Q6ZJJ1	1.20464	0.986577	1.05765	1.29142	Probable L-ascorbate peroxidase 4 OS=Oryza sativa subsp. japonica GN=APX4 PE=2 SV=1 - [APX4_ORYSJ]
Q7X7S8	1.31123	0.76422	0.752391	1.29093	GPCR-type G protein COLD1 OS=Oryza sativa subsp. japonica GN=COLD1 PE=1 SV=2 - [COLD1_ORYSJ]
Q5JNF3	1.13641	0.884999	1.00483	1.29028	Os01g0730500 protein OS=Oryza sativa subsp. japonica GN=Os01g0730500 PE=2 SV=1 - [Q5JNF3_ORYSJ]
A0A0P0WK98	1.11927	0.874178	1.00658	1.28879	Ribosomal protein L15 (Fragment) OS=Oryza sativa subsp. japonica GN=Os05g0274900 PE=3 SV=1 - [A0A0P0WK98_ORYSJ]
Q8LR33	1.26528	0.948301	0.965652	1.28844	Os01g0662700 protein OS=Oryza sativa subsp. japonica GN=Os01g0662700 PE=3 SV=1 - [Q8LR33_ORYSJ]
Q7XI67	1.23494	0.923387	0.962952	1.28786	Os07g0691200 protein OS=Oryza sativa subsp. japonica GN=P0034A04.101-1 PE=4 SV=1 - [Q7XI67_ORYSJ]
P50156	1.11732	0.841172	0.96935	1.28757	Probable aquaporin TIP1-1 OS=Oryza sativa subsp. japonica GN=TIP1-1 PE=2 SV=1 - [TIP11_ORYSJ]
P41344	1.11305	0.92883	1.07432	1.28739	Ferredoxin--NADP reductase, leaf isozyme, chloroplastic OS=Oryza sativa subsp. japonica GN=Os06g0107700 PE=2 SV=1 - [FENR1_ORYSJ]
Q40677	1.16479	0.983321	1.08652	1.28703	Fructose-bisphosphate aldolase, chloroplastic OS=Oryza sativa subsp. japonica GN=ALDP PE=1 SV=2 - [ALFP_ORYSJ]
Q2QVA7	1.15818	0.929465	1.03282	1.28697	Os12g0236900 protein OS=Oryza sativa subsp. japonica GN=Os12g0236900 PE=4 SV=1 - [Q2QVA7_ORYSJ]
Q6ZL81	1.32073	0.987311	0.961879	1.28671	Os07g0469100 protein OS=Oryza sativa subsp. japonica GN=Os07g0469100 PE=2 SV=1 - [Q6ZL81_ORYSJ]
Q10MU8	1.18415	0.936742	1.01734	1.28604	Ethylene-overproduction protein 1, putative, expressed OS=Oryza sativa subsp. japonica GN=Os03g0294700 PE=2 SV=1 - [Q10MU8_ORYSJ]
Q8GTK8	1.17229	0.927652	1.01745	1.28577	Os07g0212200 protein OS=Oryza sativa subsp. japonica GN=OJ1664_D08.107 PE=4 SV=2 - [Q8GTK8_ORYSJ]
Q7XTG4	1.08083	0.945503	1.12406	1.28494	OJ991214_12.3 protein OS=Oryza sativa subsp. japonica GN=Os04g0414700 PE=2 SV=1 - [Q7XTG4_ORYSJ]
Q5ZA98	1.21081	0.993781	1.05396	1.28413	Chlorophyll a-b binding protein, chloroplastic OS=Oryza sativa subsp. japonica GN=Os06g0320500 PE=2 SV=1 - [Q5ZA98_ORYSJ]
Q10HD0	1.16158	0.968989	1.07111	1.284	Chlorophyll a-b binding protein, chloroplastic OS=Oryza sativa subsp. japonica GN=RCABP89 PE=2 SV=1 - [CB23_ORYSJ]
Q6ZIQ1	1.11384	0.904132	1.04191	1.28357	Os07g0587400 protein OS=Oryza sativa subsp. japonica GN=Os07g0587400 PE=2 SV=1 - [Q6ZIQ1_ORYSJ]
Q0JH55	1.17084	0.938971	1.02931	1.28349	Os01g0882500 protein OS=Oryza sativa subsp. japonica GN=Os01g0882500 PE=4 SV=1 - [Q0JH55_ORYSJ]
Q6YUA8	1.20651	1.03538	1.10124	1.28326	Os08g0463900 protein OS=Oryza sativa subsp. japonica GN=Os08g0463900 PE=2 SV=1 - [Q6YUA8_ORYSJ]
Q10S55	1.19861	0.974347	1.04238	1.28231	ATP phosphoribosyltransferase, chloroplastic OS=Oryza sativa subsp. japonica GN=Os03g0134300 PE=3 SV=1 - [HIS1_ORYSJ]
Q75GC8	1.14663	0.844825	0.944673	1.28214	Os03g0419600 protein OS=Oryza sativa subsp. japonica GN=OSJNBb0028K20.19 PE=4 SV=1 - [Q75GC8_ORYSJ]
Q8S7Q1	0.991654	0.881533	1.13928	1.2816	Expressed protein OS=Oryza sativa subsp. japonica GN=LOC_Os10g41940 PE=4 SV=1 - [Q8S7Q1_ORYSJ]
Q5JND4	1.13533	0.883431	0.99704	1.28133	Putative farnesyltransferase beta subunit OS=Oryza sativa subsp. japonica GN=OSJNBb0021A09.20-1 PE=4 SV=1 - [Q5JND4_ORYSJ]
A3BL40	1.1331	0.932372	1.0533	1.28006	Chlorophyll a-b binding protein, chloroplastic OS=Oryza sativa subsp. japonica GN=OsJ_24721 PE=3 SV=1 - [A3BL40_ORYSJ]
A3CDM5	0.958648	0.920899	1.22764	1.27796	Uncharacterized protein OS=Oryza sativa subsp. japonica GN=OsJ_34727 PE=4 SV=1 - [A3CDM5_ORYSJ]
Q6H8H3	1.18483	0.913682	0.985218	1.2776	Os02g0652600 protein OS=Oryza sativa subsp. japonica GN=Os02g0652600 PE=2 SV=1 - [Q6H8H3_ORYSJ]
C7J1H0	1.21974	0.975253	1.02098	1.27693	Os04g0234750 protein (Fragment) OS=Oryza sativa subsp. japonica GN=Os04g0234750 PE=3 SV=1 - [C7J1H0_ORYSJ]
Q5N8X8	1.29102	0.995944	0.984859	1.27666	Os01g0772200 protein OS=Oryza sativa subsp. japonica GN=P0695H10.13-1 PE=4 SV=1 - [Q5N8X8_ORYSJ]
Q0JRH3	1.19131	0.965597	1.03405	1.27577	Os01g0101200 protein (Fragment) OS=Oryza sativa subsp. japonica GN=Os01g0101200 PE=4 SV=1 - [Q0JRH3_ORYSJ]
B7EBN1	1.19599	0.930099	0.991837	1.27537	Os02g0225000 protein OS=Oryza sativa subsp. japonica GN=Os09g0508900 PE=2 SV=1 - [B7EBN1_ORYSJ]
Q6ZGC2	1.1665	0.889066	0.971956	1.27525	Os02g0778200 protein OS=Oryza sativa subsp. japonica GN=Os02g0778200 PE=3 SV=1 - [Q6ZGC2_ORYSJ]
B9F800	1.14285	0.95803	1.06902	1.27525	Uncharacterized protein OS=Oryza sativa subsp. japonica GN=OsJ_13437 PE=4 SV=1 - [B9F800_ORYSJ]
Q7XUP7	1.05216	0.945548	1.14592	1.27512	Peptide methionine sulfoxide reductase A2-1 OS=Oryza sativa subsp. japonica GN=MSRA2-1 PE=2 SV=2 - [MSR21_ORYSJ]
Q6H4W2	0.977613	0.913316	1.18978	1.27354	Os02g0167100 protein OS=Oryza sativa subsp. japonica GN=OSJNBa0085K21.31 PE=4 SV=1 - [Q6H4W2_ORYSJ]
B9GC21	1.27834	1.07156	1.06749	1.27348	Uncharacterized protein OS=Oryza sativa subsp. japonica GN=OsJ_35353 PE=4 SV=1 - [B9GC21_ORYSJ]
Q0J969	1.19286	0.950262	1.01414	1.27305	Probable carboxylesterase Os04g0669500 OS=Oryza sativa subsp. japonica GN=Os04g0669500 PE=3 SV=1 - [CAEH1_ORYSJ]
A0A0P0WP33	1.15029	0.93127	1.02951	1.27163	Phosphoglycerate kinase OS=Oryza sativa subsp. japonica GN=Os05g0496200 PE=3 SV=1 - [A0A0P0WP33_ORYSJ]
Q2RA28	1.20961	0.920888	0.967703	1.2711	Expressed protein OS=Oryza sativa subsp. japonica GN=LOC_Os11g06760 PE=2 SV=1 - [Q2RA28_ORYSJ]
Q6ZIT9	1.14328	1.01456	1.12734	1.27037	Peptidylprolyl isomerase OS=Oryza sativa subsp. japonica GN=Os08g0541400 PE=4 SV=1 - [Q6ZIT9_ORYSJ]
Q7XKF3	1.24458	0.977177	0.996807	1.26958	Protochlorophyllide reductase A, chloroplastic OS=Oryza sativa subsp. japonica GN=PORA PE=2 SV=1 - [PORA_ORYSJ]
Q6ZH86	1.22504	0.979636	1.01472	1.26891	Phosphate transporter OS=Oryza sativa subsp. japonica GN=Os02g0593500 PE=2 SV=1 - [Q6ZH86_ORYSJ]
C7J4T1	0.903279	0.936837	1.3149	1.2678	Os07g0174400 protein OS=Oryza sativa subsp. japonica GN=Os07g0174400 PE=3 SV=1 - [C7J4T1_ORYSJ]
Q5U1U1	1.17368	0.946479	1.0218	1.26708	Peroxidase OS=Oryza sativa subsp. japonica GN=prx2 PE=3 SV=1 - [Q5U1U1_ORYSJ]
B9EXH9	1.25042	1.02142	1.03472	1.2667	Uncharacterized protein OS=Oryza sativa subsp. japonica GN=OsJ_02194 PE=3 SV=1 - [B9EXH9_ORYSJ]
A8CF65	1.0506	0.919323	1.1053	1.26313	Arogenate dehydratase mutant OS=Oryza sativa subsp. japonica GN=MTR1 PE=2 SV=1 - [A8CF65_ORYSJ]
Q6ZK86	1.1581	0.936507	1.02123	1.26288	Os08g0504500 protein OS=Oryza sativa subsp. japonica GN=Os08g0504500 PE=2 SV=1 - [Q6ZK86_ORYSJ]
A3B9Q4	1.32003	1.21109	0.687208	0.74902	Uncharacterized protein OS=Oryza sativa subsp. japonica GN=OsJ_20614 PE=3 SV=1 - [A3B9Q4_ORYSJ]
Q60ET1	0.859787	1.01705	0.885427	0.748513	Putative uncharacterized protein OJ1504_G04.6 OS=Oryza sativa subsp. japonica GN=OJ1504_G04.6 PE=4 SV=1 - [Q60ET1_ORYSJ]
Q337C1	0.906324	1.21081	0.999228	0.747951	Os10g0512700 protein OS=Oryza sativa subsp. japonica GN=Os10g0512700 PE=4 SV=1 - [Q337C1_ORYSJ]
Q9LGZ2	1.0351	1.20099	0.867435	0.747614	Putative L-cysteine desulfhydrase 1 OS=Oryza sativa subsp. japonica GN=Os01g0290100 PE=2 SV=1 - [LCYD1_ORYSJ]
A3C0W4	0.849808	1.0131	0.891103	0.747472	Uncharacterized protein OS=Oryza sativa subsp. japonica GN=OsJ_30105 PE=4 SV=1 - [A3C0W4_ORYSJ]
Q53JH1	1.45986	1.19644	0.612303	0.747114	At5g64090 OS=Oryza sativa subsp. japonica GN=LOC_Os11g06860 PE=2 SV=1 - [Q53JH1_ORYSJ]
Q9MAX5	0.974218	1.11379	0.853509	0.746551	Coatomer subunit zeta-1 OS=Oryza sativa subsp. japonica GN=COPZ1 PE=2 SV=1 - [COPZ1_ORYSJ]
B9FYA2	0.89956	1.03245	0.8551	0.745039	Uncharacterized protein OS=Oryza sativa subsp. japonica GN=OsJ_25017 PE=4 SV=1 - [B9FYA2_ORYSJ]
Q5N9G9	0.864423	1.11081	0.957264	0.744937	Os01g0877300 protein OS=Oryza sativa subsp. japonica GN=Os01g0877300 PE=2 SV=1 - [Q5N9G9_ORYSJ]
B9G0Z0	2.73572	1.29686	0.353059	0.744778	Uncharacterized protein OS=Oryza sativa subsp. japonica GN=OsJ_27363 PE=4 SV=1 - [B9G0Z0_ORYSJ]
Q0DKA5	0.778358	1.17706	1.12473	0.743752	Acyl transferase 7 OS=Oryza sativa subsp. japonica GN=AT7 PE=2 SV=1 - [AT7_ORYSJ]
Q84U04	0.844904	1.20317	1.05846	0.743286	Glutamate decarboxylase OS=Oryza sativa subsp. japonica GN=GAD3 PE=2 SV=1 - [Q84U04_ORYSJ]
B9F3K8	1.11289	1.15514	0.770975	0.742771	Uncharacterized protein OS=Oryza sativa subsp. japonica GN=OsJ_08619 PE=4 SV=1 - [B9F3K8_ORYSJ]
Q0DHY1	0.918321	1.107	0.895346	0.742745	Os05g0431700 protein (Fragment) OS=Oryza sativa subsp. japonica GN=Os05g0431700 PE=4 SV=1 - [Q0DHY1_ORYSJ]
Q0D593	0.959924	1.1341	0.876694	0.742053	Os07g0573300 protein OS=Oryza sativa subsp. japonica GN=Os07g0573300 PE=4 SV=1 - [Q0D593_ORYSJ]
Q7XI89	0.988233	1.19732	0.897278	0.740587	Os07g0581300 protein OS=Oryza sativa subsp. japonica GN=Os07g0581300 PE=2 SV=1 - [Q7XI89_ORYSJ]
B9G7S5	0.85716	1.11676	0.962695	0.738905	Uncharacterized protein OS=Oryza sativa subsp. japonica GN=OsJ_30890 PE=4 SV=1 - [B9G7S5_ORYSJ]
Q0DJ33	0.832976	0.936819	0.830533	0.738471	Guanine nucleotide-binding protein alpha-1 subunit OS=Oryza sativa subsp. japonica GN=GPA1 PE=1 SV=2 - [GPA1_ORYSJ]
Q5CAF8	0.803369	1.01358	0.931218	0.738088	OSJNBa0065H10.9 protein OS=Oryza sativa subsp. japonica GN=OSJNBa0065H10.9 PE=4 SV=1 - [Q5CAF8_ORYSJ]
Q8HCN9	1.20484	1.33191	0.815376	0.737584	Ribosomal protein S4 OS=Oryza sativa subsp. japonica GN=rps4 PE=4 SV=2 - [Q8HCN9_ORYSJ]
Q10CW1	0.975936	1.22548	0.925055	0.736686	Protein kinase family protein, putative, expressed OS=Oryza sativa subsp. japonica GN=LOC_Os03g53720 PE=4 SV=1 - [Q10CW1_ORYSJ]
B9FJQ3	0.94429	1.20376	0.938838	0.736472	PRA1 family protein OS=Oryza sativa subsp. japonica GN=OsJ_18899 PE=3 SV=1 - [B9FJQ3_ORYSJ]
Q6ESG7	0.808327	1.18959	1.08377	0.736419	Os02g0666600 protein OS=Oryza sativa subsp. japonica GN=Os02g0666600 PE=4 SV=1 - [Q6ESG7_ORYSJ]
Q67V42	0.902768	1.19445	0.974282	0.736363	MutT domain protein-like OS=Oryza sativa subsp. japonica GN=Os06g0634300 PE=3 SV=1 - [Q67V42_ORYSJ]
Q10P22	0.954537	1.18974	0.917161	0.735846	Os03g0249900 protein OS=Oryza sativa subsp. japonica GN=LOC_Os03g14580 PE=2 SV=1 - [Q10P22_ORYSJ]
A3C1F1	0.944064	1.12883	0.879756	0.735757	Os09g0557700 protein OS=Oryza sativa subsp. japonica GN=Os09g0557700 PE=4 SV=1 - [A3C1F1_ORYSJ]
Q8RV78	0.807776	1.09991	1.00104	0.735167	Putative phosphoenolpyruvate carboxykinase OS=Oryza sativa subsp. japonica GN=OsJ_31009 PE=3 SV=1 - [Q8RV78_ORYSJ]
B7EE42	0.858727	1.15413	0.985436	0.73321	cDNA clone:J013122O17, full insert sequence OS=Oryza sativa subsp. japonica PE=2 SV=1 - [B7EE42_ORYSJ]
Q7XRW9	0.731513	1.14922	1.15099	0.732639	Rhomboid-like protein OS=Oryza sativa subsp. japonica GN=Os04g0569300 PE=2 SV=2 - [Q7XRW9_ORYSJ]
Q0JGA3	0.926373	1.15077	0.909512	0.732159	Os01g0934400 protein (Fragment) OS=Oryza sativa subsp. japonica GN=Os01g0934400 PE=4 SV=1 - [Q0JGA3_ORYSJ]
Q5JMK3	0.800151	1.00073	0.914606	0.731292	Os01g0936800 protein OS=Oryza sativa subsp. japonica GN=Os01g0936800 PE=2 SV=1 - [Q5JMK3_ORYSJ]
Q9LWZ6	0.832615	1.15041	1.01009	0.731055	L-lactate dehydrogenase OS=Oryza sativa subsp. japonica GN=Os06g0104900 PE=2 SV=1 - [Q9LWZ6_ORYSJ]
Q5N942	0.871827	1.17937	0.988906	0.731032	Serine/threonine-protein kinase SAPK4 OS=Oryza sativa subsp. japonica GN=SAPK4 PE=2 SV=2 - [SAPK4_ORYSJ]
Q6L517	1.01008	1.19774	0.86371	0.728387	Os05g0462500 protein OS=Oryza sativa subsp. japonica GN=Os05g0462500 PE=4 SV=1 - [Q6L517_ORYSJ]
B7F4K7	1.67364	1.33905	0.582132	0.727586	cDNA clone:002-103-E06, full insert sequence OS=Oryza sativa subsp. japonica GN=OsJ_02611 PE=2 SV=1 - [B7F4K7_ORYSJ]
B9F439	0.790259	1.10443	1.01308	0.724891	Uncharacterized protein OS=Oryza sativa subsp. japonica GN=OsJ_08775 PE=4 SV=1 - [B9F439_ORYSJ]
Q9FTE2	0.884855	1.19447	0.978082	0.724558	Os01g0118700 protein OS=Oryza sativa subsp. japonica GN=Os01g0118700 PE=2 SV=1 - [Q9FTE2_ORYSJ]
Q5Z4E5	0.931978	1.2068	0.937615	0.724094	Os06g0304600 protein OS=Oryza sativa subsp. japonica GN=B1386G10.6-1 PE=2 SV=1 - [Q5Z4E5_ORYSJ]
Q6YV88	0.905158	1.11426	0.891292	0.724032	Ent-cassadiene C2-hydroxylase OS=Oryza sativa subsp. japonica GN=CYP71Z7 PE=1 SV=1 - [C71Z7_ORYSJ]
Q6YVX4	1.9036	1.1827	0.447242	0.719856	Molybdopterin synthase sulfur carrier subunit OS=Oryza sativa subsp. japonica GN=Os02g0558300 PE=3 SV=1 - [MOC2A_ORYSJ]
Q5Z9X9	0.78255	0.985791	0.906309	0.719455	Os06g0342500 protein OS=Oryza sativa subsp. japonica GN=P0459H02.14 PE=4 SV=1 - [Q5Z9X9_ORYSJ]
Q2R0R2	0.630263	0.841197	0.959336	0.718778	Cytochrome P450 family protein, expressed OS=Oryza sativa subsp. japonica GN=Os11g0635500 PE=2 SV=1 - [Q2R0R2_ORYSJ]
Q5Z9J0	0.999159	1.18971	0.855653	0.718607	Mitogen-activated protein kinase 12 OS=Oryza sativa subsp. japonica GN=MPK12 PE=1 SV=2 - [MPK12_ORYSJ]
Q94DY4	0.860936	1.13022	0.942334	0.717814	Os01g0781000 protein OS=Oryza sativa subsp. japonica GN=Os01g0781000 PE=2 SV=1 - [Q94DY4_ORYSJ]
Q84TW3	0.937218	1.18554	0.907637	0.717524	Os03g0815900 protein OS=Oryza sativa subsp. japonica GN=Os03g0815900 PE=4 SV=1 - [Q84TW3_ORYSJ]
A0A0N7KJS9	1.16035	1.30537	0.807169	0.717495	Os04g0641400 protein (Fragment) OS=Oryza sativa subsp. japonica GN=Os04g0641400 PE=4 SV=1 - [A0A0N7KJS9_ORYSJ]
Q0IU69	1.08733	1.14164	0.752857	0.717039	Os11g0181700 protein OS=Oryza sativa subsp. japonica GN=Os11g0181700 PE=2 SV=1 - [Q0IU69_ORYSJ]
Q10QG5	0.800002	1.13052	1.01293	0.716791	Mannitol transporter, putative, expressed OS=Oryza sativa subsp. japonica GN=LOC_Os03g10090 PE=2 SV=1 - [Q10QG5_ORYSJ]
Q67J10	1.35807	1.35397	0.714504	0.716665	Os09g0460300 protein OS=Oryza sativa subsp. japonica GN=Os09g0460300 PE=2 SV=1 - [Q67J10_ORYSJ]
Q94LH1	1.28802	1.21194	0.672884	0.715125	Os03g0395300 protein OS=Oryza sativa subsp. japonica GN=LOC_Os03g27800 PE=2 SV=1 - [Q94LH1_ORYSJ]
B9FMJ3	0.928743	1.22137	0.939572	0.71446	Kinesin-like protein KIN-13A OS=Oryza sativa subsp. japonica GN=KIN13A PE=1 SV=1 - [KN13A_ORYSJ]
Q0J0U6	0.851415	1.1424	0.958118	0.71407	Glycosyltransferase OS=Oryza sativa subsp. japonica GN=Os09g0482900 PE=2 SV=1 - [Q0J0U6_ORYSJ]
Q6H5V3	0.539847	0.621164	0.8216	0.714043	ALG2-interacting protein X-like OS=Oryza sativa subsp. japonica GN=Os02g0638400 PE=2 SV=1 - [Q6H5V3_ORYSJ]
Q69MC9	0.8946	1.07283	0.852781	0.71111	Carbonic anhydrase OS=Oryza sativa subsp. japonica GN=Os09g0464000 PE=2 SV=1 - [Q69MC9_ORYSJ]
Q850Y6	1.23933	1.40507	0.805567	0.710541	Expressed protein OS=Oryza sativa subsp. japonica GN=OSJNBb0027B08.19 PE=4 SV=1 - [Q850Y6_ORYSJ]
Q2R2Z8	0.779751	1.12326	1.02135	0.70901	Expressed protein OS=Oryza sativa subsp. japonica GN=LOC_Os11g34140 PE=4 SV=1 - [Q2R2Z8_ORYSJ]
Q0IMM9	1.45525	1.27962	0.623242	0.708782	Os12g0560400 protein (Fragment) OS=Oryza sativa subsp. japonica GN=Os12g0560400 PE=3 SV=1 - [Q0IMM9_ORYSJ]
A3CB18	0.703445	1.0046	1.01163	0.708368	Uncharacterized protein OS=Oryza sativa subsp. japonica GN=OsJ_33820 PE=4 SV=1 - [A3CB18_ORYSJ]
Q84ZB9	0.94303	1.21891	0.915031	0.707931	Os07g0549800 protein OS=Oryza sativa subsp. japonica GN=P0534A03.127 PE=2 SV=1 - [Q84ZB9_ORYSJ]
Q5N7I2	0.923887	1.20537	0.923451	0.707803	Os01g0883200 protein OS=Oryza sativa subsp. japonica GN=Os01g0883200 PE=4 SV=1 - [Q5N7I2_ORYSJ]
Q8LQG0	0.733412	1.08521	1.04712	0.70767	Leaf senescence protein-like OS=Oryza sativa subsp. japonica GN=Os01g0914800 PE=4 SV=1 - [Q8LQG0_ORYSJ]
A3BHN5	0.830927	1.19095	1.01404	0.7075	Uncharacterized protein OS=Oryza sativa subsp. japonica GN=OsJ_23504 PE=4 SV=1 - [A3BHN5_ORYSJ]
B9FWC0	0.63426	0.865328	0.964829	0.707191	Uncharacterized protein OS=Oryza sativa subsp. japonica GN=OsJ_23651 PE=3 SV=1 - [B9FWC0_ORYSJ]
Q60EX6	0.848005	1.09418	0.91231	0.707054	Serine/threonine-protein phosphatase BSL1 homolog OS=Oryza sativa subsp. japonica GN=BSL1 PE=2 SV=1 - [BSL1_ORYSJ]
Q8GZX2	1.00133	1.07709	0.759389	0.705977	LOC496359 protein, putative, expressed OS=Oryza sativa subsp. japonica GN=OSJNBa0090O10.11 PE=2 SV=1 - [Q8GZX2_ORYSJ]
A3AAP1	0.989347	1.1199	0.797994	0.704967	Uncharacterized protein OS=Oryza sativa subsp. japonica GN=OsJ_08134 PE=4 SV=1 - [A3AAP1_ORYSJ]
Q6K908	1.12315	1.22594	0.769047	0.704562	Actin-related protein 3 OS=Oryza sativa subsp. japonica GN=ARP3 PE=2 SV=1 - [ARP3_ORYSJ]
Q0JA73	0.771356	0.91324	0.833971	0.704403	Vacuolar ATPase assembly integral membrane protein VMA21 homolog OS=Oryza sativa subsp. japonica GN=Os04g0612900 PE=2 SV=1 - [Q0JA73_ORYSJ]
A0A0P0XVI3	0.603536	0.857655	1.00061	0.704132	Os10g0469900 protein (Fragment) OS=Oryza sativa subsp. japonica GN=Os10g0469900 PE=4 SV=1 - [A0A0P0XVI3_ORYSJ]
Q60F44	0.912751	1.2204	0.938855	0.70218	Os05g0121500 protein OS=Oryza sativa subsp. japonica GN=Os05g0121500 PE=2 SV=1 - [Q60F44_ORYSJ]
Q10QR4	0.632595	0.909431	1.00704	0.700492	Modifier of rudimentary protein, expressed OS=Oryza sativa subsp. japonica GN=LOC_Os03g08770 PE=2 SV=1 - [Q10QR4_ORYSJ]
Q306J3	0.562548	0.644938	0.801078	0.698742	Dirigent protein OS=Oryza sativa subsp. japonica GN=JAC1 PE=2 SV=1 - [Q306J3_ORYSJ]
Q5VP88	0.830172	1.20081	1.01043	0.698556	Os06g0584400 protein OS=Oryza sativa subsp. japonica GN=Os06g0584400 PE=4 SV=1 - [Q5VP88_ORYSJ]
Q0D4Z3	0.913994	1.17486	0.897575	0.698277	Os07g0593400 protein OS=Oryza sativa subsp. japonica GN=Os07g0593400 PE=4 SV=2 - [Q0D4Z3_ORYSJ]
A1KZI7	0.999766	1.13942	0.79461	0.697221	BRITTLE CULM1 (Fragment) OS=Oryza sativa subsp. japonica GN=BC1 PE=4 SV=1 - [A1KZI7_ORYSJ]
Q0E1I1	1.12197	1.0763	0.66756	0.695883	Os02g0439700 protein OS=Oryza sativa subsp. japonica GN=Os02g0439700 PE=2 SV=1 - [Q0E1I1_ORYSJ]
Q7XTK0	0.936959	1.20848	0.896816	0.695322	Peptidyl-prolyl cis-trans isomerase OS=Oryza sativa subsp. japonica GN=Os04g0118500 PE=4 SV=2 - [Q7XTK0_ORYSJ]
Q53NW6	0.864956	1.11415	0.893892	0.693959	Phenylalanine ammonia-lyase OS=Oryza sativa subsp. japonica GN=Os11g0708900 PE=3 SV=1 - [Q53NW6_ORYSJ]
B9FVB5	1.21475	1.33481	0.760512	0.692109	Uncharacterized protein OS=Oryza sativa subsp. japonica GN=OsJ_22957 PE=3 SV=1 - [B9FVB5_ORYSJ]
Q7XUM2	1.04082	1.25038	0.831241	0.691923	OSJNBa0074L08.3 protein OS=Oryza sativa subsp. japonica GN=OSJNBa0074L08.3 PE=4 SV=1 - [Q7XUM2_ORYSJ]
Q5ZCF3	0.792056	1.21365	1.05954	0.691481	Os01g0778700 protein OS=Oryza sativa subsp. japonica GN=Os01g0778700 PE=2 SV=1 - [Q5ZCF3_ORYSJ]
A0A0P0UY56	1.75126	0.968048	0.38212	0.691279	Os01g0149200 protein OS=Oryza sativa subsp. japonica GN=Os01g0149200 PE=4 SV=1 - [A0A0P0UY56_ORYSJ]
Q8H658	0.920805	1.13604	0.851331	0.690035	Chloroplast zebra-necrosis protein OS=Oryza sativa subsp. japonica GN=ZN PE=2 SV=1 - [Q8H658_ORYSJ]
Q6EN62	0.880849	1.1743	0.91977	0.689926	Uncharacterized protein OS=Oryza sativa subsp. japonica GN=P0453B09.16 PE=4 SV=1 - [Q6EN62_ORYSJ]
Q8S0V9	1.25053	1.29429	0.713143	0.689029	DnaJ-like protein OS=Oryza sativa subsp. japonica GN=Os01g0556400 PE=2 SV=1 - [Q8S0V9_ORYSJ]
A0A0P0XN73	0.640494	1.06909	1.14874	0.688214	Os09g0481300 protein OS=Oryza sativa subsp. japonica GN=Os09g0481300 PE=4 SV=1 - [A0A0P0XN73_ORYSJ]
Q8GVQ2	0.813165	1.19101	1.00792	0.688158	Xyloglucan endotransglucosylase/hydrolase OS=Oryza sativa subsp. japonica GN=P0681F05.108-1 PE=3 SV=1 - [Q8GVQ2_ORYSJ]
Q5Z8H7	0.956997	1.22029	0.875226	0.686385	Peroxidase OS=Oryza sativa subsp. japonica GN=prx92 PE=3 SV=1 - [Q5Z8H7_ORYSJ]
B7EAY8	0.879043	1.67337	1.30478	0.685418	Os02g0664700 protein OS=Oryza sativa subsp. japonica GN=Os02g0664700 PE=2 SV=1 - [B7EAY8_ORYSJ]
B7EQP9	0.738857	1.10969	1.02627	0.683319	Amine oxidase OS=Oryza sativa subsp. japonica PE=2 SV=1 - [B7EQP9_ORYSJ]
A0A0P0Y3X8	0.805802	1.20668	1.02186	0.682379	Os11g0593000 protein OS=Oryza sativa subsp. japonica GN=Os11g0593000 PE=4 SV=1 - [A0A0P0Y3X8_ORYSJ]
Q8H620	0.954281	1.19938	0.85268	0.678429	Os06g0176700 protein OS=Oryza sativa subsp. japonica GN=Os06g0178500 PE=3 SV=1 - [Q8H620_ORYSJ]
A0A0P0Y2S8	0.800295	1.0144	0.857914	0.676839	Os11g0482400 protein OS=Oryza sativa subsp. japonica GN=Os11g0482400 PE=4 SV=1 - [A0A0P0Y2S8_ORYSJ]
Q653F4	0.888172	1.21572	0.925664	0.676262	Probable glucuronosyltransferase Os06g0687900 OS=Oryza sativa subsp. japonica GN=Os06g0687900 PE=2 SV=1 - [GT61_ORYSJ]
B9EU60	1.27088	1.53318	0.815358	0.675863	Uncharacterized protein OS=Oryza sativa subsp. japonica GN=OsJ_00935 PE=4 SV=1 - [B9EU60_ORYSJ]
Q9SNL9	1.14543	1.18969	0.701574	0.675472	Os06g0132300 protein OS=Oryza sativa subsp. japonica GN=Os06g0132300 PE=2 SV=1 - [Q9SNL9_ORYSJ]
Q9LWS6	0.798285	1.14701	0.962604	0.669943	Os06g0115100 protein OS=Oryza sativa subsp. japonica GN=Os06g0115100 PE=2 SV=1 - [Q9LWS6_ORYSJ]
Q8H4Z0	1.08172	0.986115	0.610663	0.669869	Os07g0184800 protein OS=Oryza sativa subsp. japonica GN=OJ1046_F10.127 PE=2 SV=1 - [Q8H4Z0_ORYSJ]
B9FR64	1.2274	1.03717	0.565835	0.669615	Uncharacterized protein OS=Oryza sativa subsp. japonica GN=OsJ_19888 PE=4 SV=1 - [B9FR64_ORYSJ]
P45960	1.16449	1.45659	0.831207	0.664521	Tubulin beta-4 chain OS=Oryza sativa subsp. japonica GN=TUBB4 PE=2 SV=1 - [TBB4_ORYSJ]
A0A0P0V4N4	0.706137	1.05045	0.987782	0.664009	Os01g0588900 protein OS=Oryza sativa subsp. japonica GN=Os01g0588900 PE=4 SV=1 - [A0A0P0V4N4_ORYSJ]
Q6AVB5	0.759399	1.08122	0.94073	0.660728	Os05g0228000 protein OS=Oryza sativa subsp. japonica GN=Os05g0228000 PE=2 SV=1 - [Q6AVB5_ORYSJ]
Q10LW2	0.928172	1.14325	0.813608	0.660543	Expressed protein OS=Oryza sativa subsp. japonica GN=Os03g0333000 PE=4 SV=1 - [Q10LW2_ORYSJ]
Q9FRA7	0.82381	1.16788	0.935482	0.659876	REF/SRPP-like protein Os05g0151300/LOC_Os05g05940 OS=Oryza sativa subsp. japonica GN=Os05g0151300 PE=2 SV=2 - [Y5513_ORYSJ]
Q6AUC6	1.06398	1.22091	0.756044	0.658865	Sulfhydryl oxidase 1 OS=Oryza sativa subsp. japonica GN=QSOX1 PE=2 SV=1 - [QSOX1_ORYSJ]
A0A0P0V7Q5	0.941711	1.22361	0.855529	0.658429	Os01g0729100 protein (Fragment) OS=Oryza sativa subsp. japonica GN=Os01g0729100 PE=4 SV=1 - [A0A0P0V7Q5_ORYSJ]
Q6H415	0.888735	1.22294	0.905925	0.658352	Os09g0392100 protein OS=Oryza sativa subsp. japonica GN=Os09g0392100 PE=2 SV=1 - [Q6H415_ORYSJ]
A3BKX7	0.897478	1.1695	0.856975	0.657643	Uncharacterized protein OS=Oryza sativa subsp. japonica GN=OsJ_24661 PE=4 SV=1 - [A3BKX7_ORYSJ]
Q7Y1D3	1.04382	1.25126	0.786255	0.655906	Putative WD repeat protein OS=Oryza sativa subsp. japonica GN=OSJNBa0033P04.5 PE=4 SV=1 - [Q7Y1D3_ORYSJ]
Q7XI69	0.947731	1.10547	0.764922	0.655777	Putative uncharacterized protein P0506F02.113-2 OS=Oryza sativa subsp. japonica GN=P0506F02.113-2 PE=4 SV=1 - [Q7XI69_ORYSJ]
B9FPV6	0.695642	0.949073	0.894252	0.65546	Uncharacterized protein OS=Oryza sativa subsp. japonica GN=OsJ_18727 PE=4 SV=1 - [B9FPV6_ORYSJ]
Q7F0Q2	0.940462	1.01286	0.705562	0.655127	Polyprenol reductase 2 OS=Oryza sativa subsp. japonica GN=Os07g0493400 PE=2 SV=1 - [POED2_ORYSJ]
Q5QM90	1.08016	1.33679	0.809253	0.653896	RNA polymerase III subunit-like protein OS=Oryza sativa subsp. japonica GN=B1144G04.33-2 PE=4 SV=1 - [Q5QM90_ORYSJ]
Q5VPH6	1.22299	1.23361	0.658527	0.652858	Os06g0137300 protein OS=Oryza sativa subsp. japonica GN=Os06g0137300 PE=4 SV=1 - [Q5VPH6_ORYSJ]
Q5ZBI5	0.901477	1.19677	0.861584	0.648994	Lysophospholipase 2-like OS=Oryza sativa subsp. japonica GN=Os01g0612500 PE=2 SV=1 - [Q5ZBI5_ORYSJ]
A3C906	0.672642	1.09912	1.05971	0.648527	Uncharacterized protein OS=Oryza sativa subsp. japonica GN=OsJ_33105 PE=4 SV=1 - [A3C906_ORYSJ]
B9G4P9	0.923651	1.20177	0.843782	0.648513	Uncharacterized protein OS=Oryza sativa subsp. japonica GN=OsJ_30101 PE=4 SV=1 - [B9G4P9_ORYSJ]
Q6K7E9	0.910919	1.20519	0.856309	0.647223	18.6 kDa class III heat shock protein OS=Oryza sativa subsp. japonica GN=HSP18.6 PE=2 SV=1 - [HS186_ORYSJ]
B9ESV6	1.14241	1.33611	0.750282	0.641508	Uncharacterized protein OS=Oryza sativa subsp. japonica GN=OsJ_00372 PE=4 SV=1 - [B9ESV6_ORYSJ]
Q0E3C3	1.30702	1.69301	0.819635	0.632766	Homeobox protein knotted-1-like 2 OS=Oryza sativa subsp. japonica GN=HOS58 PE=2 SV=2 - [KNOS2_ORYSJ]
Q10PC5	1.16113	1.45668	0.791114	0.630602	Os03g0239200 protein OS=Oryza sativa subsp. japonica GN=Os03g0239200 PE=2 SV=1 - [Q10PC5_ORYSJ]
A0A0P0WFT4	0.878267	1.21312	0.870284	0.630063	Os04g0655400 protein OS=Oryza sativa subsp. japonica GN=Os04g0655400 PE=4 SV=1 - [A0A0P0WFT4_ORYSJ]
Q10MI6	0.623227	1.03754	1.04565	0.628103	Expressed protein OS=Oryza sativa subsp. japonica GN=LOC_Os03g19452 PE=4 SV=1 - [Q10MI6_ORYSJ]
A3BRP8	2.00465	1.87163	0.584205	0.625725	Uncharacterized protein OS=Oryza sativa subsp. japonica GN=OsJ_26801 PE=4 SV=1 - [A3BRP8_ORYSJ]
Q6EPR6	1.39126	1.51108	0.676733	0.62307	Serine/threonine-protein phosphatase OS=Oryza sativa subsp. japonica GN=Os09g0284200 PE=2 SV=1 - [Q6EPR6_ORYSJ]
B9EU29	1.11764	1.48353	0.81842	0.61657	Uncharacterized protein OS=Oryza sativa subsp. japonica GN=OsJ_00875 PE=4 SV=1 - [B9EU29_ORYSJ]
Q7X5Z2	3.24004	1.28005	0.243103	0.615338	OSJNBa0076N16.7 protein OS=Oryza sativa subsp. japonica GN=OSJNBa0076N16.7 PE=4 SV=1 - [Q7X5Z2_ORYSJ]
Q10Q80	0.960337	1.26129	0.807208	0.614602	FAD-linked sulfhydryl oxidase ERV1 OS=Oryza sativa subsp. japonica GN=ERV1 PE=2 SV=2 - [ERV1_ORYSJ]
Q6K1X2	0.819988	1.15892	0.866257	0.612917	Os02g0609200 protein OS=Oryza sativa subsp. japonica GN=Os02g0609200 PE=4 SV=1 - [Q6K1X2_ORYSJ]
Q6ZKI1	1.39338	1.72325	0.74163	0.599665	Os08g0139100 protein OS=Oryza sativa subsp. japonica GN=Os08g0139100 PE=2 SV=1 - [Q6ZKI1_ORYSJ]
Q94LG9	0.834271	1.22136	0.873293	0.596518	Putative uncharacterized protein OSJNBb0004M10.9 OS=Oryza sativa subsp. japonica GN=OSJNBb0004M10.9 PE=4 SV=1 - [Q94LG9_ORYSJ]
Q69TP3	1.25966	1.52795	0.716219	0.590457	Leucine-rich repeat family protein-like OS=Oryza sativa subsp. japonica GN=Os06g0478600 PE=2 SV=1 - [Q69TP3_ORYSJ]
Q5QLC5	0.761405	1.16602	0.904139	0.590399	NLI interacting factor (NIF) family protein-like OS=Oryza sativa subsp. japonica GN=Os01g0833100 PE=2 SV=1 - [Q5QLC5_ORYSJ]
B9F4A6	1.12552	1.51615	0.789423	0.586032	Protein CLP1 homolog OS=Oryza sativa subsp. japonica GN=OsJ_05899 PE=3 SV=1 - [B9F4A6_ORYSJ]
Q10AR6	0.933399	1.00381	0.625751	0.581858	Ion channel DMI1-like, chloroplast, putative, expressed OS=Oryza sativa subsp. japonica GN=LOC_Os03g62650 PE=4 SV=1 - [Q10AR6_ORYSJ]
A0A0P0WXN6	0.748842	1.19398	0.926438	0.581045	Os06g0549300 protein (Fragment) OS=Oryza sativa subsp. japonica GN=Os06g0549300 PE=4 SV=1 - [A0A0P0WXN6_ORYSJ]
Q8RZQ6	0.881506	1.2244	0.798131	0.574613	Os01g0881500 protein OS=Oryza sativa subsp. japonica GN=Os01g0881500 PE=2 SV=1 - [Q8RZQ6_ORYSJ]
A0A0P0WAE5	4.12075	1.38184	0.19222	0.573214	Os04g0416400 protein (Fragment) OS=Oryza sativa subsp. japonica GN=Os04g0416400 PE=4 SV=1 - [A0A0P0WAE5_ORYSJ]
Q6ZJ97	0.961572	1.34181	0.793628	0.568732	Os08g0206900 protein OS=Oryza sativa subsp. japonica GN=Os08g0206900 PE=2 SV=1 - [Q6ZJ97_ORYSJ]
A3BB72	1.72821	1.7391	0.570558	0.566987	Uncharacterized protein OS=Oryza sativa subsp. japonica GN=OsJ_21150 PE=4 SV=1 - [A3BB72_ORYSJ]
Q6MWE1	1.6914	1.84252	0.615189	0.564732	B1358B12.16 protein OS=Oryza sativa subsp. japonica GN=Os04g0463000 PE=4 SV=1 - [Q6MWE1_ORYSJ]
B9FU28	1.01884	1.40849	0.780247	0.564398	Uncharacterized protein OS=Oryza sativa subsp. japonica GN=OsJ_21922 PE=4 SV=1 - [B9FU28_ORYSJ]
Q10LN4	0.60833	1.03741	0.961103	0.563586	Expressed protein OS=Oryza sativa subsp. japonica GN=LOC_Os03g22210 PE=2 SV=1 - [Q10LN4_ORYSJ]
Q8H3K6	0.567388	0.995523	0.964194	0.549533	Putative cell death associated protein OS=Oryza sativa subsp. japonica GN=P0428D12.107 PE=4 SV=1 - [Q8H3K6_ORYSJ]
B9FVB4	1.02966	1.35151	0.719901	0.548462	Uncharacterized protein OS=Oryza sativa subsp. japonica GN=OsJ_22955 PE=4 SV=1 - [B9FVB4_ORYSJ]
Q6ZJQ4	0.959713	1.38103	0.78333	0.544358	Endo-1,31,4-beta-D-glucanase-like protein OS=Oryza sativa subsp. japonica GN=Os08g0238600 PE=2 SV=1 - [Q6ZJQ4_ORYSJ]
Q7XD99	0.978071	1.47648	0.819274	0.542715	Protein EXECUTER 1, chloroplastic OS=Oryza sativa subsp. japonica GN=EX1 PE=2 SV=1 - [EXEC1_ORYSJ]
Q10NQ9	1.1139	1.70903	0.80359	0.523758	Eukaryotic translation initiation factor NCBP OS=Oryza sativa subsp. japonica GN=NCBP PE=2 SV=1 - [IF4E3_ORYSJ]
P0C5A4	1.26334	1.53684	0.621935	0.511252	Late embryogenesis abundant protein, group 3 OS=Oryza sativa subsp. japonica GN=LEA3 PE=2 SV=1 - [LEA3_ORYSJ]
A0A0P0WAQ1	1.29075	1.99306	0.788634	0.510739	Os04g0434900 protein (Fragment) OS=Oryza sativa subsp. japonica GN=Os04g0434900 PE=4 SV=1 - [A0A0P0WAQ1_ORYSJ]
A3C2J5	1.64605	1.4198	0.440374	0.51055	Uncharacterized protein OS=Oryza sativa subsp. japonica GN=OsJ_30729 PE=4 SV=1 - [A3C2J5_ORYSJ]
B9FZT4	0.80943	1.23339	0.758853	0.498008	NADPH--cytochrome P450 reductase OS=Oryza sativa subsp. japonica GN=OsJ_26563 PE=3 SV=1 - [B9FZT4_ORYSJ]
Q0J4L3	0.873514	2.15213	1.22368	0.496672	Os08g0506400 protein (Fragment) OS=Oryza sativa subsp. japonica GN=Os08g0506400 PE=4 SV=1 - [Q0J4L3_ORYSJ]
Q5JMS3	1.81225	1.79241	0.462444	0.467562	Os01g0964000 protein OS=Oryza sativa subsp. japonica GN=Os01g0964000 PE=2 SV=1 - [Q5JMS3_ORYSJ]
Q65X24	1.3563	1.60873	0.472211	0.398116	Os05g0108100 protein OS=Oryza sativa subsp. japonica GN=Os05g0108100 PE=4 SV=1 - [Q65X24_ORYSJ]
B9EVE0	1.18254	2.25597	0.687395	0.36032	Uncharacterized protein OS=Oryza sativa subsp. japonica GN=OsJ_04430 PE=4 SV=1 - [B9EVE0_ORYSJ]
Q9SDK0	1.03169	2.25309	0.75781	0.347	Os01g0256400 protein OS=Oryza sativa subsp. japonica GN=Os01g0256400 PE=2 SV=1 - [Q9SDK0_ORYSJ]
Q40684	5.25644	1.75384	0.0589948	0.176813
