# Supplementary material for: Proteomic Analysis of a Rice Mutant sd58 Possessing a Novel d1 Allele of Heterotrimeric G Protein Alpha Subunit (RGA1) in Salt Stress with a Focus on ROS Scavenging
Source: Int J Mol Sci. 2019 Jan 4;20(1):167. doi: 10.3390/ijms20010167 (PMC6337198; doi:10.3390/ijms20010167)
Supplement: Supplementary file 1 [file ijms-20-00167-s001.zip › Table S3.xls]

## Sheet: GO enrichment analysis
Table S3. GO enrichment analysis for 332 core DAPs.
The significantly enriched GO terms with corrected p value < 0.05 are shown in the table.
Biological Process
GO_accession	Description	T depth	Corrected_p Value	Numbers of DAPs	Numbers of total Proteins	list
GO:0008150	biological_process	1	1.48e-101	239	16449	C7J1H0,P0C328,A0A0N9DZP6,P12139,Q7G6A7,P0C2Y7,P0C301,P0C2Z6,C7IWD0,Q0JRH3,Q8S3S0,Q5ZCB0,Q9FU69,Q5U1U1,B9EU60,Q5N7Y7,Q5NB69,Q9SDK0,Q0JMV6,B9EWS0,Q943W1,B9EX81,B9EXH9,B9EXJ7,A0A0P0V4N4,Q0JLL8,Q5ZBI5,B7F4K7,Q8S920,Q8LR33,Q0JKF5,Q5QM90,A0A0P0V6Q2,Q5JNF3,Q5JND4,Q5N8X8,Q5ZCF3,Q94DY4,P45960,P49216,Q5QLC5,Q5N942,Q5N9G9,Q8RZQ6,Q0JH55,A3A0I1,B9EVE0,Q8LQG0,Q0JGA3,B9EW37,Q5JMS3,Q6ZFJ3,Q6H4W2,Q0E3C3,B9F4A6,Q0…
GO:0051179	localization	2	1.72e-10	37	2383	P0C328,P0C2Y7,P0C301,P0C2Z6,Q9SDK0,Q0JLL8,A0A0P0V6Q2,Q5ZCF3,Q94DY4,Q5N9G9,Q5JMS3,Q6K739,Q6ZH86,P50156,Q10QR4,Q10QG5,Q94LH1,Q10AR6,A3AXX7,Q7XUM2,Q9FW35,Q9FRA7,Q0DHY1,Q40684,Q9MAX5,B9FJQ3,B9F439,C7J4T1,Q6ZG25,B7EBN1,A3C2J5,A0A0P0XTT1,A0A0P0XVI3,A3C906,Q2R3J0,Q2R2Z8,B9GC21
GO:0033036	macromolecule localization	3	0.0338	11	653	Q94DY4,Q10QR4,Q7XUM2,Q9FW35,Q9FRA7,Q9MAX5,B9F439,C7J4T1,Q6ZG25,Q2R3J0,B9GC21
GO:0051234	establishment of localization	3	2.08e-09	35	2331	P0C328,P0C2Y7,P0C301,P0C2Z6,Q9SDK0,Q0JLL8,A0A0P0V6Q2,Q5ZCF3,Q94DY4,Q5N9G9,Q5JMS3,Q6K739,Q6ZH86,P50156,Q10QR4,Q10QG5,Q94LH1,Q10AR6,A3AXX7,Q7XUM2,Q9FW35,Q0DHY1,Q40684,Q9MAX5,B9FJQ3,B9F439,C7J4T1,Q6ZG25,B7EBN1,A3C2J5,A0A0P0XTT1,A0A0P0XVI3,A3C906,Q2R3J0,Q2R2Z8
GO:0006810	transport	4	2.96e-08	33	2298	P0C328,P0C2Y7,P0C301,P0C2Z6,Q9SDK0,Q0JLL8,A0A0P0V6Q2,Q5ZCF3,Q94DY4,Q5JMS3,Q6K739,Q6ZH86,P50156,Q10QR4,Q10QG5,Q10AR6,A3AXX7,Q7XUM2,Q9FW35,Q0DHY1,Q40684,Q9MAX5,B9FJQ3,B9F439,C7J4T1,Q6ZG25,B7EBN1,A3C2J5,A0A0P0XTT1,A0A0P0XVI3,A3C906,Q2R3J0,Q2R2Z8
GO:0055085	transmembrane transport	5	0.032	15	1170	P0C2Y7,P0C301,P0C2Z6,Q0JLL8,A0A0P0V6Q2,Q6ZH86,P50156,Q10QG5,A3AXX7,Q9FW35,Q0DHY1,A3C2J5,A0A0P0XTT1,A0A0P0XVI3,A3C906
GO:0008152	metabolic process	2	7.02e-73	189	12719	C7J1H0,P0C328,A0A0N9DZP6,P12139,Q7G6A7,P0C2Y7,P0C301,P0C2Z6,C7IWD0,Q0JRH3,Q8S3S0,Q5ZCB0,Q9FU69,Q5U1U1,B9EU60,Q5N7Y7,Q5NB69,Q0JMV6,B9EWS0,Q943W1,B9EX81,B9EXH9,B9EXJ7,A0A0P0V4N4,Q5ZBI5,B7F4K7,Q8S920,Q8LR33,Q0JKF5,Q5QM90,A0A0P0V6Q2,Q5JNF3,Q5JND4,Q5N8X8,Q94DY4,P49216,Q5QLC5,Q5N942,Q8RZQ6,Q0JH55,A3A0I1,B9EVE0,Q0JGA3,Q6ZFJ3,Q6H4W2,Q0E3C3,B9F4A6,Q0E2I8,Q0E1I1,Q6H4L2,Q6ER94,Q6YVX4,Q6YV88,Q6K5H8,Q6K1Z7,Q6…
GO:0044281	small molecule metabolic process	3	1.79e-14	33	1367	P0C328,P0C2Y7,P0C301,P0C2Z6,Q0JRH3,Q0JMV6,B9EXJ7,Q8LR33,A0A0P0V6Q2,Q6K1Z7,Q6ZGC2,Q10S55,Q6YZX6,Q84U04,Q7XZW5,Q7X8A1,P14655,Q0J969,Q6AVB5,Q0DJ33,Q8RUM9,B9FPV6,A0A0P0WP33,Q9LWZ6,B9G0Z0,A8CF65,Q6ZJ97,Q6YX89,Q9SE42,Q8RV78,Q40677,Q53NW6,B9FWC0
GO:0055114	oxidation-reduction process	3	2.26e-15	40	1971	P0C328,C7IWD0,Q5U1U1,Q0JMV6,B9EXH9,Q5JNF3,Q0JH55,Q6ZFJ3,B9F4A6,Q6ER94,Q6YV88,Q10Q80,B7EE42,Q7XZW5,Q851Z0,B7EQP9,Q7XTG4,A0A0P0WAE5,Q7X8A1,Q7XUP7,Q7XKF3,Q40684,Q6AUC6,Q9LWZ6,P41344,Q8H620,B7FAE9,A0A0P0WXN6,Q5Z8H7,Q7F0Q2,Q7XI69,A3BPD9,B9FZT4,Q6ZJJ1,Q6K6C8,Q6ERW9,A3C1F1,Q2R0R2,Q2QVK7,B9FWC0
GO:0009058	biosynthetic process	3	2.51e-23	73	4691	C7J1H0,A0A0N9DZP6,P12139,Q7G6A7,P0C2Y7,P0C301,P0C2Z6,Q0JRH3,Q5N7Y7,Q5NB69,B9EXJ7,A0A0P0V4N4,B7F4K7,Q8LR33,Q0JKF5,Q5QM90,A0A0P0V6Q2,Q5N8X8,P49216,Q8RZQ6,A3A0I1,B9EVE0,Q0E3C3,Q0E2I8,Q0E1I1,Q6H4L2,Q6YVX4,Q6YV88,Q6K1Z7,Q6H8H3,Q6ZGC2,A0A0P0VS15,Q8GZX2,Q10S55,Q10NQ9,B9FQE2,Q75LR5,Q75I90,Q84TW3,Q851N3,B9F7Z7,Q5CAF8,P14655,Q7XKF3,A0A0P0WGS3,Q60F44,A0A0P0WK98,Q0DJ33,Q8RUM9,B9FPV6,A0A0P0WP33,Q5VPH6,A3BST4,…
GO:0044283	small molecule biosynthetic process	4	0.0171	11	606	Q0JRH3,Q8LR33,Q10S55,P14655,Q0DJ33,A0A0P0WP33,A8CF65,Q8RV78,Q40677,Q53NW6,B9FWC0
GO:0071704	organic substance metabolic process	3	3.64e-45	143	10576	C7J1H0,P0C328,A0A0N9DZP6,P12139,Q7G6A7,P0C2Y7,P0C301,P0C2Z6,C7IWD0,Q0JRH3,Q8S3S0,Q5ZCB0,B9EU60,Q5N7Y7,Q5NB69,Q0JMV6,B9EWS0,B9EX81,B9EXH9,B9EXJ7,A0A0P0V4N4,Q5ZBI5,B7F4K7,Q8S920,Q8LR33,Q0JKF5,Q5QM90,A0A0P0V6Q2,Q5JND4,Q5N8X8,Q94DY4,P49216,Q5QLC5,Q5N942,Q8RZQ6,A3A0I1,B9EVE0,Q6H4W2,Q0E3C3,B9F4A6,Q0E2I8,Q0E1I1,Q6H4L2,Q6YVX4,Q6YV88,Q6K5H8,Q6K1Z7,Q6H8H3,Q6H7H9,Q6ZGC2,Q6K7E3,A0A0P0VS15,Q8GZX2,Q10S55,Q6YZX…
GO:0043170	macromolecule metabolic process	4	3.7e-27	104	8375	C7J1H0,A0A0N9DZP6,P12139,Q7G6A7,C7IWD0,Q8S3S0,Q5ZCB0,B9EU60,Q5N7Y7,Q5NB69,B9EWS0,B9EXH9,B9EXJ7,Q5ZBI5,B7F4K7,Q8S920,Q0JKF5,Q5QM90,Q5JND4,Q5N8X8,Q94DY4,P49216,Q5QLC5,Q5N942,Q8RZQ6,A3A0I1,B9EVE0,Q6H4W2,Q0E3C3,B9F4A6,Q0E2I8,Q0E1I1,Q6H4L2,Q6YVX4,Q6K5H8,Q6H8H3,Q6H7H9,Q6ZGC2,Q6K7E3,A0A0P0VS15,Q8GZX2,Q6F4N5,Q10PA5,Q10NQ9,B9FQE2,Q75LR5,Q10HD0,Q75I90,Q10D93,Q10CW1,Q94H95,Q84TW3,Q851N3,Q75LC0,Q10AI2,B9F7Z7…
GO:0010467	gene expression	5	2.03e-16	54	3469	C7J1H0,A0A0N9DZP6,P12139,Q7G6A7,Q5N7Y7,Q5NB69,B9EXJ7,B7F4K7,Q0JKF5,Q5QM90,Q5N8X8,P49216,Q8RZQ6,A3A0I1,B9EVE0,Q0E3C3,B9F4A6,Q0E2I8,Q0E1I1,Q6H4L2,Q6H8H3,Q6ZGC2,A0A0P0VS15,Q8GZX2,Q10PA5,Q10NQ9,B9FQE2,Q75LR5,Q75I90,Q10D93,Q10CW1,Q84TW3,Q851N3,Q75LC0,B9F7Z7,Q5CAF8,Q7F9Y6,A0A0P0WGS3,Q60F44,A0A0P0WK98,B9FPV6,Q5VPH6,A3BST4,Q5Z9X9,Q67W51,Q5Z9J0,Q6ZIQ1,Q8GSE9,Q8LH97,Q0J0L9,A3CDM5,Q2QYK4,B9FWC0,Q0IMM9
GO:0043412	macromolecule modification	5	5.4e-06	38	3608	C7IWD0,Q8S3S0,B9EU60,B9EWS0,B9EXH9,Q5ZBI5,Q8S920,Q5JND4,Q5QLC5,Q5N942,Q6H4W2,Q6H7H9,Q10HD0,Q10D93,Q10CW1,Q7XTK0,Q6MWE1,A0A0P0WFT4,Q0J969,Q60EX6,B9FPV6,B9FLU9,Q5ZA98,Q5Z9J0,A3BHN5,Q7F0Q2,A3BKX7,A3BL40,Q6ZL95,Q6ZKI1,Q6YWJ7,Q0J4L3,Q6ZIT9,Q6EPR6,A0A0P0Y2S8,A3CDM5,A0A0P0Y5T3,Q2QVA7
GO:1901360	organic cyclic compound metabolic process	4	1.82e-09	51	4634	P0C328,Q7G6A7,P0C2Y7,P0C301,P0C2Z6,B9EXJ7,B7F4K7,Q5QM90,A0A0P0V6Q2,Q5N8X8,Q8RZQ6,B9EVE0,Q0E3C3,B9F4A6,Q6YVX4,Q6K1Z7,Q6ZGC2,A0A0P0VS15,Q10S55,Q10PA5,B9FQE2,Q75LR5,Q10D93,Q10CW1,Q84TW3,Q851N3,Q75LC0,Q10AI2,Q5CAF8,Q7F9Y6,Q7XKF3,Q6AVB5,Q0DJ33,Q8RUM9,B9FPV6,A0A0P0WP33,Q5VPH6,A3BST4,Q5Z9X9,A3BKX7,Q8LH97,A8CF65,Q6ZKI1,Q6ZJ97,Q6YX89,Q6ERW9,Q9SE42,Q40677,A0A0P0Y2S8,Q53NW6,Q0IMM9
GO:1901576	organic substance biosynthetic process	4	9.1e-23	70	4399	C7J1H0,A0A0N9DZP6,P12139,Q7G6A7,P0C2Y7,P0C301,P0C2Z6,Q0JRH3,Q5N7Y7,Q5NB69,B9EXJ7,B7F4K7,Q8LR33,Q0JKF5,Q5QM90,A0A0P0V6Q2,Q5N8X8,P49216,Q8RZQ6,A3A0I1,B9EVE0,Q0E3C3,Q0E2I8,Q0E1I1,Q6H4L2,Q6YVX4,Q6YV88,Q6K1Z7,Q6H8H3,Q6ZGC2,A0A0P0VS15,Q8GZX2,Q10S55,Q10NQ9,B9FQE2,Q75LR5,Q75I90,Q84TW3,Q851N3,B9F7Z7,Q5CAF8,P14655,Q7XKF3,A0A0P0WGS3,Q60F44,A0A0P0WK98,Q0DJ33,Q8RUM9,B9FPV6,A0A0P0WP33,Q5VPH6,A3BST4,B9FU28,Q67W…
GO:1901362	organic cyclic compound biosynthetic process	5	8.13e-05	30	2703	Q7G6A7,P0C2Y7,P0C301,P0C2Z6,Q5QM90,A0A0P0V6Q2,Q5N8X8,Q8RZQ6,B9EVE0,Q0E3C3,Q6YVX4,Q6K1Z7,A0A0P0VS15,Q10S55,B9FQE2,Q84TW3,Q851N3,Q5CAF8,Q7XKF3,Q0DJ33,Q8RUM9,A0A0P0WP33,Q5VPH6,A3BST4,A8CF65,Q6ZJ97,Q6ERW9,Q40677,Q53NW6,Q0IMM9
GO:0009059	macromolecule biosynthetic process	5	5.89e-12	46	3280	C7J1H0,A0A0N9DZP6,P12139,Q7G6A7,Q5N7Y7,Q5NB69,B9EXJ7,B7F4K7,Q0JKF5,Q5QM90,Q5N8X8,P49216,Q8RZQ6,A3A0I1,B9EVE0,Q0E3C3,Q0E2I8,Q0E1I1,Q6H4L2,Q6H8H3,Q6ZGC2,A0A0P0VS15,Q8GZX2,Q10NQ9,B9FQE2,Q75LR5,Q75I90,Q84TW3,Q851N3,B9F7Z7,Q5CAF8,A0A0P0WGS3,Q60F44,A0A0P0WK98,B9FPV6,Q5VPH6,A3BST4,Q67W51,Q653F4,Q7F0Q2,Q6ZIQ1,Q8GSE9,Q8LH97,Q0J0L9,Q2QYK4,Q0IMM9
GO:1901135	carbohydrate derivative metabolic process	4	5.72e-07	17	664	P0C328,P0C2Y7,P0C301,P0C2Z6,A0A0P0V6Q2,Q6AVB5,Q8RUM9,A0A0P0WP33,Q7F0Q2,Q6ZJ97,Q84YK7,Q0J4E6,A3C055,Q9SE42,Q7XEL9,Q7XCK6,Q40677
GO:1901137	carbohydrate derivative biosynthetic process	5	0.0304	9	424	P0C2Y7,P0C301,P0C2Z6,A0A0P0V6Q2,Q8RUM9,A0A0P0WP33,Q7F0Q2,Q6ZJ97,Q40677
GO:0009056	catabolic process	3	2.35e-05	24	1702	Q8S3S0,Q5U1U1,Q5ZBI5,B7F4K7,Q94DY4,Q6ER94,Q6H7H9,Q6K7E3,Q6F4N5,Q0J969,B9FPV6,A0A0P0WP33,Q5Z4E5,Q5Z8H7,Q8H3K6,Q0J4E6,Q6ZJJ1,Q6YX89,Q67J10,Q9SE42,Q7XEL9,Q7XCK6,Q40677,Q53NW6
GO:1901575	organic substance catabolic process	4	0.00671	18	1431	Q8S3S0,Q5ZBI5,B7F4K7,Q94DY4,Q6H7H9,Q6K7E3,Q6F4N5,Q0J969,B9FPV6,A0A0P0WP33,Q5Z4E5,Q0J4E6,Q6YX89,Q9SE42,Q7XEL9,Q7XCK6,Q40677,Q53NW6
GO:0044238	primary metabolic process	3	2.67e-42	136	10063	C7J1H0,P0C328,A0A0N9DZP6,P12139,Q7G6A7,P0C2Y7,P0C301,P0C2Z6,C7IWD0,Q0JRH3,Q8S3S0,Q5ZCB0,B9EU60,Q5N7Y7,Q5NB69,B9EWS0,B9EX81,B9EXH9,B9EXJ7,Q5ZBI5,B7F4K7,Q8S920,Q0JKF5,Q5QM90,A0A0P0V6Q2,Q5JND4,Q5N8X8,Q94DY4,P49216,Q5QLC5,Q5N942,Q8RZQ6,A3A0I1,B9EVE0,Q6H4W2,Q0E3C3,B9F4A6,Q0E2I8,Q0E1I1,Q6H4L2,Q6YVX4,Q6YV88,Q6K5H8,Q6K1Z7,Q6H8H3,Q6H7H9,Q6ZGC2,Q6K7E3,A0A0P0VS15,Q8GZX2,Q10S55,Q6YZX6,Q6F4N5,Q84U04,Q10PA5,Q1…
GO:0005975	carbohydrate metabolic process	4	0.000203	17	995	B9EX81,Q6K7E3,Q6YZX6,Q7XZW5,Q7X8A1,A0A0P0WP33,Q9LWZ6,Q653F4,Q8GVQ2,Q6YVU4,Q84YK7,A3C055,Q9SE42,Q8RV78,Q7XEL9,Q7XCK6,Q40677
GO:0006807	nitrogen compound metabolic process	3	4.11e-40	126	8972	C7J1H0,P0C328,A0A0N9DZP6,P12139,Q7G6A7,P0C2Y7,P0C301,P0C2Z6,C7IWD0,Q0JRH3,Q8S3S0,Q5ZCB0,B9EU60,Q5N7Y7,Q5NB69,Q0JMV6,B9EWS0,B9EXH9,B9EXJ7,A0A0P0V4N4,Q5ZBI5,B7F4K7,Q8S920,Q0JKF5,Q5QM90,A0A0P0V6Q2,Q5JND4,Q5N8X8,Q94DY4,P49216,Q5QLC5,Q5N942,Q8RZQ6,A3A0I1,B9EVE0,Q6H4W2,Q0E3C3,B9F4A6,Q0E2I8,Q0E1I1,Q6H4L2,Q6YVX4,Q6K5H8,Q6K1Z7,Q6H8H3,Q6H7H9,Q6ZGC2,A0A0P0VS15,Q8GZX2,Q10S55,Q6F4N5,Q84U04,Q10PA5,Q10NQ9,B9FQE…
GO:1901564	organonitrogen compound metabolic process	4	3.07e-41	103	5629	C7J1H0,P0C328,A0A0N9DZP6,P12139,Q7G6A7,P0C2Y7,P0C301,P0C2Z6,C7IWD0,Q0JRH3,Q8S3S0,Q5ZCB0,B9EU60,Q5N7Y7,Q5NB69,B9EWS0,B9EXH9,B9EXJ7,A0A0P0V4N4,Q5ZBI5,B7F4K7,Q8S920,Q0JKF5,A0A0P0V6Q2,Q5JND4,Q5N8X8,Q94DY4,P49216,Q5QLC5,Q5N942,A3A0I1,Q6H4W2,Q0E2I8,Q0E1I1,Q6H4L2,Q6YVX4,Q6K5H8,Q6K1Z7,Q6H8H3,Q6H7H9,Q6ZGC2,Q8GZX2,Q10S55,Q6F4N5,Q84U04,Q10NQ9,Q75LR5,Q10HD0,Q75I90,Q10CW1,Q94H95,Q84TW3,B9F7Z7,Q7XTK0,B7EQP9,Q6…
GO:1901566	organonitrogen compound biosynthetic process	5	4.01e-30	51	1528	C7J1H0,A0A0N9DZP6,P12139,Q7G6A7,P0C2Y7,P0C301,P0C2Z6,Q0JRH3,Q5N7Y7,Q5NB69,B9EXJ7,B7F4K7,Q0JKF5,A0A0P0V6Q2,Q5N8X8,P49216,A3A0I1,Q0E2I8,Q0E1I1,Q6H4L2,Q6YVX4,Q6K1Z7,Q6H8H3,Q6ZGC2,Q8GZX2,Q10S55,Q10NQ9,Q75LR5,Q75I90,Q84TW3,B9F7Z7,P14655,Q7XKF3,A0A0P0WGS3,Q60F44,A0A0P0WK98,Q0DJ33,Q8RUM9,B9FPV6,A0A0P0WP33,B9FU28,Q67W51,Q7F0Q2,Q6ZIQ1,Q8GSE9,Q8LH97,Q7XI69,A8CF65,Q0J0L9,Q40677,Q2QYK4
GO:0019538	protein metabolic process	5	7.2e-26	76	4637	C7J1H0,A0A0N9DZP6,P12139,Q7G6A7,C7IWD0,Q8S3S0,Q5ZCB0,B9EU60,Q5N7Y7,Q5NB69,B9EWS0,B9EXH9,B9EXJ7,Q5ZBI5,B7F4K7,Q8S920,Q0JKF5,Q5JND4,Q5N8X8,Q94DY4,P49216,Q5QLC5,Q5N942,A3A0I1,Q6H4W2,Q0E2I8,Q0E1I1,Q6H4L2,Q6YVX4,Q6K5H8,Q6H8H3,Q6H7H9,Q6ZGC2,Q8GZX2,Q6F4N5,Q10NQ9,Q75LR5,Q10HD0,Q75I90,Q10CW1,Q94H95,Q84TW3,B9F7Z7,Q7XTK0,Q6MWE1,Q7XRW9,A0A0P0WFT4,Q0J969,A0A0P0WGS3,Q60F44,Q60EX6,A0A0P0WK98,B9FPV6,B9FLU9,Q5Z4E…
GO:0036211	protein modification process	6	5.06e-06	34	2974	C7IWD0,Q8S3S0,B9EU60,B9EWS0,B9EXH9,Q5ZBI5,Q8S920,Q5JND4,Q5QLC5,Q5N942,Q6H4W2,Q6H7H9,Q10HD0,Q10CW1,Q7XTK0,Q6MWE1,A0A0P0WFT4,Q0J969,Q60EX6,B9FPV6,B9FLU9,Q5ZA98,Q5Z9J0,A3BHN5,Q7F0Q2,A3BL40,Q6ZL95,Q6YWJ7,Q0J4L3,Q6ZIT9,Q6EPR6,A3CDM5,A0A0P0Y5T3,Q2QVA7
GO:0009987	cellular process	2	5.15e-70	183	12253	C7J1H0,P0C328,A0A0N9DZP6,P12139,Q7G6A7,P0C2Y7,P0C301,P0C2Z6,C7IWD0,Q0JRH3,Q8S3S0,Q5ZCB0,Q5U1U1,B9EU60,Q5N7Y7,Q5NB69,Q9SDK0,Q0JMV6,B9EWS0,Q943W1,B9EXH9,B9EXJ7,A0A0P0V4N4,Q5ZBI5,B7F4K7,Q8S920,Q8LR33,Q0JKF5,Q5QM90,A0A0P0V6Q2,Q5JNF3,Q5JND4,Q5N8X8,Q5ZCF3,Q94DY4,P45960,P49216,Q5QLC5,Q5N942,Q5N9G9,Q8RZQ6,Q0JH55,A3A0I1,B9EVE0,Q8LQG0,Q0JGA3,B9EW37,Q5JMS3,Q6ZFJ3,Q6H4W2,Q0E3C3,B9F4A6,Q0E2I8,Q0E1I1,Q6H4L2,Q6…
GO:0044237	cellular metabolic process	3	2.58e-57	155	10140	C7J1H0,P0C328,A0A0N9DZP6,P12139,Q7G6A7,P0C2Y7,P0C301,P0C2Z6,C7IWD0,Q0JRH3,Q8S3S0,Q5ZCB0,Q5U1U1,B9EU60,Q5N7Y7,Q5NB69,Q0JMV6,B9EWS0,Q943W1,B9EXH9,B9EXJ7,A0A0P0V4N4,Q5ZBI5,B7F4K7,Q8S920,Q8LR33,Q0JKF5,Q5QM90,A0A0P0V6Q2,Q5JNF3,Q5JND4,Q5N8X8,Q94DY4,P49216,Q5QLC5,Q5N942,Q8RZQ6,A3A0I1,B9EVE0,Q0JGA3,Q6ZFJ3,Q6H4W2,Q0E3C3,B9F4A6,Q0E2I8,Q0E1I1,Q6H4L2,Q6ER94,Q6YVX4,Q6YV88,Q6K5H8,Q6K1Z7,Q6H8H3,Q6H7H9,Q6ZGC2,Q6…
GO:0051186	cofactor metabolic process	4	0.00271	12	601	Q5U1U1,Q8LR33,Q6ER94,Q6YVX4,Q6K1Z7,Q7XKF3,A0A0P0WP33,Q5Z8H7,Q6ZJJ1,Q9SE42,Q40677,Q0IU69
GO:0017144	drug metabolic process	4	7.4e-12	22	656	P0C328,P0C2Y7,P0C301,P0C2Z6,Q0JRH3,Q5U1U1,A0A0P0V6Q2,Q6ER94,Q6K1Z7,Q6K7E3,Q6YZX6,Q7XZW5,Q0DJ33,A0A0P0WP33,Q5Z8H7,A8CF65,Q0J4E6,Q6ZJJ1,Q7XEL9,Q7XCK6,Q40677,Q53NW6
GO:0006793	phosphorus metabolic process	4	6.89e-07	34	2746	P0C328,P0C2Y7,P0C301,P0C2Z6,Q0JRH3,B9EU60,B9EWS0,B9EXH9,A0A0P0V6Q2,Q5QLC5,Q5N942,B9F4A6,Q6YVX4,Q6K1Z7,Q10CW1,B9F7Z7,Q6MWE1,A0A0P0WFT4,Q60EX6,B9FPI2,Q8RUM9,A0A0P0WP33,B9FU28,Q5Z9J0,A3BHN5,Q6ZJ97,Q0J4L3,Q6EPR6,Q6EN62,Q9SE42,B9G7S5,Q8RV78,Q40677,A0A0P0Y5T3
GO:0019637	organophosphate metabolic process	5	0.00144	12	565	P0C328,P0C2Y7,P0C301,P0C2Z6,A0A0P0V6Q2,Q6YVX4,Q6K1Z7,Q8RUM9,A0A0P0WP33,B9FU28,Q9SE42,Q40677
GO:0090407	organophosphate biosynthetic process	6	0.00135	10	371	P0C2Y7,P0C301,P0C2Z6,A0A0P0V6Q2,Q6YVX4,Q6K1Z7,Q8RUM9,A0A0P0WP33,B9FU28,Q40677
GO:0006796	phosphate-containing compound metabolic process	5	1.77e-06	33	2703	P0C328,P0C2Y7,P0C301,P0C2Z6,Q0JRH3,B9EU60,B9EWS0,B9EXH9,A0A0P0V6Q2,Q5QLC5,Q5N942,B9F4A6,Q6YVX4,Q6K1Z7,Q10CW1,B9F7Z7,Q6MWE1,A0A0P0WFT4,Q60EX6,B9FPI2,Q8RUM9,A0A0P0WP33,B9FU28,Q5Z9J0,A3BHN5,Q0J4L3,Q6EPR6,Q6EN62,Q9SE42,B9G7S5,Q8RV78,Q40677,A0A0P0Y5T3
GO:0019693	ribose phosphate metabolic process	6	0.000738	9	267	P0C328,P0C2Y7,P0C301,P0C2Z6,A0A0P0V6Q2,Q8RUM9,A0A0P0WP33,Q9SE42,Q40677
GO:0046390	ribose phosphate biosynthetic process	7	0.00889	7	196	P0C2Y7,P0C301,P0C2Z6,A0A0P0V6Q2,Q8RUM9,A0A0P0WP33,Q40677
GO:0046483	heterocycle metabolic process	4	1.86e-08	48	4455	P0C328,Q7G6A7,P0C2Y7,P0C301,P0C2Z6,B9EXJ7,A0A0P0V4N4,B7F4K7,Q5QM90,A0A0P0V6Q2,Q5N8X8,Q8RZQ6,B9EVE0,Q0E3C3,B9F4A6,Q6YVX4,Q6K1Z7,Q6ZGC2,A0A0P0VS15,Q10S55,Q10PA5,B9FQE2,Q75LR5,Q10D93,Q10CW1,Q84TW3,Q851N3,Q75LC0,Q10AI2,Q5CAF8,Q7F9Y6,Q7XKF3,Q6AVB5,Q8RUM9,B9FPV6,A0A0P0WP33,Q5VPH6,A3BST4,Q5Z9X9,A3BKX7,Q8LH97,Q6ZKI1,Q6ZJ97,Q6YX89,Q9SE42,Q40677,A0A0P0Y2S8,Q0IMM9
GO:0044248	cellular catabolic process	4	0.0263	17	1437	Q8S3S0,Q5U1U1,B7F4K7,Q94DY4,Q6ER94,Q6H7H9,Q6K7E3,B9FPV6,A0A0P0WP33,Q5Z8H7,Q0J4E6,Q6ZJJ1,Q6YX89,Q7XEL9,Q7XCK6,Q40677,Q53NW6
GO:0042737	drug catabolic process	5	0.000715	9	266	Q5U1U1,Q6ER94,Q6K7E3,Q5Z8H7,Q0J4E6,Q6ZJJ1,Q7XEL9,Q7XCK6,Q53NW6
GO:0034641	cellular nitrogen compound metabolic process	4	8.29e-20	71	5100	C7J1H0,P0C328,A0A0N9DZP6,P12139,Q7G6A7,P0C2Y7,P0C301,P0C2Z6,Q5N7Y7,Q5NB69,B9EXJ7,B7F4K7,Q0JKF5,Q5QM90,A0A0P0V6Q2,Q5N8X8,P49216,Q8RZQ6,A3A0I1,B9EVE0,Q0E3C3,B9F4A6,Q0E2I8,Q0E1I1,Q6H4L2,Q6K5H8,Q6K1Z7,Q6H8H3,Q6ZGC2,A0A0P0VS15,Q8GZX2,Q10S55,Q10PA5,Q10NQ9,B9FQE2,Q75LR5,Q75I90,Q10D93,Q10CW1,Q84TW3,Q851N3,Q75LC0,Q10AI2,B9F7Z7,Q5CAF8,Q7F9Y6,Q7XKF3,A0A0P0WGS3,Q60F44,Q6AVB5,A0A0P0WK98,Q8RUM9,B9FPV6,A0A0P0WP…
GO:0043603	cellular amide metabolic process	5	3.47e-21	35	958	C7J1H0,A0A0N9DZP6,P12139,Q7G6A7,Q5N7Y7,Q5NB69,B9EXJ7,B7F4K7,Q0JKF5,Q5N8X8,P49216,A3A0I1,Q0E2I8,Q0E1I1,Q6H4L2,Q6K5H8,Q6K1Z7,Q6H8H3,Q6ZGC2,Q8GZX2,Q10NQ9,Q75LR5,Q75I90,Q84TW3,B9F7Z7,A0A0P0WGS3,Q60F44,A0A0P0WK98,B9FPV6,Q67W51,Q6ZIQ1,Q8GSE9,Q8LH97,Q0J0L9,Q2QYK4
GO:0006518	peptide metabolic process	6	3.62e-21	34	888	C7J1H0,A0A0N9DZP6,P12139,Q7G6A7,Q5N7Y7,Q5NB69,B9EXJ7,B7F4K7,Q0JKF5,Q5N8X8,P49216,A3A0I1,Q0E2I8,Q0E1I1,Q6H4L2,Q6K5H8,Q6H8H3,Q6ZGC2,Q8GZX2,Q10NQ9,Q75LR5,Q75I90,Q84TW3,B9F7Z7,A0A0P0WGS3,Q60F44,A0A0P0WK98,B9FPV6,Q67W51,Q6ZIQ1,Q8GSE9,Q8LH97,Q0J0L9,Q2QYK4
GO:0044260	cellular macromolecule metabolic process	4	9.79e-22	85	6719	C7J1H0,A0A0N9DZP6,P12139,Q7G6A7,C7IWD0,Q8S3S0,Q5ZCB0,B9EU60,Q5N7Y7,Q5NB69,B9EWS0,B9EXH9,B9EXJ7,Q5ZBI5,B7F4K7,Q8S920,Q0JKF5,Q5QM90,Q5JND4,Q5N8X8,Q94DY4,P49216,Q5QLC5,Q5N942,Q8RZQ6,A3A0I1,B9EVE0,Q6H4W2,Q0E3C3,Q0E2I8,Q0E1I1,Q6H4L2,Q6YVX4,Q6H8H3,Q6H7H9,Q6ZGC2,A0A0P0VS15,Q8GZX2,Q10NQ9,B9FQE2,Q75LR5,Q10HD0,Q75I90,Q10D93,Q10CW1,Q84TW3,Q851N3,Q10AI2,B9F7Z7,Q7XTK0,Q6MWE1,Q5CAF8,A0A0P0WFT4,Q0J969,A0A0P0WGS…
GO:0044267	cellular protein metabolic process	5	4.82e-24	69	4057	C7J1H0,A0A0N9DZP6,P12139,Q7G6A7,C7IWD0,Q8S3S0,Q5ZCB0,B9EU60,Q5N7Y7,Q5NB69,B9EWS0,B9EXH9,B9EXJ7,Q5ZBI5,B7F4K7,Q8S920,Q0JKF5,Q5JND4,Q5N8X8,Q94DY4,P49216,Q5QLC5,Q5N942,A3A0I1,Q6H4W2,Q0E2I8,Q0E1I1,Q6H4L2,Q6YVX4,Q6H8H3,Q6H7H9,Q6ZGC2,Q8GZX2,Q10NQ9,Q75LR5,Q10HD0,Q75I90,Q10CW1,Q84TW3,B9F7Z7,Q7XTK0,Q6MWE1,A0A0P0WFT4,Q0J969,A0A0P0WGS3,Q60F44,Q60EX6,A0A0P0WK98,B9FPV6,B9FLU9,Q5ZA98,Q67W51,Q5Z9J0,A3BHN5,Q7F0Q…
GO:0006464	cellular protein modification process	6	5.06e-06	34	2974	C7IWD0,Q8S3S0,B9EU60,B9EWS0,B9EXH9,Q5ZBI5,Q8S920,Q5JND4,Q5QLC5,Q5N942,Q6H4W2,Q6H7H9,Q10HD0,Q10CW1,Q7XTK0,Q6MWE1,A0A0P0WFT4,Q0J969,Q60EX6,B9FPV6,B9FLU9,Q5ZA98,Q5Z9J0,A3BHN5,Q7F0Q2,A3BL40,Q6ZL95,Q6YWJ7,Q0J4L3,Q6ZIT9,Q6EPR6,A3CDM5,A0A0P0Y5T3,Q2QVA7
GO:0018298	protein-chromophore linkage	7	1.25e-06	6	30	C7IWD0,Q10HD0,Q5ZA98,A3BL40,Q6ZL95,Q6YWJ7
GO:0006082	organic acid metabolic process	4	2.82e-07	19	819	Q0JRH3,Q0JMV6,B9EXJ7,Q6ZGC2,Q10S55,Q6YZX6,Q84U04,Q7XZW5,P14655,Q0J969,Q0DJ33,B9FPV6,A0A0P0WP33,Q9LWZ6,A8CF65,Q6YX89,Q40677,Q53NW6,B9FWC0
GO:0043436	oxoacid metabolic process	5	2.71e-07	19	817	Q0JRH3,Q0JMV6,B9EXJ7,Q6ZGC2,Q10S55,Q6YZX6,Q84U04,Q7XZW5,P14655,Q0J969,Q0DJ33,B9FPV6,A0A0P0WP33,Q9LWZ6,A8CF65,Q6YX89,Q40677,Q53NW6,B9FWC0
GO:0019752	carboxylic acid metabolic process	6	1.2e-06	18	794	Q0JRH3,B9EXJ7,Q6ZGC2,Q10S55,Q6YZX6,Q84U04,Q7XZW5,P14655,Q0J969,Q0DJ33,B9FPV6,A0A0P0WP33,Q9LWZ6,A8CF65,Q6YX89,Q40677,Q53NW6,B9FWC0
GO:0006520	cellular amino acid metabolic process	7	0.000172	11	375	Q0JRH3,B9EXJ7,Q6ZGC2,Q10S55,Q84U04,P14655,Q0DJ33,B9FPV6,A8CF65,Q6YX89,Q53NW6
GO:1901605	alpha-amino acid metabolic process	8	0.00252	8	231	Q0JRH3,Q10S55,Q84U04,P14655,Q0DJ33,A8CF65,Q6YX89,Q53NW6
GO:0006725	cellular aromatic compound metabolic process	4	9.58e-10	51	4554	P0C328,Q7G6A7,P0C2Y7,P0C301,P0C2Z6,B9EXJ7,A0A0P0V4N4,B7F4K7,Q5QM90,A0A0P0V6Q2,Q5N8X8,Q8RZQ6,B9EVE0,Q0E3C3,B9F4A6,Q6K1Z7,Q6ZGC2,A0A0P0VS15,Q10S55,Q10PA5,B9FQE2,Q75LR5,Q10D93,Q10CW1,Q84TW3,Q851N3,Q75LC0,Q10AI2,Q5CAF8,Q7F9Y6,Q7XKF3,Q6AVB5,Q0DJ33,Q8RUM9,B9FPV6,A0A0P0WP33,Q5VPH6,A3BST4,Q5Z9X9,A3BKX7,Q8LH97,A8CF65,Q6ZKI1,Q6ZJ97,Q6YX89,Q6ERW9,Q9SE42,Q40677,A0A0P0Y2S8,Q53NW6,Q0IMM9
GO:0072521	purine-containing compound metabolic process	5	0.00569	8	258	P0C328,P0C2Y7,P0C301,P0C2Z6,A0A0P0V6Q2,Q8RUM9,A0A0P0WP33,Q40677
GO:0006139	nucleobase-containing compound metabolic process	5	1.58e-06	43	4250	P0C328,Q7G6A7,P0C2Y7,P0C301,P0C2Z6,B9EXJ7,B7F4K7,Q5QM90,A0A0P0V6Q2,Q5N8X8,Q8RZQ6,B9EVE0,Q0E3C3,B9F4A6,Q6K1Z7,Q6ZGC2,A0A0P0VS15,Q10PA5,B9FQE2,Q75LR5,Q10D93,Q10CW1,Q84TW3,Q851N3,Q75LC0,Q10AI2,Q5CAF8,Q7F9Y6,Q6AVB5,Q8RUM9,B9FPV6,A0A0P0WP33,Q5VPH6,A3BST4,Q5Z9X9,A3BKX7,Q8LH97,Q6ZKI1,Q6ZJ97,Q9SE42,Q40677,A0A0P0Y2S8,Q0IMM9
GO:0090304	nucleic acid metabolic process	6	0.0333	31	3841	Q7G6A7,B9EXJ7,B7F4K7,Q5QM90,Q5N8X8,Q8RZQ6,B9EVE0,Q0E3C3,B9F4A6,Q6ZGC2,A0A0P0VS15,Q10PA5,B9FQE2,Q75LR5,Q10D93,Q10CW1,Q84TW3,Q851N3,Q75LC0,Q10AI2,Q5CAF8,Q7F9Y6,B9FPV6,Q5VPH6,A3BST4,Q5Z9X9,A3BKX7,Q8LH97,Q6ZKI1,A0A0P0Y2S8,Q0IMM9
GO:0016070	RNA metabolic process	7	0.00493	30	3304	Q7G6A7,B9EXJ7,B7F4K7,Q5QM90,Q5N8X8,Q8RZQ6,B9EVE0,Q0E3C3,B9F4A6,Q6ZGC2,A0A0P0VS15,Q10PA5,B9FQE2,Q75LR5,Q10D93,Q10CW1,Q84TW3,Q851N3,Q75LC0,Q5CAF8,Q7F9Y6,B9FPV6,Q5VPH6,A3BST4,Q5Z9X9,A3BKX7,Q8LH97,Q6ZKI1,A0A0P0Y2S8,Q0IMM9
GO:0034660	ncRNA metabolic process	8	0.000458	11	414	B9EXJ7,B9F4A6,Q6ZGC2,Q10PA5,Q75LR5,Q10D93,Q75LC0,Q5CAF8,B9FPV6,Q5Z9X9,Q8LH97
GO:0006396	RNA processing	8	0.0493	11	681	B9F4A6,Q10PA5,Q75LR5,Q10D93,Q10CW1,Q851N3,Q75LC0,Q5CAF8,Q7F9Y6,Q5Z9X9,Q8LH97
GO:0034470	ncRNA processing	9	0.0313	8	327	B9F4A6,Q10PA5,Q75LR5,Q10D93,Q75LC0,Q5CAF8,Q5Z9X9,Q8LH97
GO:0055086	nucleobase-containing small molecule metabolic process	6	5.95e-05	12	418	P0C328,P0C2Y7,P0C301,P0C2Z6,A0A0P0V6Q2,Q6K1Z7,Q6AVB5,Q8RUM9,A0A0P0WP33,Q6ZJ97,Q9SE42,Q40677
GO:0006753	nucleoside phosphate metabolic process	7	0.000496	10	332	P0C328,P0C2Y7,P0C301,P0C2Z6,A0A0P0V6Q2,Q6K1Z7,Q8RUM9,A0A0P0WP33,Q9SE42,Q40677
GO:0009123	nucleoside monophosphate metabolic process	8	0.00153	8	216	P0C328,P0C2Y7,P0C301,P0C2Z6,A0A0P0V6Q2,Q8RUM9,A0A0P0WP33,Q40677
GO:0009126	purine nucleoside monophosphate metabolic process	9	0.000609	8	191	P0C328,P0C2Y7,P0C301,P0C2Z6,A0A0P0V6Q2,Q8RUM9,A0A0P0WP33,Q40677
GO:0009161	ribonucleoside monophosphate metabolic process	9	0.00129	8	211	P0C328,P0C2Y7,P0C301,P0C2Z6,A0A0P0V6Q2,Q8RUM9,A0A0P0WP33,Q40677
GO:0009167	purine ribonucleoside monophosphate metabolic process	10	0.000609	8	191	P0C328,P0C2Y7,P0C301,P0C2Z6,A0A0P0V6Q2,Q8RUM9,A0A0P0WP33,Q40677
GO:0009141	nucleoside triphosphate metabolic process	8	0.00804	7	193	P0C328,P0C2Y7,P0C301,P0C2Z6,A0A0P0V6Q2,A0A0P0WP33,Q40677
GO:0009144	purine nucleoside triphosphate metabolic process	9	0.0044	7	176	P0C328,P0C2Y7,P0C301,P0C2Z6,A0A0P0V6Q2,A0A0P0WP33,Q40677
GO:0009199	ribonucleoside triphosphate metabolic process	9	0.00632	7	186	P0C328,P0C2Y7,P0C301,P0C2Z6,A0A0P0V6Q2,A0A0P0WP33,Q40677
GO:0009205	purine ribonucleoside triphosphate metabolic process	10	0.00423	7	175	P0C328,P0C2Y7,P0C301,P0C2Z6,A0A0P0V6Q2,A0A0P0WP33,Q40677
GO:0009117	nucleotide metabolic process	8	0.000432	10	327	P0C328,P0C2Y7,P0C301,P0C2Z6,A0A0P0V6Q2,Q6K1Z7,Q8RUM9,A0A0P0WP33,Q9SE42,Q40677
GO:0009259	ribonucleotide metabolic process	9	0.00414	8	247	P0C328,P0C2Y7,P0C301,P0C2Z6,A0A0P0V6Q2,Q8RUM9,A0A0P0WP33,Q40677
GO:0006163	purine nucleotide metabolic process	9	0.00222	8	227	P0C328,P0C2Y7,P0C301,P0C2Z6,A0A0P0V6Q2,Q8RUM9,A0A0P0WP33,Q40677
GO:0009150	purine ribonucleotide metabolic process	10	0.00188	8	222	P0C328,P0C2Y7,P0C301,P0C2Z6,A0A0P0V6Q2,Q8RUM9,A0A0P0WP33,Q40677
GO:0046034	ATP metabolic process	11	0.00299	7	166	P0C328,P0C2Y7,P0C301,P0C2Z6,A0A0P0V6Q2,A0A0P0WP33,Q40677
GO:0015979	photosynthesis	4	9.37e-22	21	192	C7IWD0,Q943W1,B9EXH9,Q0JGA3,Q6ZFJ3,Q10HD0,Q7XTG4,A0A0P0WAQ1,Q7XKF3,Q0DG05,P41344,Q5ZA98,Q8H4P7,Q6Z3V7,A3BL40,Q6ZL95,Q6ZBV1,Q6YWJ7,Q6YUA8,Q6ZK86,Q6Z8N7
GO:0006091	generation of precursor metabolites and energy	4	2.68e-09	17	469	P0C328,C7IWD0,Q943W1,B9EXH9,Q5JNF3,Q10HD0,Q7XZW5,Q851Z0,Q7XTG4,Q40684,A0A0P0WP33,Q5ZA98,A3BL40,Q6ZL95,Q6YWJ7,Q6YUA8,Q40677
GO:0019684	photosynthesis, light reaction	5	1.24e-09	10	88	C7IWD0,Q943W1,B9EXH9,Q10HD0,Q7XTG4,Q5ZA98,A3BL40,Q6ZL95,Q6YWJ7,Q6YUA8
GO:0022900	electron transport chain	5	0.048	7	255	P0C328,C7IWD0,B9EXH9,Q5JNF3,Q851Z0,Q7XTG4,Q40684
GO:0009765	photosynthesis, light harvesting	5	2.56e-05	5	24	Q10HD0,Q5ZA98,A3BL40,Q6ZL95,Q6YWJ7
GO:0009768	photosynthesis, light harvesting in photosystem I	6	2.7e-06	5	16	Q10HD0,Q5ZA98,A3BL40,Q6ZL95,Q6YWJ7
GO:0044249	cellular biosynthetic process	4	1.77e-23	70	4276	C7J1H0,A0A0N9DZP6,P12139,Q7G6A7,P0C2Y7,P0C301,P0C2Z6,Q0JRH3,Q5N7Y7,Q5NB69,B9EXJ7,A0A0P0V4N4,B7F4K7,Q8LR33,Q0JKF5,Q5QM90,A0A0P0V6Q2,Q5N8X8,P49216,Q8RZQ6,A3A0I1,B9EVE0,Q0E3C3,Q0E2I8,Q0E1I1,Q6H4L2,Q6YVX4,Q6YV88,Q6K1Z7,Q6H8H3,Q6ZGC2,A0A0P0VS15,Q8GZX2,Q10S55,Q10NQ9,B9FQE2,Q75LR5,Q75I90,Q84TW3,Q851N3,B9F7Z7,Q5CAF8,P14655,Q7XKF3,A0A0P0WGS3,Q60F44,A0A0P0WK98,Q0DJ33,Q8RUM9,B9FPV6,A0A0P0WP33,Q5VPH6,A3BST4,…
GO:0044271	cellular nitrogen compound biosynthetic process	5	1.48e-17	54	3269	C7J1H0,A0A0N9DZP6,P12139,Q7G6A7,P0C2Y7,P0C301,P0C2Z6,Q5N7Y7,Q5NB69,B9EXJ7,B7F4K7,Q0JKF5,Q5QM90,A0A0P0V6Q2,Q5N8X8,P49216,Q8RZQ6,A3A0I1,B9EVE0,Q0E3C3,Q0E2I8,Q0E1I1,Q6H4L2,Q6K1Z7,Q6H8H3,Q6ZGC2,A0A0P0VS15,Q8GZX2,Q10NQ9,B9FQE2,Q75LR5,Q75I90,Q84TW3,Q851N3,B9F7Z7,Q5CAF8,Q7XKF3,A0A0P0WGS3,Q60F44,A0A0P0WK98,Q8RUM9,B9FPV6,A0A0P0WP33,Q5VPH6,A3BST4,Q67W51,Q6ZIQ1,Q8GSE9,Q8LH97,Q6ZJ97,Q0J0L9,Q40677,Q2QYK4,Q0IM…
GO:0043604	amide biosynthetic process	6	3.21e-21	33	816	C7J1H0,A0A0N9DZP6,P12139,Q7G6A7,Q5N7Y7,Q5NB69,B9EXJ7,B7F4K7,Q0JKF5,Q5N8X8,P49216,A3A0I1,Q0E2I8,Q0E1I1,Q6H4L2,Q6H8H3,Q6ZGC2,Q8GZX2,Q10NQ9,Q75LR5,Q75I90,Q84TW3,B9F7Z7,A0A0P0WGS3,Q60F44,A0A0P0WK98,B9FPV6,Q67W51,Q6ZIQ1,Q8GSE9,Q8LH97,Q0J0L9,Q2QYK4
GO:0043043	peptide biosynthetic process	7	5.05e-22	33	769	C7J1H0,A0A0N9DZP6,P12139,Q7G6A7,Q5N7Y7,Q5NB69,B9EXJ7,B7F4K7,Q0JKF5,Q5N8X8,P49216,A3A0I1,Q0E2I8,Q0E1I1,Q6H4L2,Q6H8H3,Q6ZGC2,Q8GZX2,Q10NQ9,Q75LR5,Q75I90,Q84TW3,B9F7Z7,A0A0P0WGS3,Q60F44,A0A0P0WK98,B9FPV6,Q67W51,Q6ZIQ1,Q8GSE9,Q8LH97,Q0J0L9,Q2QYK4
GO:0018130	heterocycle biosynthetic process	5	0.00285	26	2547	Q7G6A7,P0C2Y7,P0C301,P0C2Z6,Q5QM90,A0A0P0V6Q2,Q5N8X8,Q8RZQ6,B9EVE0,Q0E3C3,Q6YVX4,Q6K1Z7,A0A0P0VS15,Q10S55,B9FQE2,Q84TW3,Q851N3,Q5CAF8,Q7XKF3,Q8RUM9,A0A0P0WP33,Q5VPH6,A3BST4,Q6ZJ97,Q40677,Q0IMM9
GO:0034645	cellular macromolecule biosynthetic process	5	2.7e-12	46	3210	C7J1H0,A0A0N9DZP6,P12139,Q7G6A7,Q5N7Y7,Q5NB69,B9EXJ7,B7F4K7,Q0JKF5,Q5QM90,Q5N8X8,P49216,Q8RZQ6,A3A0I1,B9EVE0,Q0E3C3,Q0E2I8,Q0E1I1,Q6H4L2,Q6H8H3,Q6ZGC2,A0A0P0VS15,Q8GZX2,Q10NQ9,B9FQE2,Q75LR5,Q75I90,Q84TW3,Q851N3,B9F7Z7,Q5CAF8,A0A0P0WGS3,Q60F44,A0A0P0WK98,B9FPV6,Q5VPH6,A3BST4,Q67W51,Q653F4,Q7F0Q2,Q6ZIQ1,Q8GSE9,Q8LH97,Q0J0L9,Q2QYK4,Q0IMM9
GO:0006412	translation	6	2.61e-22	33	753	C7J1H0,A0A0N9DZP6,P12139,Q7G6A7,Q5N7Y7,Q5NB69,B9EXJ7,B7F4K7,Q0JKF5,Q5N8X8,P49216,A3A0I1,Q0E2I8,Q0E1I1,Q6H4L2,Q6H8H3,Q6ZGC2,Q8GZX2,Q10NQ9,Q75LR5,Q75I90,Q84TW3,B9F7Z7,A0A0P0WGS3,Q60F44,A0A0P0WK98,B9FPV6,Q67W51,Q6ZIQ1,Q8GSE9,Q8LH97,Q0J0L9,Q2QYK4
GO:0006414	translational elongation	6	0.00321	5	61	Q5NB69,Q6H4L2,Q84TW3,B9F7Z7,Q2QYK4
GO:0016053	organic acid biosynthetic process	5	0.049	9	451	Q0JRH3,Q10S55,P14655,Q0DJ33,A0A0P0WP33,A8CF65,Q40677,Q53NW6,B9FWC0
GO:0046394	carboxylic acid biosynthetic process	6	0.049	9	451	Q0JRH3,Q10S55,P14655,Q0DJ33,A0A0P0WP33,A8CF65,Q40677,Q53NW6,B9FWC0
GO:0019438	aromatic compound biosynthetic process	5	0.000122	29	2600	Q7G6A7,P0C2Y7,P0C301,P0C2Z6,Q5QM90,A0A0P0V6Q2,Q5N8X8,Q8RZQ6,B9EVE0,Q0E3C3,Q6K1Z7,A0A0P0VS15,Q10S55,B9FQE2,Q84TW3,Q851N3,Q5CAF8,Q7XKF3,Q0DJ33,Q8RUM9,A0A0P0WP33,Q5VPH6,A3BST4,A8CF65,Q6ZJ97,Q6ERW9,Q40677,Q53NW6,Q0IMM9
GO:0034654	nucleobase-containing compound biosynthetic process	6	0.028	23	2394	Q7G6A7,P0C2Y7,P0C301,P0C2Z6,Q5QM90,A0A0P0V6Q2,Q5N8X8,Q8RZQ6,B9EVE0,Q0E3C3,Q6K1Z7,A0A0P0VS15,B9FQE2,Q84TW3,Q851N3,Q5CAF8,Q8RUM9,A0A0P0WP33,Q5VPH6,A3BST4,Q6ZJ97,Q40677,Q0IMM9
GO:1901293	nucleoside phosphate biosynthetic process	7	0.00287	8	235	P0C2Y7,P0C301,P0C2Z6,A0A0P0V6Q2,Q6K1Z7,Q8RUM9,A0A0P0WP33,Q40677
GO:0009124	nucleoside monophosphate biosynthetic process	8	0.00491	7	179	P0C2Y7,P0C301,P0C2Z6,A0A0P0V6Q2,Q8RUM9,A0A0P0WP33,Q40677
GO:0009127	purine nucleoside monophosphate biosynthetic process	9	0.00182	7	154	P0C2Y7,P0C301,P0C2Z6,A0A0P0V6Q2,Q8RUM9,A0A0P0WP33,Q40677
GO:0009156	ribonucleoside monophosphate biosynthetic process	9	0.00408	7	174	P0C2Y7,P0C301,P0C2Z6,A0A0P0V6Q2,Q8RUM9,A0A0P0WP33,Q40677
GO:0009168	purine ribonucleoside monophosphate biosynthetic process	10	0.00182	7	154	P0C2Y7,P0C301,P0C2Z6,A0A0P0V6Q2,Q8RUM9,A0A0P0WP33,Q40677
GO:0009142	nucleoside triphosphate biosynthetic process	8	0.021	6	150	P0C2Y7,P0C301,P0C2Z6,A0A0P0V6Q2,A0A0P0WP33,Q40677
GO:0009145	purine nucleoside triphosphate biosynthetic process	9	0.0131	6	138	P0C2Y7,P0C301,P0C2Z6,A0A0P0V6Q2,A0A0P0WP33,Q40677
GO:0009201	ribonucleoside triphosphate biosynthetic process	9	0.0202	6	149	P0C2Y7,P0C301,P0C2Z6,A0A0P0V6Q2,A0A0P0WP33,Q40677
GO:0009206	purine ribonucleoside triphosphate biosynthetic process	10	0.0131	6	138	P0C2Y7,P0C301,P0C2Z6,A0A0P0V6Q2,A0A0P0WP33,Q40677
GO:0009165	nucleotide biosynthetic process	8	0.00278	8	234	P0C2Y7,P0C301,P0C2Z6,A0A0P0V6Q2,Q6K1Z7,Q8RUM9,A0A0P0WP33,Q40677
GO:0009260	ribonucleotide biosynthetic process	9	0.00889	7	196	P0C2Y7,P0C301,P0C2Z6,A0A0P0V6Q2,Q8RUM9,A0A0P0WP33,Q40677
GO:0072522	purine-containing compound biosynthetic process	6	0.0061	7	185	P0C2Y7,P0C301,P0C2Z6,A0A0P0V6Q2,Q8RUM9,A0A0P0WP33,Q40677
GO:0006164	purine nucleotide biosynthetic process	7	0.00378	7	172	P0C2Y7,P0C301,P0C2Z6,A0A0P0V6Q2,Q8RUM9,A0A0P0WP33,Q40677
GO:0009152	purine ribonucleotide biosynthetic process	8	0.00364	7	171	P0C2Y7,P0C301,P0C2Z6,A0A0P0V6Q2,Q8RUM9,A0A0P0WP33,Q40677
GO:0006754	ATP biosynthetic process	9	0.00971	6	131	P0C2Y7,P0C301,P0C2Z6,A0A0P0V6Q2,A0A0P0WP33,Q40677
GO:0071840	cellular component organization or biogenesis	2	1.8e-13	40	2244	P12139,Q5N7Y7,Q9SDK0,Q5N8X8,Q5ZCF3,P45960,Q5N9G9,Q0JH55,A3A0I1,Q5JMS3,Q0E2I8,Q6K908,Q6K7E3,Q10PA5,Q75LR5,Q94LH1,A1KZI7,Q75I90,Q10D93,Q10CW1,Q851N3,Q75LC0,Q5CAF8,Q0JA73,Q9FW35,Q60F44,Q9FRA7,Q0DJ33,Q5VRJ8,Q653F4,Q8H4Z0,Q8GVQ2,Q6ZIQ1,Q8LH97,Q6YUA8,B9G3M3,Q0J0L9,Q0IU69,Q2R3J0,A3CDM5
GO:0044085	cellular component biogenesis	3	1.15e-12	27	999	P12139,Q5N7Y7,Q9SDK0,Q5N8X8,Q0JH55,A3A0I1,Q0E2I8,Q6K908,Q10PA5,Q75LR5,A1KZI7,Q10D93,Q10CW1,Q851N3,Q75LC0,Q5CAF8,Q0JA73,Q60F44,Q653F4,Q8H4Z0,Q8GVQ2,Q8LH97,Q6YUA8,B9G3M3,Q0J0L9,Q0IU69,Q2R3J0
GO:0022613	ribonucleoprotein complex biogenesis	4	2.42e-07	15	462	P12139,Q5N7Y7,A3A0I1,Q0E2I8,Q10PA5,Q75LR5,Q10D93,Q10CW1,Q851N3,Q75LC0,Q5CAF8,Q60F44,Q8LH97,Q0J0L9,Q2R3J0
GO:0042254	ribosome biogenesis	5	1.41e-06	13	368	P12139,A3A0I1,Q0E2I8,Q10PA5,Q75LR5,Q10D93,Q851N3,Q75LC0,Q5CAF8,Q60F44,Q8LH97,Q0J0L9,Q2R3J0
GO:0042274	ribosomal small subunit biogenesis	5	0.0195	5	88	Q10PA5,Q75LR5,Q75LC0,Q5CAF8,Q8LH97
GO:0016043	cellular component organization	3	2e-09	32	1950	P12139,Q5N7Y7,Q9SDK0,Q5N8X8,Q5ZCF3,P45960,Q5N9G9,Q0JH55,A3A0I1,Q5JMS3,Q0E2I8,Q6K908,Q6K7E3,Q94LH1,A1KZI7,Q75I90,Q10CW1,Q851N3,Q75LC0,Q0JA73,Q9FW35,Q9FRA7,Q0DJ33,Q5VRJ8,Q653F4,Q8H4Z0,Q8GVQ2,Q6ZIQ1,Q6YUA8,B9G3M3,Q0IU69,A3CDM5
GO:0043933	protein-containing complex subunit organization	4	2.64e-06	15	551	P12139,Q5N7Y7,Q5N8X8,Q0JH55,A3A0I1,Q0E2I8,Q6K908,Q75I90,Q10CW1,Q851N3,Q0JA73,Q8H4Z0,Q6ZIQ1,Q6YUA8,B9G3M3
GO:0022607	cellular component assembly	4	1.69e-06	16	621	P12139,Q5N7Y7,Q9SDK0,Q5N8X8,Q0JH55,A3A0I1,Q0E2I8,Q6K908,A1KZI7,Q10CW1,Q851N3,Q0JA73,Q8H4Z0,Q6YUA8,B9G3M3,Q0IU69
GO:0065003	protein-containing complex assembly	5	4.79e-05	13	496	P12139,Q5N7Y7,Q5N8X8,Q0JH55,A3A0I1,Q0E2I8,Q6K908,Q10CW1,Q851N3,Q0JA73,Q8H4Z0,Q6YUA8,B9G3M3
GO:0034622	cellular protein-containing complex assembly	6	0.000187	12	465	P12139,Q5N7Y7,Q0JH55,A3A0I1,Q0E2I8,Q6K908,Q10CW1,Q851N3,Q0JA73,Q8H4Z0,Q6YUA8,B9G3M3
GO:0006996	organelle organization	4	7.6e-05	19	1162	P12139,Q9SDK0,Q5ZCF3,P45960,Q5N9G9,A3A0I1,Q5JMS3,Q0E2I8,Q6K908,Q94LH1,Q851N3,Q75LC0,Q9FW35,Q9FRA7,Q0DJ33,Q5VRJ8,Q8H4Z0,Q6YUA8,A3CDM5
GO:0065007	biological regulation	2	2.17e-08	50	4798	Q5ZCB0,Q5N7Y7,Q9SDK0,B9EWS0,Q943W1,A0A0P0V4N4,B7F4K7,Q5JND4,Q5N8X8,Q5N942,Q5N9G9,Q8RZQ6,B9EVE0,B9EW37,Q0E3C3,Q6ER94,Q6K908,Q6ZGC2,Q6K7E3,A0A0P0VS15,Q6F4N5,Q10NQ9,B9FQE2,Q10CW1,Q84TW3,Q851N3,B9F7Z7,A3AXX7,Q5CAF8,Q7F9Y6,Q60EX6,Q9FRA7,B9FMJ3,Q0DJ33,P0C5A4,Q6AUC6,Q5VPH6,A3BST4,Q5Z9X9,Q5Z9J0,Q0J0L9,B9G6E3,Q7XBX2,A3C906,Q2R3J0,Q2R2Z8,A3CDM5,P93431,A0A0P0Y5T3,B9FWC0
GO:0050896	response to stimulus	2	1.7e-08	40	3220	Q5U1U1,Q5N942,Q0JH55,B9EW37,Q6ER94,Q6K1Z7,Q8S3R7,Q6K7E9,Q6YZX6,Q6F4N5,Q10HD0,Q10CW1,B7EE42,Q75LC0,Q10AI2,A0A0P0WAE5,A3AXX7,Q7X7S8,P14655,Q60EX6,Q9FRA7,Q0DJ33,P0C5A4,B7FAE9,A3B9Q4,A3BST4,Q5ZA98,Q5Z9X9,Q5Z8H7,Q5Z9J0,A3BL40,Q6ZL95,Q6YWJ7,Q6ZJJ1,Q7XD99,A3C906,Q0IU69,Q2R2Z8,A0A0P0Y5T3,Q0IMM9
GO:0009628	response to abiotic stimulus	3	1.43e-08	17	522	Q6K7E9,Q6YZX6,Q10HD0,B7EE42,Q75LC0,Q7X7S8,P14655,Q9FRA7,Q0DJ33,P0C5A4,A3B9Q4,Q5ZA98,Q5Z9X9,A3BL40,Q6ZL95,Q6YWJ7,Q2R2Z8
GO:0009266	response to temperature stimulus	4	0.0218	6	151	Q6K7E9,Q75LC0,Q7X7S8,A3B9Q4,Q5ZA98,Q5Z9X9
GO:0042221	response to chemical	3	3e-07	22	1132	Q5U1U1,Q5N942,Q6ER94,Q6K1Z7,Q6K7E9,Q75LC0,A0A0P0WAE5,A3AXX7,Q7X7S8,P14655,Q60EX6,Q9FRA7,Q0DJ33,P0C5A4,B7FAE9,A3BST4,Q5Z9X9,Q5Z8H7,Q6ZJJ1,Q7XD99,A3C906,Q2R2Z8
GO:0001101	response to acid chemical	4	0.001	9	277	Q5N942,Q6K1Z7,Q75LC0,Q7X7S8,Q9FRA7,Q0DJ33,P0C5A4,A3BST4,Q5Z9X9
GO:1901700	response to oxygen-containing compound	4	2.75e-06	13	389	Q5N942,Q6K1Z7,Q6K7E9,Q75LC0,Q7X7S8,Q60EX6,Q9FRA7,Q0DJ33,P0C5A4,A3BST4,Q5Z9X9,Q6ZJJ1,Q7XD99
GO:0010033	response to organic substance	4	0.00271	12	601	Q5N942,Q6K1Z7,Q75LC0,A3AXX7,Q7X7S8,P14655,Q60EX6,Q0DJ33,A3BST4,Q5Z9X9,A3C906,Q2R2Z8
GO:0033993	response to lipid	5	0.0148	7	212	Q5N942,Q6K1Z7,Q75LC0,Q7X7S8,Q60EX6,Q0DJ33,A3BST4
GO:0009719	response to endogenous stimulus	3	0.000403	12	500	Q5N942,Q6K1Z7,Q75LC0,A3AXX7,Q7X7S8,P14655,Q60EX6,Q0DJ33,A3BST4,Q5Z9X9,A3C906,Q2R2Z8
GO:0009725	response to hormone	4	0.00037	12	496	Q5N942,Q6K1Z7,Q75LC0,A3AXX7,Q7X7S8,P14655,Q60EX6,Q0DJ33,A3BST4,Q5Z9X9,A3C906,Q2R2Z8
GO:0006950	response to stress	3	1.59e-05	24	1667	Q5U1U1,Q0JH55,B9EW37,Q8S3R7,Q6K7E9,Q6YZX6,Q6F4N5,Q75LC0,Q10AI2,Q7X7S8,P14655,Q9FRA7,Q0DJ33,P0C5A4,B7FAE9,A3B9Q4,Q5ZA98,Q5Z9X9,Q5Z8H7,Q5Z9J0,Q6ZJJ1,Q7XD99,Q0IU69,Q0IMM9
GO:0050789	regulation of biological process	2	2.55e-07	44	4160	Q5ZCB0,Q5N7Y7,B9EWS0,Q943W1,A0A0P0V4N4,B7F4K7,Q5JND4,Q5N8X8,Q5N942,Q5N9G9,Q8RZQ6,B9EVE0,B9EW37,Q0E3C3,Q6ER94,Q6K908,A0A0P0VS15,Q6F4N5,Q10NQ9,B9FQE2,Q10CW1,Q84TW3,Q851N3,B9F7Z7,A3AXX7,Q5CAF8,Q7F9Y6,Q60EX6,Q9FRA7,B9FMJ3,Q0DJ33,P0C5A4,Q6AUC6,Q5VPH6,A3BST4,Q5Z9X9,Q5Z9J0,Q0J0L9,B9G6E3,A3C906,Q2R3J0,A3CDM5,A0A0P0Y5T3,B9FWC0
GO:0019222	regulation of metabolic process	3	0.0254	24	2547	Q5ZCB0,Q5N7Y7,Q943W1,B7F4K7,Q5N8X8,Q8RZQ6,B9EVE0,Q0E3C3,A0A0P0VS15,Q10NQ9,B9FQE2,Q10CW1,Q84TW3,Q851N3,B9F7Z7,Q5CAF8,Q7F9Y6,Q5VPH6,A3BST4,Q5Z9X9,Q5Z9J0,Q0J0L9,A3CDM5,B9FWC0
GO:0060255	regulation of macromolecule metabolic process	4	0.0487	23	2483	Q5ZCB0,Q5N7Y7,B7F4K7,Q5N8X8,Q8RZQ6,B9EVE0,Q0E3C3,A0A0P0VS15,Q10NQ9,B9FQE2,Q10CW1,Q84TW3,Q851N3,B9F7Z7,Q5CAF8,Q7F9Y6,Q5VPH6,A3BST4,Q5Z9X9,Q5Z9J0,Q0J0L9,A3CDM5,B9FWC0
GO:0010468	regulation of gene expression	5	0.0213	22	2188	Q5N7Y7,B7F4K7,Q5N8X8,Q8RZQ6,B9EVE0,Q0E3C3,A0A0P0VS15,Q10NQ9,B9FQE2,Q10CW1,Q84TW3,Q851N3,B9F7Z7,Q5CAF8,Q7F9Y6,Q5VPH6,A3BST4,Q5Z9X9,Q5Z9J0,Q0J0L9,A3CDM5,B9FWC0
GO:0010608	posttranscriptional regulation of gene expression	6	0.00408	7	174	Q5N7Y7,B7F4K7,Q10NQ9,B9F7Z7,Q5Z9X9,Q0J0L9,A3CDM5
GO:0050794	regulation of cellular process	3	3e-05	38	3852	Q5ZCB0,Q5N7Y7,B9EWS0,Q943W1,B7F4K7,Q5JND4,Q5N8X8,Q5N942,Q5N9G9,Q8RZQ6,B9EVE0,B9EW37,Q0E3C3,Q6ER94,Q6K908,A0A0P0VS15,Q6F4N5,Q10NQ9,B9FQE2,Q10CW1,Q84TW3,Q851N3,B9F7Z7,A3AXX7,Q5CAF8,Q7F9Y6,Q60EX6,B9FMJ3,Q0DJ33,Q6AUC6,Q5VPH6,A3BST4,Q5Z9X9,Q5Z9J0,Q0J0L9,B9G6E3,A3C906,A0A0P0Y5T3
GO:0048518	positive regulation of biological process	3	0.0193	10	503	B7F4K7,Q5N8X8,B9EVE0,Q6K908,Q5CAF8,Q9FRA7,Q0DJ33,P0C5A4,A3BST4,B9FWC0
GO:0015985	energy coupled proton transport, down electrochemical gradient	1	0.0133	4	39	P0C2Y7,P0C301,P0C2Z6,A0A0P0V6Q2
GO:0015986	ATP synthesis coupled proton transport	2	0.0133	4	39	P0C2Y7,P0C301,P0C2Z6,A0A0P0V6Q2
GO:0070887	cellular response to chemical stimulus	1	0.000152	14	647	Q5U1U1,Q5N942,Q6ER94,A0A0P0WAE5,A3AXX7,Q60EX6,Q0DJ33,B7FAE9,A3BST4,Q5Z9X9,Q5Z8H7,Q6ZJJ1,Q7XD99,A3C906
GO:0009416	response to light stimulus	1	0.0302	7	237	Q6K7E9,Q10HD0,Q0DJ33,Q5ZA98,A3BL40,Q6ZL95,Q6YWJ7
Cellular Component
GO:0005575	cellular_component	1	2.26e-82	222	16738	Q8HCN9,C7J1H0,P0C328,A0A0N9DZP6,P12139,Q7G6A7,P0C2Y7,P0C301,P0C2Z6,C7IWD0,Q8S3S0,Q9FTE2,Q5ZCB0,Q9FU69,Q5U1U1,B9EU60,Q5N7Y7,Q5NB69,Q9SDK0,Q0JMV6,B9EWS0,Q943W1,B9EXH9,B9EXJ7,A0A0P0V4N4,Q0JLL8,Q5ZBI5,B7F4K7,Q0JKF5,Q5QM90,A0A0P0V6Q2,A0A0P0V7Q5,Q5JND4,Q5N8X8,Q5ZCF3,Q94DY4,P45960,P49216,Q5N942,Q5N9G9,Q8RZQ6,Q0JH55,A3A0I1,B9EVE0,Q8LQG0,Q0JGA3,Q5JMK3,B9EW37,Q5JMS3,Q6ZFJ3,Q0E3C3,B9F4A6,Q0E2I8,Q6K739,Q6ER9…
GO:0016020	membrane	2	2.52e-36	121	8981	P0C328,P0C2Y7,P0C301,P0C2Z6,C7IWD0,Q9FTE2,B9EU60,Q943W1,B9EXH9,A0A0P0V4N4,Q0JLL8,Q0JKF5,A0A0P0V6Q2,A0A0P0V7Q5,Q5ZCF3,Q94DY4,Q0JH55,Q8LQG0,Q0JGA3,Q5JMK3,B9EW37,Q5JMS3,Q6ZFJ3,Q6K739,Q6ER94,Q6YV88,Q6ZH86,Q6K1X2,Q6H8H3,Q6ESG7,Q8S3R7,Q6K7E3,Q6YZX6,P50156,Q10QG5,Q10MI6,B9FQE2,A1KZI7,Q10HN8,Q10HD0,Q84TX3,Q10AR6,Q75LC0,Q851Z0,Q10AI2,B9F800,Q7XXI7,Q7XTG4,A0A0P0WAQ1,A3AXX7,Q6MWE1,B9FG47,Q7XUM2,Q7XRW9,Q7X7S…
GO:0005623	cell	2	1.79e-65	173	11467	Q8HCN9,C7J1H0,P0C328,A0A0N9DZP6,P12139,Q7G6A7,P0C2Y7,P0C301,P0C2Z6,C7IWD0,Q8S3S0,Q9FU69,Q5N7Y7,Q5NB69,Q9SDK0,Q0JMV6,B9EWS0,Q943W1,B9EXH9,B9EXJ7,A0A0P0V4N4,Q0JLL8,Q5ZBI5,B7F4K7,Q0JKF5,Q5QM90,A0A0P0V6Q2,A0A0P0V7Q5,Q5JND4,Q5N8X8,Q5ZCF3,Q94DY4,P45960,P49216,Q5N942,Q5N9G9,Q8RZQ6,Q0JH55,A3A0I1,B9EVE0,Q8LQG0,Q0JGA3,Q5JMK3,B9EW37,Q5JMS3,Q6ZFJ3,Q0E3C3,B9F4A6,Q0E2I8,Q6K739,Q6ER94,Q6YVX4,Q6ZH86,Q6K908,Q6K1Z…
GO:0043226	organelle	2	3.51e-47	127	7841	Q8HCN9,C7J1H0,P0C328,A0A0N9DZP6,P12139,Q7G6A7,P0C2Y7,P0C301,P0C2Z6,C7IWD0,Q8S3S0,Q9FU69,Q5NB69,Q9SDK0,Q0JMV6,B9EWS0,B9EXH9,A0A0P0V4N4,Q0JLL8,B7F4K7,Q0JKF5,Q5QM90,A0A0P0V6Q2,A0A0P0V7Q5,Q5N8X8,Q5ZCF3,Q94DY4,P45960,P49216,Q5N942,Q5N9G9,Q8RZQ6,Q0JH55,A3A0I1,B9EVE0,Q8LQG0,Q5JMK3,Q6ZFJ3,Q0E3C3,B9F4A6,Q0E2I8,Q6K739,Q6ER94,Q6K908,Q6H8H3,Q6ZGC2,Q8GZX2,Q10S55,Q6YZX6,P50156,Q10Q80,Q10PA5,Q75LR5,Q10HD0,Q10CW…
GO:0043228	non-membrane-bounded organelle	3	6.34e-15	33	1319	Q8HCN9,C7J1H0,A0A0N9DZP6,P12139,Q7G6A7,C7IWD0,Q5NB69,Q9SDK0,Q0JKF5,P45960,P49216,Q5N9G9,A3A0I1,Q0E2I8,Q6K908,Q6H8H3,Q10PA5,Q75LR5,Q851N3,Q75LC0,B9F7Z7,Q5CAF8,P14655,A0A0P0WGS3,Q60F44,Q9FRA7,B9FMJ3,A0A0P0WK98,Q67W51,Q8H4Z0,Q8GSE9,Q8LH97,Q0IMM9
GO:0043227	membrane-bounded organelle	3	1.44e-41	116	7270	Q8HCN9,C7J1H0,P0C328,A0A0N9DZP6,P12139,Q7G6A7,P0C2Y7,P0C301,P0C2Z6,C7IWD0,Q8S3S0,Q9FU69,Q0JMV6,B9EWS0,B9EXH9,A0A0P0V4N4,Q0JLL8,B7F4K7,Q0JKF5,Q5QM90,A0A0P0V6Q2,A0A0P0V7Q5,Q5N8X8,Q5ZCF3,Q94DY4,Q5N942,Q5N9G9,Q8RZQ6,Q0JH55,A3A0I1,B9EVE0,Q8LQG0,Q5JMK3,Q6ZFJ3,Q0E3C3,B9F4A6,Q6K739,Q6ER94,Q6H8H3,Q6ZGC2,Q8GZX2,Q10S55,Q6YZX6,P50156,Q10Q80,Q10PA5,Q10HD0,Q10CW1,B7EE42,Q84TW3,Q851N3,Q10AR6,Q75LC0,B9F7Z7,Q7XTG…
GO:0032991	protein-containing complex	2	1.37e-31	63	2437	Q8HCN9,C7J1H0,A0A0N9DZP6,P12139,Q7G6A7,P0C2Y7,P0C301,P0C2Z6,C7IWD0,Q8S3S0,Q5N7Y7,Q5NB69,Q9SDK0,Q943W1,Q0JKF5,Q5QM90,A0A0P0V6Q2,Q5JND4,Q5N8X8,Q94DY4,P49216,Q5N9G9,A3A0I1,Q0JGA3,Q5JMS3,Q6ZFJ3,B9F4A6,Q0E2I8,Q6K908,Q6H8H3,Q10PA5,Q75LR5,Q10HD0,Q75LC0,B9F7Z7,Q7XTG4,A0A0P0WAQ1,Q5CAF8,P14655,Q9FW35,A0A0P0WGS3,Q60F44,A0A0P0WK98,Q0DJ33,Q0DG05,P41344,B9F439,Q5ZA98,Q67W51,Q8H4P7,Q8H4Z0,Q6Z3V7,A3BL40,Q6ZL95,Q…
GO:1902494	catalytic complex	3	2.59e-05	16	755	Q8S3S0,Q9SDK0,Q943W1,Q5QM90,Q5JND4,Q5N8X8,Q0JGA3,A0A0P0WAQ1,Q0DJ33,Q8H4P7,Q6ZBV1,Q6ZK86,Q6Z8N7,B9G3M3,A3CDM5,Q0IMM9
GO:1990904	ribonucleoprotein complex	3	7.01e-13	25	811	Q8HCN9,C7J1H0,A0A0N9DZP6,P12139,Q7G6A7,C7IWD0,Q5N7Y7,Q5NB69,Q0JKF5,P49216,A3A0I1,Q0E2I8,Q6H8H3,Q10PA5,Q75LR5,Q75LC0,B9F7Z7,Q5CAF8,P14655,A0A0P0WGS3,Q60F44,A0A0P0WK98,Q67W51,Q8GSE9,Q8LH97
GO:0005576	extracellular region	2	0.000276	14	680	Q5ZCB0,Q5U1U1,Q6YZX6,Q6F4N5,P14655,Q6AUC6,Q5Z8H7,B9FVB4,B9FVB5,Q8GVQ2,Q0J4E6,Q8LMW8,Q7XEL9,Q306J3
GO:0044464	cell part	2	9.07e-66	173	11416	Q8HCN9,C7J1H0,P0C328,A0A0N9DZP6,P12139,Q7G6A7,P0C2Y7,P0C301,P0C2Z6,C7IWD0,Q8S3S0,Q9FU69,Q5N7Y7,Q5NB69,Q9SDK0,Q0JMV6,B9EWS0,Q943W1,B9EXH9,B9EXJ7,A0A0P0V4N4,Q0JLL8,Q5ZBI5,B7F4K7,Q0JKF5,Q5QM90,A0A0P0V6Q2,A0A0P0V7Q5,Q5JND4,Q5N8X8,Q5ZCF3,Q94DY4,P45960,P49216,Q5N942,Q5N9G9,Q8RZQ6,Q0JH55,A3A0I1,B9EVE0,Q8LQG0,Q0JGA3,Q5JMK3,B9EW37,Q5JMS3,Q6ZFJ3,Q0E3C3,B9F4A6,Q0E2I8,Q6K739,Q6ER94,Q6YVX4,Q6ZH86,Q6K908,Q6K1Z…
GO:0031975	envelope	3	1.66e-06	16	620	P0C328,Q0JKF5,A0A0P0V6Q2,A0A0P0V7Q5,Q5N9G9,Q0JH55,Q6K739,Q10HD0,Q10AR6,P14655,A0A0P0WGS3,Q5ZA98,A3BL40,Q6ZL95,Q6ZKI1,Q6YWJ7
GO:1990204	oxidoreductase complex	3	7.29e-05	7	96	Q943W1,Q0JGA3,A0A0P0WAQ1,Q8H4P7,Q6ZBV1,Q6ZK86,Q6Z8N7
GO:0012505	endomembrane system	3	7.7e-05	19	1163	Q5ZCF3,Q94DY4,Q5N9G9,Q8LQG0,Q5JMK3,Q6H8H3,Q10AR6,Q7X7S8,Q0JA73,B9FMJ3,Q0DJ33,Q9MAX5,Q6AUC6,B9F439,Q653F4,Q7F0Q2,Q7XI69,B9FZT4,Q2R2Z8
GO:0005622	intracellular	3	7.32e-64	159	9642	Q8HCN9,C7J1H0,P0C328,A0A0N9DZP6,P12139,Q7G6A7,P0C2Y7,P0C301,P0C2Z6,C7IWD0,Q8S3S0,Q9FU69,Q5N7Y7,Q5NB69,Q9SDK0,Q0JMV6,B9EWS0,Q943W1,B9EXH9,B9EXJ7,A0A0P0V4N4,Q0JLL8,Q5ZBI5,B7F4K7,Q0JKF5,Q5QM90,A0A0P0V6Q2,A0A0P0V7Q5,Q5JND4,Q5N8X8,Q5ZCF3,Q94DY4,P45960,P49216,Q5N942,Q5N9G9,Q8RZQ6,Q0JH55,A3A0I1,B9EVE0,Q8LQG0,Q0JGA3,Q5JMK3,Q5JMS3,Q6ZFJ3,Q0E3C3,B9F4A6,Q0E2I8,Q6K739,Q6ER94,Q6YVX4,Q6K908,Q6K1Z7,Q6H8H3,Q6H7H…
GO:0044424	intracellular part	4	1.69e-64	158	9400	Q8HCN9,C7J1H0,P0C328,A0A0N9DZP6,P12139,Q7G6A7,P0C2Y7,P0C301,P0C2Z6,C7IWD0,Q8S3S0,Q9FU69,Q5N7Y7,Q5NB69,Q9SDK0,Q0JMV6,B9EWS0,Q943W1,B9EXH9,B9EXJ7,A0A0P0V4N4,Q0JLL8,Q5ZBI5,B7F4K7,Q0JKF5,Q5QM90,A0A0P0V6Q2,A0A0P0V7Q5,Q5JND4,Q5N8X8,Q5ZCF3,Q94DY4,P45960,P49216,Q5N942,Q5N9G9,Q8RZQ6,Q0JH55,A3A0I1,B9EVE0,Q8LQG0,Q0JGA3,Q5JMK3,Q5JMS3,Q6ZFJ3,Q0E3C3,B9F4A6,Q0E2I8,Q6K739,Q6ER94,Q6YVX4,Q6K908,Q6K1Z7,Q6H8H3,Q6H7H…
GO:0043229	intracellular organelle	5	3.05e-47	127	7831	Q8HCN9,C7J1H0,P0C328,A0A0N9DZP6,P12139,Q7G6A7,P0C2Y7,P0C301,P0C2Z6,C7IWD0,Q8S3S0,Q9FU69,Q5NB69,Q9SDK0,Q0JMV6,B9EWS0,B9EXH9,A0A0P0V4N4,Q0JLL8,B7F4K7,Q0JKF5,Q5QM90,A0A0P0V6Q2,A0A0P0V7Q5,Q5N8X8,Q5ZCF3,Q94DY4,P45960,P49216,Q5N942,Q5N9G9,Q8RZQ6,Q0JH55,A3A0I1,B9EVE0,Q8LQG0,Q5JMK3,Q6ZFJ3,Q0E3C3,B9F4A6,Q0E2I8,Q6K739,Q6ER94,Q6K908,Q6H8H3,Q6ZGC2,Q8GZX2,Q10S55,Q6YZX6,P50156,Q10Q80,Q10PA5,Q75LR5,Q10HD0,Q10CW…
GO:0043232	intracellular non-membrane-bounded organelle	6	6.34e-15	33	1319	Q8HCN9,C7J1H0,A0A0N9DZP6,P12139,Q7G6A7,C7IWD0,Q5NB69,Q9SDK0,Q0JKF5,P45960,P49216,Q5N9G9,A3A0I1,Q0E2I8,Q6K908,Q6H8H3,Q10PA5,Q75LR5,Q851N3,Q75LC0,B9F7Z7,Q5CAF8,P14655,A0A0P0WGS3,Q60F44,Q9FRA7,B9FMJ3,A0A0P0WK98,Q67W51,Q8H4Z0,Q8GSE9,Q8LH97,Q0IMM9
GO:0043231	intracellular membrane-bounded organelle	6	2.12e-41	115	7162	Q8HCN9,C7J1H0,P0C328,A0A0N9DZP6,P12139,Q7G6A7,P0C2Y7,P0C301,P0C2Z6,C7IWD0,Q8S3S0,Q9FU69,Q0JMV6,B9EWS0,B9EXH9,A0A0P0V4N4,Q0JLL8,B7F4K7,Q0JKF5,Q5QM90,A0A0P0V6Q2,A0A0P0V7Q5,Q5N8X8,Q5ZCF3,Q5N942,Q5N9G9,Q8RZQ6,Q0JH55,A3A0I1,B9EVE0,Q8LQG0,Q5JMK3,Q6ZFJ3,Q0E3C3,B9F4A6,Q6K739,Q6ER94,Q6H8H3,Q6ZGC2,Q8GZX2,Q10S55,Q6YZX6,P50156,Q10Q80,Q10PA5,Q10HD0,Q10CW1,B7EE42,Q84TW3,Q851N3,Q10AR6,Q75LC0,B9F7Z7,Q7XTG4,B9FG4…
GO:0005634	nucleus	7	0.00358	32	3598	Q8S3S0,B9EWS0,A0A0P0V4N4,B7F4K7,Q5QM90,Q5N8X8,Q5N942,Q5N9G9,Q8RZQ6,A3A0I1,B9EVE0,Q0E3C3,B9F4A6,Q8GZX2,Q10PA5,Q10CW1,B7EE42,Q84TW3,Q10AR6,Q75LC0,Q5CAF8,Q7F9Y6,Q60EX6,Q5VPH6,A3BST4,Q5Z9X9,Q5Z9J0,Q8H4Z0,B9G3M3,Q2R3J0,A3CDM5,Q0IMM9
GO:0009579	thylakoid	5	5.06e-39	37	355	P0C328,Q7G6A7,P0C2Y7,P0C301,P0C2Z6,C7IWD0,Q943W1,B9EXH9,Q0JLL8,Q0JH55,Q0JGA3,Q6ZFJ3,Q10HD0,B9F7Z7,Q7XTG4,A0A0P0WAQ1,B9FG47,Q7F9Y6,P14655,B9FPI2,Q0DG05,P41344,Q5ZA98,Q8H4P7,Q6Z3V7,Q6ZL81,A3BL40,Q6ZL95,Q6ZBV1,Q6ZG25,Q6YWJ7,Q6YUA8,Q6ZK86,Q6Z8N7,A0A0P0XTT1,Q7XD99,P93431
GO:0044436	thylakoid part	6	6.93e-33	31	286	P0C328,P0C2Y7,P0C301,P0C2Z6,C7IWD0,Q943W1,Q0JLL8,Q0JH55,Q0JGA3,Q6ZFJ3,Q10HD0,Q7XTG4,A0A0P0WAQ1,B9FG47,P14655,B9FPI2,Q0DG05,P41344,Q5ZA98,Q8H4P7,Q6Z3V7,A3BL40,Q6ZL95,Q6ZBV1,Q6ZG25,Q6YWJ7,Q6YUA8,Q6ZK86,Q6Z8N7,A0A0P0XTT1,Q7XD99
GO:0034357	photosynthetic membrane	7	2.5e-33	31	277	P0C328,P0C2Y7,P0C301,P0C2Z6,C7IWD0,Q943W1,Q0JLL8,Q0JH55,Q0JGA3,Q6ZFJ3,Q10HD0,Q7XTG4,A0A0P0WAQ1,B9FG47,P14655,B9FPI2,Q0DG05,P41344,Q5ZA98,Q8H4P7,Q6Z3V7,A3BL40,Q6ZL95,Q6ZBV1,Q6ZG25,Q6YWJ7,Q6YUA8,Q6ZK86,Q6Z8N7,A0A0P0XTT1,Q7XD99
GO:0042651	thylakoid membrane	8	1.3e-30	29	268	P0C328,P0C2Y7,P0C301,P0C2Z6,C7IWD0,Q943W1,Q0JLL8,Q0JH55,Q0JGA3,Q6ZFJ3,Q10HD0,A0A0P0WAQ1,B9FG47,P14655,B9FPI2,Q0DG05,P41344,Q5ZA98,Q8H4P7,A3BL40,Q6ZL95,Q6ZBV1,Q6ZG25,Q6YWJ7,Q6YUA8,Q6ZK86,Q6Z8N7,A0A0P0XTT1,Q7XD99
GO:0005737	cytoplasm	5	1.04e-59	125	5826	Q8HCN9,C7J1H0,P0C328,A0A0N9DZP6,P12139,Q7G6A7,P0C2Y7,P0C301,P0C2Z6,C7IWD0,Q5N7Y7,Q5NB69,Q0JMV6,B9EXH9,B9EXJ7,A0A0P0V4N4,Q0JLL8,Q5ZBI5,B7F4K7,Q0JKF5,A0A0P0V6Q2,A0A0P0V7Q5,Q5JND4,Q5ZCF3,Q94DY4,P45960,P49216,Q5N942,Q0JH55,A3A0I1,Q8LQG0,Q5JMK3,Q5JMS3,Q6ZFJ3,Q0E2I8,Q6K739,Q6ER94,Q6YVX4,Q6K908,Q6K1Z7,Q6H8H3,Q6H7H9,Q6ZGC2,Q6K7E9,Q10S55,Q6YZX6,P50156,Q10Q80,Q10NQ9,Q75LR5,Q94LH1,Q10HD0,Q75I90,Q10CW1,B7EE4…
GO:0044444	cytoplasmic part	6	4.11e-54	106	4379	Q8HCN9,C7J1H0,P0C328,A0A0N9DZP6,P12139,Q7G6A7,P0C2Y7,P0C301,P0C2Z6,C7IWD0,Q5N7Y7,Q5NB69,Q0JMV6,B9EXH9,Q0JLL8,B7F4K7,Q0JKF5,A0A0P0V6Q2,A0A0P0V7Q5,Q5JND4,Q5ZCF3,Q94DY4,P49216,Q0JH55,A3A0I1,Q8LQG0,Q5JMK3,Q5JMS3,Q6ZFJ3,Q0E2I8,Q6K739,Q6ER94,Q6YVX4,Q6K908,Q6H8H3,Q6ZGC2,Q10S55,Q6YZX6,P50156,Q10Q80,Q10NQ9,Q75LR5,Q94LH1,Q10HD0,B7EE42,Q851N3,Q75LC0,B9F7Z7,Q7XTG4,Q7XUP7,B9FG47,Q7F9Y6,Q7X7S8,Q0JA73,P14655,Q7…
GO:0005829	cytosol	7	7.74e-12	25	902	B7F4K7,P49216,A3A0I1,Q0E2I8,Q6YVX4,Q6K908,Q6YZX6,Q10NQ9,Q75LR5,Q94LH1,B7EE42,B9F7Z7,Q7XUP7,P14655,A0A0P0WGS3,Q60F44,A0A0P0WK98,Q8GSE9,Q8LH97,Q6ZJ97,Q6EN62,Q9SE42,Q69IM4,Q8RV78,A3CDM5
GO:0044445	cytosolic part	8	4.31e-06	11	261	P49216,A3A0I1,Q0E2I8,Q75LR5,B9F7Z7,P14655,A0A0P0WGS3,Q60F44,A0A0P0WK98,Q8GSE9,Q8LH97
GO:0009536	plastid	7	2.47e-39	56	1293	C7J1H0,P0C328,A0A0N9DZP6,P12139,Q7G6A7,P0C2Y7,P0C301,P0C2Z6,C7IWD0,Q0JMV6,B9EXH9,Q0JLL8,Q0JKF5,A0A0P0V7Q5,Q0JH55,Q6ZFJ3,Q6K739,Q6ER94,Q6ZGC2,Q10S55,Q10HD0,Q851N3,Q75LC0,B9F7Z7,Q7XTG4,B9FG47,Q7F9Y6,P14655,Q7XKF3,A0A0P0WGS3,B9FPI2,Q40684,Q0DG05,P41344,A3BB72,Q5ZA98,Q67W51,Q7XIM6,A3BL40,Q6ZL95,A8CF65,Q6ZKI1,Q6ZG25,Q6YWJ7,Q6YUA8,Q6Z8N7,Q6ZJJ1,Q6EN62,Q0J0L9,A0A0P0XTT1,Q7XD99,B9G6E3,Q40677,P93431,B9GC2…
GO:0009507	chloroplast	8	6.48e-40	56	1261	C7J1H0,P0C328,A0A0N9DZP6,P12139,Q7G6A7,P0C2Y7,P0C301,P0C2Z6,C7IWD0,Q0JMV6,B9EXH9,Q0JLL8,Q0JKF5,A0A0P0V7Q5,Q0JH55,Q6ZFJ3,Q6K739,Q6ER94,Q6ZGC2,Q10S55,Q10HD0,Q851N3,Q75LC0,B9F7Z7,Q7XTG4,B9FG47,Q7F9Y6,P14655,Q7XKF3,A0A0P0WGS3,B9FPI2,Q40684,Q0DG05,P41344,A3BB72,Q5ZA98,Q67W51,Q7XIM6,A3BL40,Q6ZL95,A8CF65,Q6ZKI1,Q6ZG25,Q6YWJ7,Q6YUA8,Q6Z8N7,Q6ZJJ1,Q6EN62,Q0J0L9,A0A0P0XTT1,Q7XD99,B9G6E3,Q40677,P93431,B9GC2…
GO:0005783	endoplasmic reticulum	7	0.00451	11	525	Q5ZCF3,Q5JMK3,Q6H8H3,Q7X7S8,Q0JA73,B9FMJ3,Q0DJ33,Q7F0Q2,Q7XI69,B9FZT4,Q2R2Z8
GO:0005840	ribosome	7	8.16e-14	21	463	Q8HCN9,C7J1H0,A0A0N9DZP6,P12139,Q7G6A7,C7IWD0,Q5NB69,Q0JKF5,P49216,A3A0I1,Q0E2I8,Q6H8H3,Q75LR5,B9F7Z7,P14655,A0A0P0WGS3,Q60F44,A0A0P0WK98,Q67W51,Q8GSE9,Q8LH97
GO:0022626	cytosolic ribosome	8	7.56e-07	11	221	P49216,A3A0I1,Q0E2I8,Q75LR5,B9F7Z7,P14655,A0A0P0WGS3,Q60F44,A0A0P0WK98,Q8GSE9,Q8LH97
GO:0042175	nuclear outer membrane-endoplasmic reticulum membrane network	3	0.0147	8	294	Q5JMK3,Q6H8H3,Q7X7S8,Q0JA73,Q0DJ33,Q7F0Q2,Q7XI69,B9FZT4
GO:0044425	membrane part	2	1.97e-30	105	7799	P0C328,P0C2Y7,P0C301,P0C2Z6,C7IWD0,Q9FTE2,B9EU60,Q943W1,B9EXH9,A0A0P0V4N4,A0A0P0V6Q2,A0A0P0V7Q5,Q5ZCF3,Q94DY4,Q8LQG0,Q0JGA3,Q5JMK3,Q5JMS3,Q6ZFJ3,Q6K739,Q6ER94,Q6YV88,Q6ZH86,Q6K1X2,Q6H8H3,Q6ESG7,Q8S3R7,Q6K7E3,P50156,Q10QG5,Q10MI6,A1KZI7,Q10HN8,Q10HD0,Q84TX3,Q10AR6,Q75LC0,Q851Z0,Q10AI2,B9F800,Q7XXI7,Q7XTG4,A0A0P0WAQ1,A3AXX7,Q6MWE1,Q7XUM2,Q7XRW9,Q7X7S8,Q0JA73,Q9FW35,Q65X24,Q60ET1,Q0DJ33,B9FPI2,Q0DHY…
GO:0098796	membrane protein complex	3	4.94e-19	26	499	P0C2Y7,P0C301,P0C2Z6,C7IWD0,Q943W1,A0A0P0V6Q2,Q94DY4,Q0JGA3,Q5JMS3,Q6ZFJ3,Q10HD0,Q7XTG4,A0A0P0WAQ1,Q0DJ33,Q0DG05,P41344,B9F439,Q5ZA98,Q8H4P7,Q6Z3V7,A3BL40,Q6ZL95,Q6ZBV1,Q6YWJ7,Q6ZK86,Q6Z8N7
GO:0016469	proton-transporting two-sector ATPase complex	4	0.0455	4	53	P0C2Y7,P0C301,P0C2Z6,A0A0P0V6Q2
GO:0045259	proton-transporting ATP synthase complex	5	0.00454	4	30	P0C2Y7,P0C301,P0C2Z6,A0A0P0V6Q2
GO:0009521	photosystem	4	1.86e-19	16	93	C7IWD0,Q943W1,Q0JGA3,Q10HD0,Q7XTG4,A0A0P0WAQ1,Q0DG05,Q5ZA98,Q8H4P7,Q6Z3V7,A3BL40,Q6ZL95,Q6ZBV1,Q6YWJ7,Q6ZK86,Q6Z8N7
GO:0009522	photosystem I	5	4.77e-10	8	34	Q10HD0,Q7XTG4,Q0DG05,Q5ZA98,Q6Z3V7,A3BL40,Q6ZL95,Q6YWJ7
GO:0009523	photosystem II	5	8.84e-16	13	72	C7IWD0,Q943W1,Q0JGA3,Q10HD0,A0A0P0WAQ1,Q5ZA98,Q8H4P7,A3BL40,Q6ZL95,Q6ZBV1,Q6YWJ7,Q6ZK86,Q6Z8N7
GO:0009654	photosystem II oxygen evolving complex	4	1.53e-08	7	30	Q943W1,Q0JGA3,A0A0P0WAQ1,Q8H4P7,Q6ZBV1,Q6ZK86,Q6Z8N7
GO:0019898	extrinsic component of membrane	3	0.000172	6	66	Q943W1,Q0JGA3,A0A0P0WAQ1,Q0DJ33,Q6ZK86,Q6Z8N7
GO:0031224	intrinsic component of membrane	3	2.76e-22	91	7510	P0C328,P0C2Y7,P0C301,C7IWD0,Q9FTE2,B9EU60,Q943W1,B9EXH9,A0A0P0V4N4,A0A0P0V7Q5,Q5ZCF3,Q8LQG0,Q5JMK3,Q5JMS3,Q6K739,Q6ER94,Q6YV88,Q6ZH86,Q6K1X2,Q6ESG7,Q8S3R7,Q6K7E3,P50156,Q10QG5,Q10MI6,A1KZI7,Q10HN8,Q10HD0,Q84TX3,Q10AR6,Q75LC0,Q851Z0,Q10AI2,B9F800,Q7XXI7,Q7XTG4,A3AXX7,Q6MWE1,Q7XUM2,Q7XRW9,Q7X7S8,Q0JA73,Q9FW35,Q65X24,Q60ET1,B9FPI2,Q0DHY1,Q6L517,B9FJQ3,Q6AUC6,Q0DG05,Q8H658,Q5VRJ8,A3BST4,A3BB72,Q5ZA98…
GO:0016021	integral component of membrane	4	7.83e-21	88	7401	P0C328,P0C2Y7,P0C301,C7IWD0,Q9FTE2,B9EU60,Q943W1,B9EXH9,A0A0P0V4N4,A0A0P0V7Q5,Q5ZCF3,Q8LQG0,Q5JMK3,Q5JMS3,Q6K739,Q6ER94,Q6YV88,Q6ZH86,Q6K1X2,Q6ESG7,Q8S3R7,Q6K7E3,P50156,Q10QG5,Q10MI6,Q10HN8,Q10HD0,Q84TX3,Q10AR6,Q75LC0,Q10AI2,B9F800,Q7XXI7,Q7XTG4,A3AXX7,Q6MWE1,Q7XUM2,Q7XRW9,Q7X7S8,Q0JA73,Q9FW35,Q65X24,Q60ET1,B9FPI2,Q0DHY1,Q6L517,B9FJQ3,Q6AUC6,Q0DG05,Q8H658,Q5VRJ8,A3BST4,A3BB72,Q5ZA98,B9FU28,Q653F4…
GO:0044422	organelle part	2	6.39e-43	83	3221	C7J1H0,P0C328,A0A0N9DZP6,Q7G6A7,P0C2Y7,P0C301,P0C2Z6,C7IWD0,Q8S3S0,Q9SDK0,B9EXH9,Q0JLL8,Q0JKF5,Q5QM90,A0A0P0V6Q2,A0A0P0V7Q5,Q5N8X8,Q94DY4,P45960,P49216,Q5N9G9,Q0JH55,A3A0I1,Q5JMK3,Q6ZFJ3,B9F4A6,Q0E2I8,Q6K739,Q6K908,Q6H8H3,Q6ZGC2,Q10S55,P50156,Q10PA5,Q75LR5,Q10HD0,Q851N3,Q10AR6,Q75LC0,B9F7Z7,B9FG47,Q5CAF8,Q7F9Y6,Q7X7S8,Q0JA73,P14655,Q9FW35,A0A0P0WGS3,Q60F44,B9FMJ3,A0A0P0WK98,Q0DJ33,B9FPI2,Q9MAX5,Q…
GO:0044446	intracellular organelle part	3	5.55e-43	83	3215	C7J1H0,P0C328,A0A0N9DZP6,Q7G6A7,P0C2Y7,P0C301,P0C2Z6,C7IWD0,Q8S3S0,Q9SDK0,B9EXH9,Q0JLL8,Q0JKF5,Q5QM90,A0A0P0V6Q2,A0A0P0V7Q5,Q5N8X8,Q94DY4,P45960,P49216,Q5N9G9,Q0JH55,A3A0I1,Q5JMK3,Q6ZFJ3,B9F4A6,Q0E2I8,Q6K739,Q6K908,Q6H8H3,Q6ZGC2,Q10S55,P50156,Q10PA5,Q75LR5,Q10HD0,Q851N3,Q10AR6,Q75LC0,B9F7Z7,B9FG47,Q5CAF8,Q7F9Y6,Q7X7S8,Q0JA73,P14655,Q9FW35,A0A0P0WGS3,Q60F44,B9FMJ3,A0A0P0WK98,Q0DJ33,B9FPI2,Q9MAX5,Q…
GO:0031984	organelle subcompartment	4	7.14e-24	35	794	P0C328,Q7G6A7,P0C2Y7,P0C301,P0C2Z6,C7IWD0,Q0JLL8,Q0JH55,Q5JMK3,Q6ZFJ3,Q6H8H3,Q10HD0,B9F7Z7,B9FG47,Q7X7S8,Q0JA73,P14655,Q0DJ33,B9FPI2,Q9MAX5,Q6AUC6,Q0DG05,P41344,Q5ZA98,Q653F4,Q7F0Q2,A3BL40,Q6ZL95,Q7XI69,B9FZT4,Q6ZG25,Q6YWJ7,Q6YUA8,Q6Z8N7,A0A0P0XTT1
GO:0031967	organelle envelope	4	1.66e-06	16	620	P0C328,Q0JKF5,A0A0P0V6Q2,A0A0P0V7Q5,Q5N9G9,Q0JH55,Q6K739,Q10HD0,Q10AR6,P14655,A0A0P0WGS3,Q5ZA98,A3BL40,Q6ZL95,Q6ZKI1,Q6YWJ7
GO:0044435	plastid part	4	1.16e-29	38	689	P0C328,Q7G6A7,P0C2Y7,P0C301,P0C2Z6,C7IWD0,B9EXH9,Q0JLL8,Q0JKF5,A0A0P0V7Q5,Q0JH55,Q6ZFJ3,Q6K739,Q6ZGC2,Q10S55,Q10HD0,Q851N3,Q75LC0,B9F7Z7,B9FG47,Q7F9Y6,P14655,A0A0P0WGS3,B9FPI2,Q0DG05,P41344,Q5ZA98,A3BL40,Q6ZL95,A8CF65,Q6ZKI1,Q6ZG25,Q6YWJ7,Q6YUA8,Q6Z8N7,A0A0P0XTT1,Q40677,P93431
GO:0044434	chloroplast part	5	1.38e-28	37	681	P0C328,Q7G6A7,P0C2Y7,P0C301,P0C2Z6,C7IWD0,B9EXH9,Q0JLL8,Q0JKF5,A0A0P0V7Q5,Q0JH55,Q6ZFJ3,Q6K739,Q6ZGC2,Q10S55,Q10HD0,Q75LC0,B9F7Z7,B9FG47,Q7F9Y6,P14655,A0A0P0WGS3,B9FPI2,Q0DG05,P41344,Q5ZA98,A3BL40,Q6ZL95,A8CF65,Q6ZKI1,Q6ZG25,Q6YWJ7,Q6YUA8,Q6Z8N7,A0A0P0XTT1,Q40677,P93431
GO:0031976	plastid thylakoid	5	3.71e-23	24	264	P0C328,Q7G6A7,P0C2Y7,P0C301,P0C2Z6,C7IWD0,Q0JLL8,Q0JH55,Q6ZFJ3,Q10HD0,B9F7Z7,B9FG47,P14655,B9FPI2,Q0DG05,P41344,Q5ZA98,A3BL40,Q6ZL95,Q6ZG25,Q6YWJ7,Q6YUA8,Q6Z8N7,A0A0P0XTT1
GO:0009534	chloroplast thylakoid	6	3.71e-23	24	264	P0C328,Q7G6A7,P0C2Y7,P0C301,P0C2Z6,C7IWD0,Q0JLL8,Q0JH55,Q6ZFJ3,Q10HD0,B9F7Z7,B9FG47,P14655,B9FPI2,Q0DG05,P41344,Q5ZA98,A3BL40,Q6ZL95,Q6ZG25,Q6YWJ7,Q6YUA8,Q6Z8N7,A0A0P0XTT1
GO:0055035	plastid thylakoid membrane	5	2.33e-21	22	235	P0C328,P0C2Y7,P0C301,P0C2Z6,C7IWD0,Q0JLL8,Q0JH55,Q6ZFJ3,Q10HD0,B9FG47,P14655,B9FPI2,Q0DG05,P41344,Q5ZA98,A3BL40,Q6ZL95,Q6ZG25,Q6YWJ7,Q6YUA8,Q6Z8N7,A0A0P0XTT1
GO:0009535	chloroplast thylakoid membrane	6	2.33e-21	22	235	P0C328,P0C2Y7,P0C301,P0C2Z6,C7IWD0,Q0JLL8,Q0JH55,Q6ZFJ3,Q10HD0,B9FG47,P14655,B9FPI2,Q0DG05,P41344,Q5ZA98,A3BL40,Q6ZL95,Q6ZG25,Q6YWJ7,Q6YUA8,Q6Z8N7,A0A0P0XTT1
GO:0098807	chloroplast thylakoid membrane protein complex	7	0.00173	3	7	P0C2Y7,Q6ZFJ3,P41344
GO:0009532	plastid stroma	5	3.67e-20	24	352	Q7G6A7,C7IWD0,B9EXH9,Q0JKF5,Q6ZFJ3,Q6ZGC2,Q10S55,Q10HD0,Q851N3,Q75LC0,B9F7Z7,B9FG47,Q7F9Y6,P14655,A0A0P0WGS3,P41344,Q5ZA98,A3BL40,Q6ZL95,A8CF65,Q6ZKI1,Q6YWJ7,Q40677,P93431
GO:0009570	chloroplast stroma	6	5.37e-19	23	346	Q7G6A7,C7IWD0,B9EXH9,Q0JKF5,Q6ZFJ3,Q6ZGC2,Q10S55,Q10HD0,Q75LC0,B9F7Z7,B9FG47,Q7F9Y6,P14655,A0A0P0WGS3,P41344,Q5ZA98,A3BL40,Q6ZL95,A8CF65,Q6ZKI1,Q6YWJ7,Q40677,P93431
GO:0010287	plastoglobule	7	3.82e-07	7	46	Q10HD0,B9FG47,Q5ZA98,A3BL40,Q6ZL95,Q6YWJ7,Q40677
GO:0009526	plastid envelope	5	1.04e-06	12	290	Q0JKF5,A0A0P0V7Q5,Q0JH55,Q6K739,Q10HD0,P14655,A0A0P0WGS3,Q5ZA98,A3BL40,Q6ZL95,Q6ZKI1,Q6YWJ7
GO:0009941	chloroplast envelope	6	8.2e-07	12	284	Q0JKF5,A0A0P0V7Q5,Q0JH55,Q6K739,Q10HD0,P14655,A0A0P0WGS3,Q5ZA98,A3BL40,Q6ZL95,Q6ZKI1,Q6YWJ7
GO:0044432	endoplasmic reticulum part	4	0.0219	8	311	Q5JMK3,Q6H8H3,Q7X7S8,Q0JA73,Q0DJ33,Q7F0Q2,Q7XI69,B9FZT4
GO:0098827	endoplasmic reticulum subcompartment	5	0.0158	8	297	Q5JMK3,Q6H8H3,Q7X7S8,Q0JA73,Q0DJ33,Q7F0Q2,Q7XI69,B9FZT4
GO:0005789	endoplasmic reticulum membrane	5	0.0143	8	293	Q5JMK3,Q6H8H3,Q7X7S8,Q0JA73,Q0DJ33,Q7F0Q2,Q7XI69,B9FZT4
GO:0044391	ribosomal subunit	4	4.22e-09	14	285	C7J1H0,A0A0N9DZP6,C7IWD0,P49216,A3A0I1,Q0E2I8,Q75LR5,B9F7Z7,A0A0P0WGS3,Q60F44,A0A0P0WK98,Q67W51,Q8GSE9,Q8LH97
GO:0015934	large ribosomal subunit	5	0.000124	8	155	A0A0N9DZP6,A3A0I1,Q0E2I8,A0A0P0WGS3,Q60F44,A0A0P0WK98,Q67W51,Q8GSE9
GO:0015935	small ribosomal subunit	5	0.00813	6	127	C7J1H0,C7IWD0,P49216,Q75LR5,B9F7Z7,Q8LH97
GO:0031090	organelle membrane	3	0.00354	14	846	P0C328,A0A0P0V6Q2,A0A0P0V7Q5,Q94DY4,P50156,Q10AR6,Q0JA73,Q9FW35,Q9MAX5,Q6AUC6,Q5VRJ8,Q653F4,Q6ZJJ1,Q2R2Z8
GO:0098588	bounding membrane of organelle	4	0.0435	10	554	Q94DY4,P50156,Q0JA73,Q9FW35,Q9MAX5,Q6AUC6,Q5VRJ8,Q653F4,Q6ZJJ1,Q2R2Z8
Molecular Function
GO:0044769	ATPase activity, coupled to transmembrane movement of ions, rotational mechanism	1	0.0197	4	43	P0C2Y7,P0C301,P0C2Z6,A0A0P0V6Q2
GO:0046933	proton-transporting ATP synthase activity, rotational mechanism	2	0.0015	4	23	P0C2Y7,P0C301,P0C2Z6,A0A0P0V6Q2
GO:0016972	thiol oxidase activity	1	0.0415	2	3	Q10Q80,Q6AUC6
GO:0016971	flavin-linked sulfhydryl oxidase activity	2	0.0139	2	2	Q10Q80,Q6AUC6
GO:0003674	molecular_function	1	3.38e-82	226	17536	Q8HCN9,C7J1H0,P0C328,A0A0N9DZP6,P12139,Q7G6A7,P0C2Y7,P0C301,P0C2Z6,C7IWD0,Q0JRH3,Q8S3S0,Q9FTE2,Q5ZCB0,A0A0P0UY56,Q9FU69,Q5U1U1,B9EU29,B9EU60,Q5N7Y7,Q5NB69,Q9SDK0,Q9LGZ2,Q0JMV6,B9EWS0,Q943W1,B9EX81,B9EXH9,B9EXJ7,A0A0P0V4N4,Q5ZBI5,B7F4K7,Q8S920,Q8LR33,Q0JKF5,Q5QM90,A0A0P0V6Q2,Q5JNF3,Q5JND4,Q5N8X8,P45960,P49216,Q5QLC5,Q5N942,Q8RZQ6,Q0JH55,A3A0I1,B9EVE0,Q8LQG0,Q0JGA3,B9EW37,Q5JMS3,Q6ZFJ3,Q6H4W2,Q0E3C…
GO:0005488	binding	2	7.3e-41	142	11332	Q8HCN9,C7J1H0,P0C328,P12139,Q7G6A7,P0C301,P0C2Z6,C7IWD0,Q0JRH3,Q8S3S0,A0A0P0UY56,Q5U1U1,B9EU60,Q5N7Y7,Q9SDK0,Q0JMV6,B9EWS0,Q943W1,B9EXH9,B9EXJ7,B7F4K7,Q8S920,Q0JKF5,Q5QM90,A0A0P0V6Q2,Q5JNF3,Q5N8X8,P45960,P49216,Q5N942,Q8RZQ6,A3A0I1,B9EVE0,Q0JGA3,B9EW37,Q5JMS3,Q6ZFJ3,Q0E3C3,B9F4A6,Q0E2I8,Q0E1I1,Q6H4L2,Q6ER94,Q6YVX4,Q6YV88,Q6K908,Q6ZGC2,Q8GZX2,Q10S55,Q6YZX6,Q10Q80,Q84U04,Q10PA5,Q10NQ9,Q10HD0,Q75I90…
GO:0043167	ion binding	3	1.66e-19	81	6642	P0C2Z6,C7IWD0,Q0JRH3,Q8S3S0,A0A0P0UY56,Q5U1U1,B9EU60,Q0JMV6,B9EWS0,Q943W1,B9EXH9,B9EXJ7,B7F4K7,Q8S920,A0A0P0V6Q2,Q5JNF3,P45960,Q5N942,Q0JGA3,B9EW37,B9F4A6,Q6H4L2,Q6YV88,Q6K908,Q6ZGC2,Q10S55,Q6YZX6,Q10Q80,Q84U04,Q10HD0,Q10CW1,Q84TW3,Q7XXI7,B7EQP9,A0A0P0WAQ1,A3AXX7,Q6MWE1,Q7XUM2,Q7X7S8,A0A0P0WFT4,P14655,Q60EX6,B9FMJ3,Q0DJ33,Q8RUM9,Q40684,B9FPV6,A0A0P0WP33,Q8H620,A3BST4,A0A0P0WXN6,Q5Z8H7,Q5Z9J0,A3BH…
GO:0043168	anion binding	4	0.000307	36	3877	P0C2Z6,B9EU60,B9EWS0,B9EXJ7,Q8S920,A0A0P0V6Q2,P45960,Q5N942,B9EW37,B9F4A6,Q6H4L2,Q6K908,Q6ZGC2,Q10Q80,Q84U04,Q10CW1,A3AXX7,Q6MWE1,Q7XUM2,Q7X7S8,A0A0P0WFT4,P14655,B9FMJ3,Q0DJ33,B9FPV6,A0A0P0WP33,A0A0P0WXN6,Q5Z9J0,A3BHN5,Q8H7L6,Q7XI67,B9FZT4,Q0J4L3,Q8RV78,P93431,A0A0P0Y5T3
GO:0043169	cation binding	4	1.76e-13	48	3240	C7IWD0,Q0JRH3,Q8S3S0,A0A0P0UY56,Q5U1U1,Q0JMV6,Q943W1,B9EXH9,B7F4K7,Q5JNF3,Q0JGA3,B9F4A6,Q6YV88,Q10S55,Q6YZX6,Q10HD0,Q84TW3,Q7XXI7,B7EQP9,A0A0P0WAQ1,Q60EX6,Q0DJ33,Q8RUM9,Q40684,Q8H620,A3BST4,Q5Z8H7,Q0D593,B9G0Z0,Q7XI69,Q7XI67,Q84SC5,Q6YUA8,Q6ZK86,Q6Z8N7,Q6ZJJ1,Q6K6C8,Q6ERW9,Q69MC9,Q9SE42,B9G4P9,Q7XBX2,Q0IU69,A0A0P0Y2S8,Q2R3B6,Q2R0R2,B9FWC0,Q0IMM9
GO:0046872	metal ion binding	5	1.4e-13	48	3221	C7IWD0,Q0JRH3,Q8S3S0,A0A0P0UY56,Q5U1U1,Q0JMV6,Q943W1,B9EXH9,B7F4K7,Q5JNF3,Q0JGA3,B9F4A6,Q6YV88,Q10S55,Q6YZX6,Q10HD0,Q84TW3,Q7XXI7,B7EQP9,A0A0P0WAQ1,Q60EX6,Q0DJ33,Q8RUM9,Q40684,Q8H620,A3BST4,Q5Z8H7,Q0D593,B9G0Z0,Q7XI69,Q7XI67,Q84SC5,Q6YUA8,Q6ZK86,Q6Z8N7,Q6ZJJ1,Q6K6C8,Q6ERW9,Q69MC9,Q9SE42,B9G4P9,Q7XBX2,Q0IU69,A0A0P0Y2S8,Q2R3B6,Q2R0R2,B9FWC0,Q0IMM9
GO:0046914	transition metal ion binding	6	0.0012	20	1534	Q0JRH3,Q8S3S0,Q5JNF3,B9F4A6,Q6YV88,Q6YZX6,Q84TW3,Q7XXI7,B7EQP9,B9G0Z0,Q7XI69,Q84SC5,Q6K6C8,Q6ERW9,Q69MC9,Q0IU69,A0A0P0Y2S8,Q2R3B6,Q2R0R2,Q0IMM9
GO:1901363	heterocyclic compound binding	3	1.39e-20	93	8269	Q8HCN9,C7J1H0,P12139,Q7G6A7,P0C2Z6,C7IWD0,Q5U1U1,B9EU60,Q5N7Y7,Q0JMV6,B9EWS0,B9EXJ7,B7F4K7,Q8S920,Q0JKF5,Q5QM90,A0A0P0V6Q2,Q5N8X8,P45960,P49216,Q5N942,Q8RZQ6,A3A0I1,B9EVE0,B9EW37,Q0E3C3,B9F4A6,Q0E2I8,Q0E1I1,Q6H4L2,Q6YVX4,Q6YV88,Q6K908,Q6ZGC2,Q8GZX2,Q6YZX6,Q10Q80,Q84U04,Q10PA5,Q10NQ9,Q10HD0,Q75I90,Q10CW1,Q84TW3,Q851N3,Q75LC0,Q10AI2,A3AXX7,Q7X8A1,Q6MWE1,Q7XUM2,Q5CAF8,Q7F9Y6,A0A0N7KJS9,A0A0P0WFT4,P1…
GO:0008144	drug binding	3	0.000371	30	2905	P0C2Z6,B9EU60,B9EWS0,B9EXJ7,Q8S920,A0A0P0V6Q2,Q5N942,B9F4A6,Q6K908,Q6ZGC2,Q84U04,Q10CW1,A3AXX7,Q6MWE1,Q7XUM2,A0A0P0WFT4,P14655,B9FMJ3,B9FPV6,A0A0P0WP33,Q5Z9J0,A3BHN5,Q8H7L6,Q7XI67,Q0J4L3,Q0J4E6,Q8RV78,Q7XEL9,P93431,A0A0P0Y5T3
GO:0051540	metal cluster binding	3	0.00254	7	162	C7IWD0,Q0JMV6,Q6YZX6,B7EE42,Q8RUM9,Q40684,Q0IU69
GO:0097159	organic cyclic compound binding	3	1.4e-20	93	8270	Q8HCN9,C7J1H0,P12139,Q7G6A7,P0C2Z6,C7IWD0,Q5U1U1,B9EU60,Q5N7Y7,Q0JMV6,B9EWS0,B9EXJ7,B7F4K7,Q8S920,Q0JKF5,Q5QM90,A0A0P0V6Q2,Q5N8X8,P45960,P49216,Q5N942,Q8RZQ6,A3A0I1,B9EVE0,B9EW37,Q0E3C3,B9F4A6,Q0E2I8,Q0E1I1,Q6H4L2,Q6YVX4,Q6YV88,Q6K908,Q6ZGC2,Q8GZX2,Q6YZX6,Q10Q80,Q84U04,Q10PA5,Q10NQ9,Q10HD0,Q75I90,Q10CW1,Q84TW3,Q851N3,Q75LC0,Q10AI2,A3AXX7,Q7X8A1,Q6MWE1,Q7XUM2,Q5CAF8,Q7F9Y6,A0A0N7KJS9,A0A0P0WFT4,P1…
GO:1901265	nucleoside phosphate binding	4	0.000132	36	3742	P0C2Z6,B9EU60,B9EWS0,B9EXJ7,Q8S920,A0A0P0V6Q2,P45960,Q5N942,B9EW37,B9F4A6,Q6H4L2,Q6YVX4,Q6K908,Q6ZGC2,Q10Q80,Q10CW1,A3AXX7,Q7X8A1,Q6MWE1,Q7XUM2,A0A0P0WFT4,P14655,B9FMJ3,Q0DJ33,B9FPV6,A0A0P0WP33,A0A0P0WXN6,Q5Z9J0,A3BHN5,Q8H7L6,Q7XI67,B9FZT4,Q0J4L3,Q8RV78,P93431,A0A0P0Y5T3
GO:0035639	purine ribonucleoside triphosphate binding	5	0.000496	30	2946	P0C2Z6,B9EU60,B9EWS0,B9EXJ7,Q8S920,A0A0P0V6Q2,P45960,Q5N942,B9F4A6,Q6H4L2,Q6K908,Q6ZGC2,Q10CW1,A3AXX7,Q6MWE1,Q7XUM2,A0A0P0WFT4,P14655,B9FMJ3,Q0DJ33,B9FPV6,A0A0P0WP33,Q5Z9J0,A3BHN5,Q8H7L6,Q7XI67,Q0J4L3,Q8RV78,P93431,A0A0P0Y5T3
GO:0046906	tetrapyrrole binding	4	6.87e-05	14	606	C7IWD0,Q5U1U1,Q0JMV6,B9F4A6,Q6YV88,Q10HD0,Q5ZA98,Q5Z8H7,A3BL40,Q6ZL95,Q6YWJ7,Q6ZJJ1,Q6K6C8,Q2R0R2
GO:0003676	nucleic acid binding	4	8.73e-08	45	4178	Q8HCN9,C7J1H0,P12139,Q7G6A7,Q5N7Y7,B7F4K7,Q0JKF5,Q5QM90,Q5N8X8,P49216,Q8RZQ6,A3A0I1,B9EVE0,Q0E3C3,Q0E2I8,Q0E1I1,Q6H4L2,Q6ZGC2,Q8GZX2,Q6YZX6,Q10PA5,Q10NQ9,Q75I90,Q84TW3,Q851N3,Q75LC0,Q10AI2,Q5CAF8,Q7F9Y6,A0A0N7KJS9,A0A0P0WK98,A3BST4,Q5Z4E5,Q5Z9X9,Q8H4Z0,A0A0P0X6L8,A3BKX7,Q84ZB9,Q6ZIQ1,Q8GSE9,B9G4P9,Q2RA28,A0A0P0Y2S8,Q2QYK4,Q0IMM9
GO:0003723	RNA binding	5	3.2e-12	33	1639	Q8HCN9,C7J1H0,P12139,Q5N7Y7,B7F4K7,Q0JKF5,Q5N8X8,P49216,A3A0I1,Q0E2I8,Q0E1I1,Q6H4L2,Q6ZGC2,Q8GZX2,Q6YZX6,Q10PA5,Q10NQ9,Q75I90,Q84TW3,Q851N3,Q75LC0,Q5CAF8,Q7F9Y6,A0A0N7KJS9,A0A0P0WK98,Q5Z9X9,A0A0P0X6L8,A3BKX7,Q84ZB9,Q6ZIQ1,Q8GSE9,A0A0P0Y2S8,Q2QYK4
GO:0008135	translation factor activity, RNA binding	6	4.98e-07	10	160	Q5N7Y7,Q5N8X8,Q0E1I1,Q6H4L2,Q8GZX2,Q10NQ9,Q75I90,Q84TW3,Q6ZIQ1,Q2QYK4
GO:0003743	translation initiation factor activity	7	0.0418	5	103	Q5N7Y7,Q5N8X8,Q0E1I1,Q8GZX2,Q10NQ9
GO:0036094	small molecule binding	3	4.83e-05	38	3924	P0C2Z6,B9EU60,B9EWS0,B9EXJ7,Q8S920,A0A0P0V6Q2,P45960,Q5N942,B9EW37,B9F4A6,Q6H4L2,Q6YVX4,Q6K908,Q6ZGC2,Q10Q80,Q84U04,Q10CW1,A3AXX7,Q7X8A1,Q6MWE1,Q7XUM2,Q7X7S8,A0A0P0WFT4,P14655,B9FMJ3,Q0DJ33,B9FPV6,A0A0P0WP33,A0A0P0WXN6,Q5Z9J0,A3BHN5,Q8H7L6,Q7XI67,B9FZT4,Q0J4L3,Q8RV78,P93431,A0A0P0Y5T3
GO:0000166	nucleotide binding	4	0.000132	36	3742	P0C2Z6,B9EU60,B9EWS0,B9EXJ7,Q8S920,A0A0P0V6Q2,P45960,Q5N942,B9EW37,B9F4A6,Q6H4L2,Q6YVX4,Q6K908,Q6ZGC2,Q10Q80,Q10CW1,A3AXX7,Q7X8A1,Q6MWE1,Q7XUM2,A0A0P0WFT4,P14655,B9FMJ3,Q0DJ33,B9FPV6,A0A0P0WP33,A0A0P0WXN6,Q5Z9J0,A3BHN5,Q8H7L6,Q7XI67,B9FZT4,Q0J4L3,Q8RV78,P93431,A0A0P0Y5T3
GO:0017076	purine nucleotide binding	5	0.00362	31	3425	P0C2Z6,B9EU60,B9EWS0,B9EXJ7,Q8S920,A0A0P0V6Q2,P45960,Q5N942,B9EW37,B9F4A6,Q6H4L2,Q6K908,Q6ZGC2,Q10CW1,A3AXX7,Q6MWE1,Q7XUM2,A0A0P0WFT4,P14655,B9FMJ3,Q0DJ33,B9FPV6,A0A0P0WP33,Q5Z9J0,A3BHN5,Q8H7L6,Q7XI67,Q0J4L3,Q8RV78,P93431,A0A0P0Y5T3
GO:0030554	adenyl nucleotide binding	6	0.0197	28	3196	P0C2Z6,B9EU60,B9EWS0,B9EXJ7,Q8S920,A0A0P0V6Q2,Q5N942,B9EW37,B9F4A6,Q6K908,Q6ZGC2,Q10CW1,A3AXX7,Q6MWE1,Q7XUM2,A0A0P0WFT4,P14655,B9FMJ3,B9FPV6,A0A0P0WP33,Q5Z9J0,A3BHN5,Q8H7L6,Q7XI67,Q0J4L3,Q8RV78,P93431,A0A0P0Y5T3
GO:0048037	cofactor binding	3	1.48e-11	29	1307	P0C328,C7IWD0,Q5U1U1,Q0JMV6,B9F4A6,Q6YV88,Q6YZX6,Q10Q80,Q84U04,Q10HD0,B7EE42,B7EQP9,Q7X8A1,Q8RUM9,Q40684,Q5ZA98,A0A0P0WXN6,Q5Z8H7,Q8GTK8,A3BL40,Q6ZL95,B9FYA2,B9FZT4,Q6YWJ7,Q6ZJJ1,Q6K6C8,Q0IU69,Q2R0R2,Q2QSR7
GO:0051536	iron-sulfur cluster binding	4	0.00254	7	162	C7IWD0,Q0JMV6,Q6YZX6,B7EE42,Q8RUM9,Q40684,Q0IU69
GO:0016168	chlorophyll binding	4	4.92e-07	6	26	C7IWD0,Q10HD0,Q5ZA98,A3BL40,Q6ZL95,Q6YWJ7
GO:0097367	carbohydrate derivative binding	3	0.000269	34	3516	P0C2Z6,B9EU60,B9EWS0,B9EXJ7,Q8S920,A0A0P0V6Q2,P45960,Q5N942,B9EW37,B9F4A6,Q6H4L2,Q6K908,Q6ZGC2,Q10CW1,A3AXX7,Q6MWE1,Q7XUM2,A0A0P0WFT4,P14655,B9FMJ3,Q0DJ33,B9FPV6,A0A0P0WP33,Q5Z9J0,A3BHN5,Q8H7L6,Q7XI67,B9FZT4,Q0J4L3,Q0J4E6,Q8RV78,Q7XEL9,P93431,A0A0P0Y5T3
GO:0032553	ribonucleotide binding	4	0.00158	32	3459	P0C2Z6,B9EU60,B9EWS0,B9EXJ7,Q8S920,A0A0P0V6Q2,P45960,Q5N942,B9EW37,B9F4A6,Q6H4L2,Q6K908,Q6ZGC2,Q10CW1,A3AXX7,Q6MWE1,Q7XUM2,A0A0P0WFT4,P14655,B9FMJ3,Q0DJ33,B9FPV6,A0A0P0WP33,Q5Z9J0,A3BHN5,Q8H7L6,Q7XI67,B9FZT4,Q0J4L3,Q8RV78,P93431,A0A0P0Y5T3
GO:0032555	purine ribonucleotide binding	5	0.00354	31	3421	P0C2Z6,B9EU60,B9EWS0,B9EXJ7,Q8S920,A0A0P0V6Q2,P45960,Q5N942,B9EW37,B9F4A6,Q6H4L2,Q6K908,Q6ZGC2,Q10CW1,A3AXX7,Q6MWE1,Q7XUM2,A0A0P0WFT4,P14655,B9FMJ3,Q0DJ33,B9FPV6,A0A0P0WP33,Q5Z9J0,A3BHN5,Q8H7L6,Q7XI67,Q0J4L3,Q8RV78,P93431,A0A0P0Y5T3
GO:0032559	adenyl ribonucleotide binding	6	0.0192	28	3192	P0C2Z6,B9EU60,B9EWS0,B9EXJ7,Q8S920,A0A0P0V6Q2,Q5N942,B9EW37,B9F4A6,Q6K908,Q6ZGC2,Q10CW1,A3AXX7,Q6MWE1,Q7XUM2,A0A0P0WFT4,P14655,B9FMJ3,B9FPV6,A0A0P0WP33,Q5Z9J0,A3BHN5,Q8H7L6,Q7XI67,Q0J4L3,Q8RV78,P93431,A0A0P0Y5T3
GO:0005524	ATP binding	7	0.00299	27	2717	P0C2Z6,B9EU60,B9EWS0,B9EXJ7,Q8S920,A0A0P0V6Q2,Q5N942,B9F4A6,Q6K908,Q6ZGC2,Q10CW1,A3AXX7,Q6MWE1,Q7XUM2,A0A0P0WFT4,P14655,B9FMJ3,B9FPV6,A0A0P0WP33,Q5Z9J0,A3BHN5,Q8H7L6,Q7XI67,Q0J4L3,Q8RV78,P93431,A0A0P0Y5T3
GO:0031409	pigment binding	3	2.7e-06	5	16	Q10HD0,Q5ZA98,A3BL40,Q6ZL95,Q6YWJ7
GO:0003824	catalytic activity	2	6.75e-46	146	10902	P0C328,Q7G6A7,P0C2Y7,P0C301,P0C2Z6,C7IWD0,Q0JRH3,Q8S3S0,Q9FTE2,Q9FU69,Q5U1U1,B9EU29,B9EU60,Q9SDK0,Q9LGZ2,Q0JMV6,B9EWS0,B9EX81,B9EXH9,B9EXJ7,A0A0P0V4N4,Q5ZBI5,Q8S920,Q8LR33,Q5QM90,A0A0P0V6Q2,Q5JNF3,Q5JND4,P45960,Q5QLC5,Q5N942,Q0JH55,Q8LQG0,Q6ZFJ3,Q6H4W2,B9F4A6,Q6H4L2,Q6ER94,Q6YV88,Q6K5H8,Q6K1Z7,Q6H7H9,Q6ZGC2,Q6K7E3,Q10S55,Q6YZX6,Q6F4N5,Q10Q80,Q84U04,B9FQE2,Q10D93,Q10CW1,B7EE42,Q94H95,Q7XZW5,Q851Z0…
GO:0140096	catalytic activity, acting on a protein	3	6.47e-05	34	3306	Q8S3S0,B9EU60,B9EWS0,B9EXH9,Q5ZBI5,Q8S920,Q5JND4,Q5QLC5,Q5N942,Q6H4W2,Q6K5H8,Q6H7H9,Q6F4N5,Q10CW1,Q94H95,Q7XTK0,Q6MWE1,Q7XRW9,A0A0P0WFT4,Q0J969,Q60EX6,B9FPV6,Q6AUC6,B9FLU9,Q5Z4E5,Q5Z9J0,C7J4T1,A3BHN5,Q0J4L3,Q6ZIT9,Q6EPR6,H2KW76,A0A0P0Y5T3,Q2QVA7
GO:0016740	transferase activity	3	0.000302	40	4576	Q7G6A7,Q8S3S0,Q9FTE2,Q9FU69,B9EU60,B9EWS0,Q8S920,Q5QM90,Q5JND4,Q5N942,Q8LQG0,Q6H4W2,B9F4A6,Q10S55,Q10D93,Q10CW1,B9F7Z7,Q6MWE1,A0A0P0WFT4,Q0DKA5,Q8RUM9,B9FPV6,A0A0P0WP33,Q6L536,B9FLU9,A0A0P0WWD6,B9FU28,Q653F4,Q5Z9J0,A3BHN5,Q8GVQ2,Q6ZJ97,Q0J4L3,Q0J0U6,B9G7S5,Q8RV78,H2KW76,A0A0P0Y5T3,Q2QVA7,Q0IMM9
GO:0016787	hydrolase activity	3	4.25e-11	49	3897	P0C2Y7,P0C301,P0C2Z6,Q0JRH3,B9EU29,Q9SDK0,B9EX81,B9EXH9,A0A0P0V4N4,Q5ZBI5,A0A0P0V6Q2,P45960,Q5QLC5,Q6H4L2,Q6K5H8,Q6K1Z7,Q6H7H9,Q6ZGC2,Q6K7E3,Q6F4N5,Q94H95,A3AXX7,Q7XUM2,Q7XRW9,Q0J969,Q60EX6,B9FMJ3,Q0DJ33,Q5Z4E5,Q67V42,Q8H3K6,C7J4T1,Q8GVQ2,Q6YVU4,A3BKX7,Q8H7L6,Q84YK7,Q0J4E6,Q6YX89,Q6EPR6,Q6EN62,Q6H415,Q67J10,A3C055,Q7XEL9,Q7XCK6,H2KW76,A0A0P0Y2S8,A0A0P0Y3X8
GO:0016874	ligase activity	3	0.0363	7	244	B9EXJ7,Q6H4W2,Q6ZGC2,P14655,B9FPV6,Q7XI67,B9GC21
GO:0016491	oxidoreductase activity	3	8.76e-14	37	1860	P0C328,C7IWD0,Q5U1U1,Q0JMV6,Q5JNF3,Q0JH55,Q6ZFJ3,B9F4A6,Q6ER94,Q6YV88,Q10Q80,B7EE42,Q7XZW5,Q851Z0,B7EQP9,A0A0P0WAE5,Q7X8A1,Q7XUP7,Q7XKF3,Q40684,Q6AUC6,Q9LWZ6,P41344,Q8H620,B7FAE9,A0A0P0WXN6,Q5Z8H7,Q7F0Q2,Q7XI69,A3BPD9,B9FZT4,Q6ZJJ1,Q6K6C8,Q6ERW9,Q2R0R2,Q2QVK7,B9FWC0
GO:0016829	lyase activity	3	0.000143	11	368	C7IWD0,Q9LGZ2,Q8LR33,Q6YZX6,Q84U04,B9G0Z0,A8CF65,Q69MC9,Q8RV78,Q40677,Q53NW6
GO:0005198	structural molecule activity	2	4.35e-10	18	487	C7J1H0,A0A0N9DZP6,P12139,Q7G6A7,Q5NB69,Q0JKF5,P45960,P49216,A3A0I1,Q0E2I8,Q6H8H3,Q75LR5,A0A0P0WGS3,Q60F44,A0A0P0WK98,Q67W51,Q8GSE9,Q8LH97
GO:0003735	structural constituent of ribosome	3	2.4e-10	17	403	C7J1H0,A0A0N9DZP6,P12139,Q7G6A7,Q5NB69,Q0JKF5,P49216,A3A0I1,Q0E2I8,Q6H8H3,Q75LR5,A0A0P0WGS3,Q60F44,A0A0P0WK98,Q67W51,Q8GSE9,Q8LH97
