# Supplementary material for: Proteomic Analysis of a Rice Mutant sd58 Possessing a Novel d1 Allele of Heterotrimeric G Protein Alpha Subunit (RGA1) in Salt Stress with a Focus on ROS Scavenging
Source: Int J Mol Sci. 2019 Jan 4;20(1):167. doi: 10.3390/ijms20010167 (PMC6337198; doi:10.3390/ijms20010167)
Supplement: Supplementary file 1 [file ijms-20-00167-s001.zip › Table S4.xls]

## Sheet: KEGG enrichment
Table S4. KEGG enrichment by core DAPs.
KEGG Terms	ID	Input number	Background number	P-Value	Corrected P-Value	list
Metabolic pathways	osa01100	27	1492	0.000519991	0.00688989	Q9SE42	Q6ZJ97	P0C2Y7	Q6ZBV1	Q6ZFJ3	P14655	Q84U04	P41344	Q9LWZ6	Q7XKF3	Q84YK7	Q6YVX4	Q6Z3V7	Q6H4W2	Q7XZW5	P0C328	P0C301	P0C2Z6	Q10S55	Q0DG05	Q40677	Q8H4P7	Q7X8A1	Q8LR33	Q10HD0	Q6ERW9	Q943W1
Photosynthesis	osa00195	12	98	3.20337e-10	1.69778e-08	Q0DG05	Q8H4P7	Q943W1	P0C2Y7	Q40684	P0C301	Q7XTG4	P0C2Z6	Q6ZBV1	Q6ZFJ3	P41344	Q6Z3V7
Ribosome	osa03010	12	372	0.00019446	0.00343545	P12139	Q5NB69	Q75LR5	Q8GSE9	Q8HCN9	Q8LH97	P49216	Q0JKF5	Q6H8H3	Q67W51	Q60F44	Q0E2I8
Biosynthesis of secondary metabolites	osa01110	10	800	0.194493	0.381783	Q10S55	Q9SE42	Q40677	Q6ERW9	Q7XKF3	Q8LR33	Q84U04	Q84YK7	Q9LWZ6	Q7XZW5
Protein processing in endoplasmic reticulum	osa04141	5	179	0.0255426	0.193394	Q6K7E9	Q8S3S0	Q8S920	Q6ZG25	Q8S0V9
Photosynthesis - antenna proteins	osa00196	4	17	3.35806e-05	0.000889887	Q10HD0	Q5ZA98	Q6ZL95	Q6YWJ7
Carbon fixation in photosynthetic organisms	osa00710	4	75	0.00562404	0.049679	Q7X8A1	Q9SE42	Q7XZW5	Q40677
Oxidative phosphorylation	osa00190	4	155	0.0555537	0.315068	P0C2Z6	P0C328	P0C301	P0C2Y7
Biosynthesis of amino acids	osa01230	4	193	0.102264	0.361051	Q10S55	Q9SE42	Q40677	P14655
Carbon metabolism	osa01200	4	235	0.168878	0.381783	Q7X8A1	Q9SE42	Q7XZW5	Q40677
Cysteine and methionine metabolism	osa00270	3	81	0.0400925	0.265613	Q6H4W2	Q9LWZ6	Q7XZW5
Endocytosis	osa04144	3	117	0.0939673	0.361051	Q7XBX2	Q94DY4	Q6H5V3
Sulfur relay system	osa04122	2	10	0.00499926	0.049679	Q6H4W2	Q6YVX4
Alanine, aspartate and glutamate metabolism	osa00250	2	42	0.0594468	0.315068	Q84U04	P14655
Pentose phosphate pathway	osa00030	2	53	0.0876057	0.361051	Q9SE42	Q40677
Glyoxylate and dicarboxylate metabolism	osa00630	2	63	0.115915	0.361051	Q7XZW5	P14655
Glutathione metabolism	osa00480	2	67	0.12781	0.361051	Q6ZJJ1	B7FAE9
Peroxisome	osa04146	2	70	0.136912	0.361051	Q9FW35	B7EBN1
Pyruvate metabolism	osa00620	2	72	0.143058	0.361051	Q9LWZ6	Q7XZW5
Ubiquitin mediated proteolysis	osa04120	2	87	0.190713	0.381783	Q8S3S0	Q8S920
mRNA surveillance pathway	osa03015	2	92	0.207047	0.391911	Q75I90	Q6ZIQ1
Plant-pathogen interaction	osa04626	2	105	0.250071	0.400561	Q8LMW8	Q6H415
Phenylpropanoid biosynthesis	osa00940	2	113	0.276708	0.405385	Q84YK7	Q6ERW9
Glycolysis / Gluconeogenesis	osa00010	2	125	0.316528	0.419399	Q9LWZ6	Q40677
Plant hormone signal transduction	osa04075	2	177	0.479666	0.529631	Q8LMW8	Q5N942
Arachidonic acid metabolism	osa00590	1	10	0.0945695	0.361051	B7FAE9
Folate biosynthesis	osa00790	1	13	0.11878	0.361051	Q6YVX4
Taurine and hypotaurine metabolism	osa00430	1	14	0.126706	0.361051	Q84U04
Histidine metabolism	osa00340	1	15	0.134561	0.361051	Q10S55
Propanoate metabolism	osa00640	1	19	0.165285	0.381783	Q9LWZ6
Butanoate metabolism	osa00650	1	21	0.180238	0.381783	Q84U04
Arginine biosynthesis	osa00220	1	22	0.187614	0.381783	P14655
beta-Alanine metabolism	osa00410	1	26	0.216465	0.394879	Q84U04
Nitrogen metabolism	osa00910	1	27	0.223516	0.394879	P14655
Cyanoamino acid metabolism	osa00460	1	30	0.244295	0.400561	Q84YK7
Ubiquinone and other terpenoid-quinone biosynthesis	osa00130	1	31	0.251098	0.400561	Q8LR33
SNARE interactions in vesicular transport	osa04130	1	32	0.25784	0.400561	Q5JMS3
Sulfur metabolism	osa00920	1	33	0.264521	0.400561	Q6H4W2
Porphyrin and chlorophyll metabolism	osa00860	1	37	0.290654	0.405385	Q7XKF3
Pentose and glucuronate interconversions	osa00040	1	37	0.290654	0.405385	Q9SE42
Ascorbate and aldarate metabolism	osa00053	1	41	0.315862	0.419399	Q6ZJJ1
Protein export	osa03060	1	43	0.32813	0.424169	Q6ZG25
Aminoacyl-tRNA biosynthesis	osa00970	1	45	0.34018	0.429274	Q6ZGC2
Citrate cycle (TCA cycle)	osa00020	1	48	0.357852	0.441073	Q7XZW5
Nucleotide excision repair	osa03420	1	53	0.386265	0.465273	Q8S3S0
Fructose and mannose metabolism	osa00051	1	56	0.402708	0.474301	Q40677
Glycerophospholipid metabolism	osa00564	1	58	0.413427	0.47634	Q0J969
Ribosome biogenesis in eukaryotes	osa03008	1	66	0.45442	0.512432	Q10PA5
Phagosome	osa04145	1	76	0.501677	0.54263	Q6ZG25
Amino sugar and nucleotide sugar metabolism	osa00520	1	105	0.616912	0.653927	Q6ZJ97
RNA transport	osa03013	1	138	0.716116	0.744199	Q10NQ9
Starch and sucrose metabolism	osa00500	1	156	0.758977	0.767591	Q84YK7
Spliceosome	osa03040	1	160	0.767591	0.767591	Q10PA5
