# Supplementary material for: Proteomic Analysis of a Rice Mutant sd58 Possessing a Novel d1 Allele of Heterotrimeric G Protein Alpha Subunit (RGA1) in Salt Stress with a Focus on ROS Scavenging
Source: Int J Mol Sci. 2019 Jan 4;20(1):167. doi: 10.3390/ijms20010167 (PMC6337198; doi:10.3390/ijms20010167)
Supplement: Supplementary file 1 [file ijms-20-00167-s001.zip › Table S5.xls]

## Sheet: The key DAPs in KEGG pathway
Table S5. The key DAPs in KEGG pathways
KEGG pathways	Protein_ID	sd58-C vs Kitaake-C	Kitaake-S vs Kitaake-C	sd58-S vs sd58-C	sd58-S vs Kitaake-S	Description
Metabolic pathways	Q9SE42	1.12585	0.924584	1.10399	1.34432	Ribulose-phosphate 3-epimerase, cytoplasmic isoform OS=Oryza sativa subsp. japonica GN=Os09g0505700 PE=1 SV=1 - [RPE1_ORYSJ]
	Q6ZJ97	0.961572	1.34181	0.793628	0.568732	Os08g0206900 protein OS=Oryza sativa subsp. japonica GN=Os08g0206900 PE=2 SV=1 - [Q6ZJ97_ORYSJ]
	P0C2Y7	1.18961	0.90569	1.04052	1.3667	ATP synthase subunit a, chloroplastic OS=Oryza sativa subsp. japonica GN=atpI PE=3 SV=1 - [ATPI_ORYSJ]
	Q6ZBV1	1.0798	0.931294	1.12603	1.3056	Os08g0200300 protein OS=Oryza sativa subsp. japonica GN=Os08g0200300 PE=2 SV=1 - [Q6ZBV1_ORYSJ]
	Q6ZFJ3	1.15044	0.955854	1.0771	1.29636	Ferredoxin--NADP reductase OS=Oryza sativa subsp. japonica GN=OJ1435_F07.32-2 PE=2 SV=1 - [Q6ZFJ3_ORYSJ]
	P14655	1.17179	0.937451	1.0338	1.29222	Glutamine synthetase, chloroplastic OS=Oryza sativa subsp. japonica GN=GLN2 PE=1 SV=1 - [GLNA2_ORYSJ]
	Q84U04	0.844904	1.20317	1.05846	0.743286	Glutamate decarboxylase OS=Oryza sativa subsp. japonica GN=GAD3 PE=2 SV=1 - [Q84U04_ORYSJ]
	P41344	1.11305	0.92883	1.07432	1.28739	Ferredoxin--NADP reductase, leaf isozyme, chloroplastic OS=Oryza sativa subsp. japonica GN=Os06g0107700 PE=2 SV=1 - [FENR1_ORYSJ]
	Q9LWZ6	0.832615	1.15041	1.01009	0.731055	L-lactate dehydrogenase OS=Oryza sativa subsp. japonica GN=Os06g0104900 PE=2 SV=1 - [Q9LWZ6_ORYSJ]
	Q7XKF3	1.24458	0.977177	0.996807	1.26958	Protochlorophyllide reductase A, chloroplastic OS=Oryza sativa subsp. japonica GN=PORA PE=2 SV=1 - [PORA_ORYSJ]
	Q84YK7	1.27453	0.985649	1.01308	1.31	Beta-glucosidase 27 OS=Oryza sativa subsp. japonica GN=BGLU27 PE=2 SV=1 - [BGL27_ORYSJ]
	Q6YVX4	1.9036	1.1827	0.447242	0.719856	Molybdopterin synthase sulfur carrier subunit OS=Oryza sativa subsp. japonica GN=Os02g0558300 PE=3 SV=1 - [MOC2A_ORYSJ]
	Q6Z3V7	1.21138	0.948517	1.17009	1.49435	Putative Photosystem I reaction center subunit IV OS=Oryza sativa subsp. japonica GN=OsJ_24033 PE=4 SV=1 - [Q6Z3V7_ORYSJ]
	Q6H4W2	0.977613	0.913316	1.18978	1.27354	Os02g0167100 protein OS=Oryza sativa subsp. japonica GN=OSJNBa0085K21.31 PE=4 SV=1 - [Q6H4W2_ORYSJ]
	Q7XZW5	1.23608	0.958487	1.04241	1.34432	Malate dehydrogenase OS=Oryza sativa subsp. japonica GN=LOC_Os03g56280 PE=2 SV=1 - [Q7XZW5_ORYSJ]
	P0C328	1.17756	0.926488	1.09059	1.38612	NAD(P)H-quinone oxidoreductase subunit 5, chloroplastic OS=Oryza sativa subsp. japonica GN=ndhF PE=3 SV=1 - [NU5C_ORYSJ]
	P0C301	1.06387	0.977608	1.23041	1.33898	ATP synthase subunit c, chloroplastic OS=Oryza sativa subsp. japonica GN=atpH PE=3 SV=1 - [ATPH_ORYSJ]
	P0C2Z6	1.39667	0.838719	1.10046	1.83253	ATP synthase subunit alpha, chloroplastic OS=Oryza sativa subsp. japonica GN=atpA PE=3 SV=1 - [ATPA_ORYSJ]
	Q10S55	1.19861	0.974347	1.04238	1.28231	ATP phosphoribosyltransferase, chloroplastic OS=Oryza sativa subsp. japonica GN=Os03g0134300 PE=3 SV=1 - [HIS1_ORYSJ]
	Q0DG05	1.19469	0.884711	1.02117	1.37895	Photosystem I reaction center subunit VI, chloroplastic OS=Oryza sativa subsp. japonica GN=PSAH PE=2 SV=1 - [PSAH_ORYSJ]
	Q40677	1.16479	0.983321	1.08652	1.28703	Fructose-bisphosphate aldolase, chloroplastic OS=Oryza sativa subsp. japonica GN=ALDP PE=1 SV=2 - [ALFP_ORYSJ]
	Q8H4P7	1.54677	0.90178	0.963632	1.65286	Os07g0147500 protein OS=Oryza sativa subsp. japonica GN=OJ1470_H06.117 PE=2 SV=1 - [Q8H4P7_ORYSJ]
	Q7X8A1	1.18518	0.893344	1.06876	1.4179	Glyceraldehyde-3-phosphate dehydrogenase OS=Oryza sativa subsp. japonica GN=Os04g0459500 PE=2 SV=1 - [Q7X8A1_ORYSJ]
	Q8LR33	1.26528	0.948301	0.965652	1.28844	Os01g0662700 protein OS=Oryza sativa subsp. japonica GN=Os01g0662700 PE=3 SV=1 - [Q8LR33_ORYSJ]
	Q10HD0	1.16158	0.968989	1.07111	1.284	Chlorophyll a-b binding protein, chloroplastic OS=Oryza sativa subsp. japonica GN=RCABP89 PE=2 SV=1 - [CB23_ORYSJ]
	Q6ERW9	1.28623	0.878086	0.979644	1.43499	Probable cinnamyl alcohol dehydrogenase 8B OS=Oryza sativa subsp. japonica GN=CAD8B PE=3 SV=2 - [CAD8B_ORYSJ]
	Q943W1	1.148	0.908758	1.05836	1.33699	Os01g0501800 protein OS=Oryza sativa subsp. japonica GN=Os01g0501800 PE=2 SV=1 - [Q943W1_ORYSJ]
Photosynthesis	Q0DG05	1.19469	0.884711	1.02117	1.37895	Photosystem I reaction center subunit VI, chloroplastic OS=Oryza sativa subsp. japonica GN=PSAH PE=2 SV=1 - [PSAH_ORYSJ]
	Q8H4P7	1.54677	0.90178	0.963632	1.65286	Os07g0147500 protein OS=Oryza sativa subsp. japonica GN=OJ1470_H06.117 PE=2 SV=1 - [Q8H4P7_ORYSJ]
	Q943W1	1.148	0.908758	1.05836	1.33699	Os01g0501800 protein OS=Oryza sativa subsp. japonica GN=Os01g0501800 PE=2 SV=1 - [Q943W1_ORYSJ]
	P0C2Y7	1.18961	0.90569	1.04052	1.3667	ATP synthase subunit a, chloroplastic OS=Oryza sativa subsp. japonica GN=atpI PE=3 SV=1 - [ATPI_ORYSJ]
	Q40684	5.25644	1.75384	0.0589948	0.176813	Ferredoxin OS=Oryza sativa subsp. japonica GN=Os05g0443500 PE=2 SV=1 - [Q40684_ORYSJ]
	P0C301	1.06387	0.977608	1.23041	1.33898	ATP synthase subunit c, chloroplastic OS=Oryza sativa subsp. japonica GN=atpH PE=3 SV=1 - [ATPH_ORYSJ]
	Q7XTG4	1.08083	0.945503	1.12406	1.28494	OJ991214_12.3 protein OS=Oryza sativa subsp. japonica GN=Os04g0414700 PE=2 SV=1 - [Q7XTG4_ORYSJ]
	P0C2Z6	1.39667	0.838719	1.10046	1.83253	ATP synthase subunit alpha, chloroplastic OS=Oryza sativa subsp. japonica GN=atpA PE=3 SV=1 - [ATPA_ORYSJ]
	Q6ZBV1	1.0798	0.931294	1.12603	1.3056	Os08g0200300 protein OS=Oryza sativa subsp. japonica GN=Os08g0200300 PE=2 SV=1 - [Q6ZBV1_ORYSJ]
	Q6ZFJ3	1.15044	0.955854	1.0771	1.29636	Ferredoxin--NADP reductase OS=Oryza sativa subsp. japonica GN=OJ1435_F07.32-2 PE=2 SV=1 - [Q6ZFJ3_ORYSJ]
	P41344	1.11305	0.92883	1.07432	1.28739	Ferredoxin--NADP reductase, leaf isozyme, chloroplastic OS=Oryza sativa subsp. japonica GN=Os06g0107700 PE=2 SV=1 - [FENR1_ORYSJ]
	Q6Z3V7	1.21138	0.948517	1.17009	1.49435	Putative Photosystem I reaction center subunit IV OS=Oryza sativa subsp. japonica GN=OsJ_24033 PE=4 SV=1 - [Q6Z3V7_ORYSJ]
Ribosome	P12139	1.29785	0.982166	0.998618	1.31959	50S ribosomal protein L20, chloroplastic OS=Oryza sativa subsp. japonica GN=rpl20 PE=3 SV=3 - [RK20_ORYSJ]
	Q5NB69	1.32962	0.958601	1.0604	1.47082	Os01g0231700 protein OS=Oryza sativa subsp. japonica GN=Os01g0231700 PE=2 SV=1 - [Q5NB69_ORYSJ]
	Q75LR5	1.07711	0.886373	1.06739	1.29708	40S ribosomal protein S6 OS=Oryza sativa subsp. japonica GN=LOC_Os03g27260 PE=2 SV=1 - [Q75LR5_ORYSJ]
	Q8GSE9	1.07702	0.895779	1.07457	1.29199	Os07g0613200 protein OS=Oryza sativa subsp. japonica GN=P0616D06.101 PE=3 SV=1 - [Q8GSE9_ORYSJ]
	Q8HCN9	1.20484	1.33191	0.815376	0.737584	Ribosomal protein S4 OS=Oryza sativa subsp. japonica GN=rps4 PE=4 SV=2 - [Q8HCN9_ORYSJ]
	Q8LH97	1.08436	0.845448	1.02496	1.3146	40S ribosomal protein S6 OS=Oryza sativa subsp. japonica GN=P0594D10.135 PE=2 SV=1 - [Q8LH97_ORYSJ]
	P49216	0.897	0.946521	1.39825	1.3251	40S ribosomal protein S26 OS=Oryza sativa subsp. japonica GN=RPS26 PE=2 SV=2 - [RS26_ORYSJ]
	Q0JKF5	1.19257	0.953073	1.10777	1.38614	Os01g0678600 protein OS=Oryza sativa subsp. japonica GN=Os01g0678600 PE=2 SV=1 - [Q0JKF5_ORYSJ]
	Q6H8H3	1.18483	0.913682	0.985218	1.2776	Os02g0652600 protein OS=Oryza sativa subsp. japonica GN=Os02g0652600 PE=2 SV=1 - [Q6H8H3_ORYSJ]
	Q67W51	1.31264	0.975578	0.983208	1.32291	50S ribosomal protein L35 OS=Oryza sativa subsp. japonica GN=Os06g0647100 PE=2 SV=1 - [Q67W51_ORYSJ]
	Q60F44	0.912751	1.2204	0.938855	0.70218	Os05g0121500 protein OS=Oryza sativa subsp. japonica GN=Os05g0121500 PE=2 SV=1 - [Q60F44_ORYSJ]
	Q0E2I8	1.04458	0.971049	1.21801	1.31024	Os02g0235600 protein OS=Oryza sativa subsp. japonica GN=Os02g0235600 PE=2 SV=1 - [Q0E2I8_ORYSJ]
Biosynthesis of secondary metabolites	Q10S55	1.19861	0.974347	1.04238	1.28231	ATP phosphoribosyltransferase, chloroplastic OS=Oryza sativa subsp. japonica GN=Os03g0134300 PE=3 SV=1 - [HIS1_ORYSJ]
	Q9SE42	1.12585	0.924584	1.10399	1.34432	Ribulose-phosphate 3-epimerase, cytoplasmic isoform OS=Oryza sativa subsp. japonica GN=Os09g0505700 PE=1 SV=1 - [RPE1_ORYSJ]
	Q40677	1.16479	0.983321	1.08652	1.28703	Fructose-bisphosphate aldolase, chloroplastic OS=Oryza sativa subsp. japonica GN=ALDP PE=1 SV=2 - [ALFP_ORYSJ]
	Q6ERW9	1.28623	0.878086	0.979644	1.43499	Probable cinnamyl alcohol dehydrogenase 8B OS=Oryza sativa subsp. japonica GN=CAD8B PE=3 SV=2 - [CAD8B_ORYSJ]
	Q7XKF3	1.24458	0.977177	0.996807	1.26958	Protochlorophyllide reductase A, chloroplastic OS=Oryza sativa subsp. japonica GN=PORA PE=2 SV=1 - [PORA_ORYSJ]
	Q8LR33	1.26528	0.948301	0.965652	1.28844	Os01g0662700 protein OS=Oryza sativa subsp. japonica GN=Os01g0662700 PE=3 SV=1 - [Q8LR33_ORYSJ]
	Q84U04	0.844904	1.20317	1.05846	0.743286	Glutamate decarboxylase OS=Oryza sativa subsp. japonica GN=GAD3 PE=2 SV=1 - [Q84U04_ORYSJ]
	Q84YK7	1.27453	0.985649	1.01308	1.31	Beta-glucosidase 27 OS=Oryza sativa subsp. japonica GN=BGLU27 PE=2 SV=1 - [BGL27_ORYSJ]
	Q9LWZ6	0.832615	1.15041	1.01009	0.731055	L-lactate dehydrogenase OS=Oryza sativa subsp. japonica GN=Os06g0104900 PE=2 SV=1 - [Q9LWZ6_ORYSJ]
	Q7XZW5	1.23608	0.958487	1.04241	1.34432	Malate dehydrogenase OS=Oryza sativa subsp. japonica GN=LOC_Os03g56280 PE=2 SV=1 - [Q7XZW5_ORYSJ]
Photosynthesis - antenna proteins	Q10HD0	1.16158	0.968989	1.07111	1.284	Chlorophyll a-b binding protein, chloroplastic OS=Oryza sativa subsp. japonica GN=RCABP89 PE=2 SV=1 - [CB23_ORYSJ]
	Q5ZA98	1.21081	0.993781	1.05396	1.28413	Chlorophyll a-b binding protein, chloroplastic OS=Oryza sativa subsp. japonica GN=Os06g0320500 PE=2 SV=1 - [Q5ZA98_ORYSJ]
	Q6ZL95	1.38185	0.894721	0.994725	1.5363	Chlorophyll a-b binding protein, chloroplastic OS=Oryza sativa subsp. japonica GN=OJ1065_B06.19-1 PE=2 SV=1 - [Q6ZL95_ORYSJ]
	Q6YWJ7	1.23531	0.951993	1.07067	1.3893	Chlorophyll a-b binding protein, chloroplastic OS=Oryza sativa subsp. japonica GN=Os08g0435900 PE=2 SV=1 - [Q6YWJ7_ORYSJ]
Carbon fixation in photosynthetic organisms	Q7X8A1	1.18518	0.893344	1.06876	1.4179	Glyceraldehyde-3-phosphate dehydrogenase OS=Oryza sativa subsp. japonica GN=Os04g0459500 PE=2 SV=1 - [Q7X8A1_ORYSJ]
	Q9SE42	1.12585	0.924584	1.10399	1.34432	Ribulose-phosphate 3-epimerase, cytoplasmic isoform OS=Oryza sativa subsp. japonica GN=Os09g0505700 PE=1 SV=1 - [RPE1_ORYSJ]
	Q7XZW5	1.23608	0.958487	1.04241	1.34432	Malate dehydrogenase OS=Oryza sativa subsp. japonica GN=LOC_Os03g56280 PE=2 SV=1 - [Q7XZW5_ORYSJ]
	Q40677	1.16479	0.983321	1.08652	1.28703	Fructose-bisphosphate aldolase, chloroplastic OS=Oryza sativa subsp. japonica GN=ALDP PE=1 SV=2 - [ALFP_ORYSJ]
Oxidative phosphorylation	P0C2Z6	1.39667	0.838719	1.10046	1.83253	ATP synthase subunit alpha, chloroplastic OS=Oryza sativa subsp. japonica GN=atpA PE=3 SV=1 - [ATPA_ORYSJ]
	P0C328	1.17756	0.926488	1.09059	1.38612	NAD(P)H-quinone oxidoreductase subunit 5, chloroplastic OS=Oryza sativa subsp. japonica GN=ndhF PE=3 SV=1 - [NU5C_ORYSJ]
	P0C301	1.06387	0.977608	1.23041	1.33898	ATP synthase subunit c, chloroplastic OS=Oryza sativa subsp. japonica GN=atpH PE=3 SV=1 - [ATPH_ORYSJ]
	P0C2Y7	1.18961	0.90569	1.04052	1.3667	ATP synthase subunit a, chloroplastic OS=Oryza sativa subsp. japonica GN=atpI PE=3 SV=1 - [ATPI_ORYSJ]
Biosynthesis of amino acids	Q10S55	1.19861	0.974347	1.04238	1.28231	ATP phosphoribosyltransferase, chloroplastic OS=Oryza sativa subsp. japonica GN=Os03g0134300 PE=3 SV=1 - [HIS1_ORYSJ]
	Q9SE42	1.12585	0.924584	1.10399	1.34432	Ribulose-phosphate 3-epimerase, cytoplasmic isoform OS=Oryza sativa subsp. japonica GN=Os09g0505700 PE=1 SV=1 - [RPE1_ORYSJ]
	Q40677	1.16479	0.983321	1.08652	1.28703	Fructose-bisphosphate aldolase, chloroplastic OS=Oryza sativa subsp. japonica GN=ALDP PE=1 SV=2 - [ALFP_ORYSJ]
	P14655	1.17179	0.937451	1.0338	1.29222	Glutamine synthetase, chloroplastic OS=Oryza sativa subsp. japonica GN=GLN2 PE=1 SV=1 - [GLNA2_ORYSJ]
Carbon metabolism	Q7X8A1	1.18518	0.893344	1.06876	1.4179	Glyceraldehyde-3-phosphate dehydrogenase OS=Oryza sativa subsp. japonica GN=Os04g0459500 PE=2 SV=1 - [Q7X8A1_ORYSJ]
	Q9SE42	1.12585	0.924584	1.10399	1.34432	Ribulose-phosphate 3-epimerase, cytoplasmic isoform OS=Oryza sativa subsp. japonica GN=Os09g0505700 PE=1 SV=1 - [RPE1_ORYSJ]
	Q7XZW5	1.23608	0.958487	1.04241	1.34432	Malate dehydrogenase OS=Oryza sativa subsp. japonica GN=LOC_Os03g56280 PE=2 SV=1 - [Q7XZW5_ORYSJ]
	Q40677	1.16479	0.983321	1.08652	1.28703	Fructose-bisphosphate aldolase, chloroplastic OS=Oryza sativa subsp. japonica GN=ALDP PE=1 SV=2 - [ALFP_ORYSJ]
Cysteine and methionine metabolism	Q6H4W2	0.977613	0.913316	1.18978	1.27354	Os02g0167100 protein OS=Oryza sativa subsp. japonica GN=OSJNBa0085K21.31 PE=4 SV=1 - [Q6H4W2_ORYSJ]
	Q9LWZ6	0.832615	1.15041	1.01009	0.731055	L-lactate dehydrogenase OS=Oryza sativa subsp. japonica GN=Os06g0104900 PE=2 SV=1 - [Q9LWZ6_ORYSJ]
	Q7XZW5	1.23608	0.958487	1.04241	1.34432	Malate dehydrogenase OS=Oryza sativa subsp. japonica GN=LOC_Os03g56280 PE=2 SV=1 - [Q7XZW5_ORYSJ]
Endocytosis	Q7XBX2	1.20872	0.850914	0.948345	1.34712	GTPase activating protein, putative, expressed OS=Oryza sativa subsp. japonica GN=LOC_Os10g42420 PE=4 SV=1 - [Q7XBX2_ORYSJ]
	Q94DY4	0.860936	1.13022	0.942334	0.717814	Os01g0781000 protein OS=Oryza sativa subsp. japonica GN=Os01g0781000 PE=2 SV=1 - [Q94DY4_ORYSJ]
	Q6H5V3	0.539847	0.621164	0.8216	0.714043	ALG2-interacting protein X-like OS=Oryza sativa subsp. japonica GN=Os02g0638400 PE=2 SV=1 - [Q6H5V3_ORYSJ]
Sulfur relay system	Q6H4W2	0.977613	0.913316	1.18978	1.27354	Os02g0167100 protein OS=Oryza sativa subsp. japonica GN=OSJNBa0085K21.31 PE=4 SV=1 - [Q6H4W2_ORYSJ]
	Q6YVX4	1.9036	1.1827	0.447242	0.719856	Molybdopterin synthase sulfur carrier subunit OS=Oryza sativa subsp. japonica GN=Os02g0558300 PE=3 SV=1 - [MOC2A_ORYSJ]
Alanine, aspartate and glutamate metabolism	Q84U04	0.844904	1.20317	1.05846	0.743286	Glutamate decarboxylase OS=Oryza sativa subsp. japonica GN=GAD3 PE=2 SV=1 - [Q84U04_ORYSJ]
	P14655	1.17179	0.937451	1.0338	1.29222	Glutamine synthetase, chloroplastic OS=Oryza sativa subsp. japonica GN=GLN2 PE=1 SV=1 - [GLNA2_ORYSJ]
Pentose phosphate pathway	Q9SE42	1.12585	0.924584	1.10399	1.34432	Ribulose-phosphate 3-epimerase, cytoplasmic isoform OS=Oryza sativa subsp. japonica GN=Os09g0505700 PE=1 SV=1 - [RPE1_ORYSJ]
	Q40677	1.16479	0.983321	1.08652	1.28703	Fructose-bisphosphate aldolase, chloroplastic OS=Oryza sativa subsp. japonica GN=ALDP PE=1 SV=2 - [ALFP_ORYSJ]
Glyoxylate and dicarboxylate metabolism	Q7XZW5	1.23608	0.958487	1.04241	1.34432	Malate dehydrogenase OS=Oryza sativa subsp. japonica GN=LOC_Os03g56280 PE=2 SV=1 - [Q7XZW5_ORYSJ]
	P14655	1.17179	0.937451	1.0338	1.29222	Glutamine synthetase, chloroplastic OS=Oryza sativa subsp. japonica GN=GLN2 PE=1 SV=1 - [GLNA2_ORYSJ]
Glutathione metabolism	Q6ZJJ1	1.20464	0.986577	1.05765	1.29142	Probable L-ascorbate peroxidase 4 OS=Oryza sativa subsp. japonica GN=APX4 PE=2 SV=1 - [APX4_ORYSJ]
	B7FAE9	1.18935	1.03413	1.12853	1.29791	Glutathione peroxidase OS=Oryza sativa subsp. japonica GN=Os06g0185900 PE=2 SV=1 - [B7FAE9_ORYSJ]
Peroxisome	Q9FW35	1.31334	0.994865	1.01932	1.34563	Os05g0101200 protein OS=Oryza sativa subsp. japonica GN=Os05g0101200 PE=2 SV=2 - [Q9FW35_ORYSJ]
	B7EBN1	1.19599	0.930099	0.991837	1.27537	Os02g0225000 protein OS=Oryza sativa subsp. japonica GN=Os09g0508900 PE=2 SV=1 - [B7EBN1_ORYSJ]
Pyruvate metabolism	Q9LWZ6	0.832615	1.15041	1.01009	0.731055	L-lactate dehydrogenase OS=Oryza sativa subsp. japonica GN=Os06g0104900 PE=2 SV=1 - [Q9LWZ6_ORYSJ]
	Q7XZW5	1.23608	0.958487	1.04241	1.34432	Malate dehydrogenase OS=Oryza sativa subsp. japonica GN=LOC_Os03g56280 PE=2 SV=1 - [Q7XZW5_ORYSJ]
Ubiquitin mediated proteolysis	Q8S3S0	1.09654	0.997502	1.19537	1.31406	Putative RING box protein 1 OS=Oryza sativa subsp. japonica GN=49D11.12 PE=4 SV=1 - [Q8S3S0_ORYSJ]
	Q8S920	1.12664	0.976562	1.12237	1.29487	Ubiquitin-conjugating enzyme E2 5A OS=Oryza sativa subsp. japonica GN=UBC5A PE=2 SV=1 - [UBC5A_ORYSJ]
mRNA surveillance pathway	Q75I90	1.19527	1.10067	1.19749	1.3004	Eukaryotic peptide chain release factor subunit 1-2, putative, expressed OS=Oryza sativa subsp. japonica GN=OSJNBa0004L11.18 PE=2 SV=1 - [Q75I90_ORYSJ]
	Q6ZIQ1	1.11384	0.904132	1.04191	1.28357	Os07g0587400 protein OS=Oryza sativa subsp. japonica GN=Os07g0587400 PE=2 SV=1 - [Q6ZIQ1_ORYSJ]
Plant-pathogen interaction	Q8LMW8	1.20812	0.940305	1.00843	1.29565	Os10g0191300 protein OS=Oryza sativa subsp. japonica GN=Os10g0191300 PE=2 SV=1 - [Q8LMW8_ORYSJ]
	Q6H415	0.888735	1.22294	0.905925	0.658352	Os09g0392100 protein OS=Oryza sativa subsp. japonica GN=Os09g0392100 PE=2 SV=1 - [Q6H415_ORYSJ]
Phenylpropanoid biosynthesis	Q84YK7	1.27453	0.985649	1.01308	1.31	Beta-glucosidase 27 OS=Oryza sativa subsp. japonica GN=BGLU27 PE=2 SV=1 - [BGL27_ORYSJ]
	Q6ERW9	1.28623	0.878086	0.979644	1.43499	Probable cinnamyl alcohol dehydrogenase 8B OS=Oryza sativa subsp. japonica GN=CAD8B PE=3 SV=2 - [CAD8B_ORYSJ]
Glycolysis / Gluconeogenesis	Q9LWZ6	0.832615	1.15041	1.01009	0.731055	L-lactate dehydrogenase OS=Oryza sativa subsp. japonica GN=Os06g0104900 PE=2 SV=1 - [Q9LWZ6_ORYSJ]
	Q40677	1.16479	0.983321	1.08652	1.28703	Fructose-bisphosphate aldolase, chloroplastic OS=Oryza sativa subsp. japonica GN=ALDP PE=1 SV=2 - [ALFP_ORYSJ]
Plant hormone signal transduction	Q8LMW8	1.20812	0.940305	1.00843	1.29565	Os10g0191300 protein OS=Oryza sativa subsp. japonica GN=Os10g0191300 PE=2 SV=1 - [Q8LMW8_ORYSJ]
	Q5N942	0.871827	1.17937	0.988906	0.731032	Serine/threonine-protein kinase SAPK4 OS=Oryza sativa subsp. japonica GN=SAPK4 PE=2 SV=2 - [SAPK4_ORYSJ]
Arachidonic acid metabolism	B7FAE9	1.18935	1.03413	1.12853	1.29791	Glutathione peroxidase OS=Oryza sativa subsp. japonica GN=Os06g0185900 PE=2 SV=1 - [B7FAE9_ORYSJ]
Folate biosynthesis	Q6YVX4	1.9036	1.1827	0.447242	0.719856	Molybdopterin synthase sulfur carrier subunit OS=Oryza sativa subsp. japonica GN=Os02g0558300 PE=3 SV=1 - [MOC2A_ORYSJ]
Taurine and hypotaurine metabolism	Q84U04	0.844904	1.20317	1.05846	0.743286	Glutamate decarboxylase OS=Oryza sativa subsp. japonica GN=GAD3 PE=2 SV=1 - [Q84U04_ORYSJ]
Histidine metabolism	Q10S55	1.19861	0.974347	1.04238	1.28231	ATP phosphoribosyltransferase, chloroplastic OS=Oryza sativa subsp. japonica GN=Os03g0134300 PE=3 SV=1 - [HIS1_ORYSJ]
Propanoate metabolism	Q9LWZ6	0.832615	1.15041	1.01009	0.731055	L-lactate dehydrogenase OS=Oryza sativa subsp. japonica GN=Os06g0104900 PE=2 SV=1 - [Q9LWZ6_ORYSJ]
Butanoate metabolism	Q84U04	0.844904	1.20317	1.05846	0.743286	Glutamate decarboxylase OS=Oryza sativa subsp. japonica GN=GAD3 PE=2 SV=1 - [Q84U04_ORYSJ]
Arginine biosynthesis	P14655	1.17179	0.937451	1.0338	1.29222	Glutamine synthetase, chloroplastic OS=Oryza sativa subsp. japonica GN=GLN2 PE=1 SV=1 - [GLNA2_ORYSJ]
beta-Alanine metabolism	Q84U04	0.844904	1.20317	1.05846	0.743286	Glutamate decarboxylase OS=Oryza sativa subsp. japonica GN=GAD3 PE=2 SV=1 - [Q84U04_ORYSJ]
Nitrogen metabolism	P14655	1.17179	0.937451	1.0338	1.29222	Glutamine synthetase, chloroplastic OS=Oryza sativa subsp. japonica GN=GLN2 PE=1 SV=1 - [GLNA2_ORYSJ]
Cyanoamino acid metabolism	Q84YK7	1.27453	0.985649	1.01308	1.31	Beta-glucosidase 27 OS=Oryza sativa subsp. japonica GN=BGLU27 PE=2 SV=1 - [BGL27_ORYSJ]
Ubiquinone and other terpenoid-quinone biosynthesis	Q8LR33	1.26528	0.948301	0.965652	1.28844	Os01g0662700 protein OS=Oryza sativa subsp. japonica GN=Os01g0662700 PE=3 SV=1 - [Q8LR33_ORYSJ]
SNARE interactions in vesicular transport	Q5JMS3	1.81225	1.79241	0.462444	0.467562	Os01g0964000 protein OS=Oryza sativa subsp. japonica GN=Os01g0964000 PE=2 SV=1 - [Q5JMS3_ORYSJ]
Sulfur metabolism	Q6H4W2	0.977613	0.913316	1.18978	1.27354	Os02g0167100 protein OS=Oryza sativa subsp. japonica GN=OSJNBa0085K21.31 PE=4 SV=1 - [Q6H4W2_ORYSJ]
Porphyrin and chlorophyll metabolism	Q7XKF3	1.24458	0.977177	0.996807	1.26958	Protochlorophyllide reductase A, chloroplastic OS=Oryza sativa subsp. japonica GN=PORA PE=2 SV=1 - [PORA_ORYSJ]
Pentose and glucuronate interconversions	Q9SE42	1.12585	0.924584	1.10399	1.34432	Ribulose-phosphate 3-epimerase, cytoplasmic isoform OS=Oryza sativa subsp. japonica GN=Os09g0505700 PE=1 SV=1 - [RPE1_ORYSJ]
Ascorbate and aldarate metabolism	Q6ZJJ1	1.20464	0.986577	1.05765	1.29142	Probable L-ascorbate peroxidase 4 OS=Oryza sativa subsp. japonica GN=APX4 PE=2 SV=1 - [APX4_ORYSJ]
Protein export	Q6ZG25	1.06307	0.859893	1.06971	1.32246	Preprotein translocase subunit SECY, chloroplastic OS=Oryza sativa subsp. japonica GN=SECY PE=2 SV=1 - [SECY_ORYSJ]
Aminoacyl-tRNA biosynthesis	Q6ZGC2	1.1665	0.889066	0.971956	1.27525	Os02g0778200 protein OS=Oryza sativa subsp. japonica GN=Os02g0778200 PE=3 SV=1 - [Q6ZGC2_ORYSJ]
Citrate cycle (TCA cycle)	Q7XZW5	1.23608	0.958487	1.04241	1.34432	Malate dehydrogenase OS=Oryza sativa subsp. japonica GN=LOC_Os03g56280 PE=2 SV=1 - [Q7XZW5_ORYSJ]
Nucleotide excision repair	Q8S3S0	1.09654	0.997502	1.19537	1.31406	Putative RING box protein 1 OS=Oryza sativa subsp. japonica GN=49D11.12 PE=4 SV=1 - [Q8S3S0_ORYSJ]
Fructose and mannose metabolism	Q40677	1.16479	0.983321	1.08652	1.28703	Fructose-bisphosphate aldolase, chloroplastic OS=Oryza sativa subsp. japonica GN=ALDP PE=1 SV=2 - [ALFP_ORYSJ]
Glycerophospholipid metabolism	Q0J969	1.19286	0.950262	1.01414	1.27305	Probable carboxylesterase Os04g0669500 OS=Oryza sativa subsp. japonica GN=Os04g0669500 PE=3 SV=1 - [CAEH1_ORYSJ]
Ribosome biogenesis in eukaryotes	Q10PA5	1.02017	0.892871	1.32807	1.51741	NHP2-like protein 1, putative, expressed OS=Oryza sativa subsp. japonica GN=Os03g0241200 PE=4 SV=1 - [Q10PA5_ORYSJ]
Phagosome	Q6ZG25	1.06307	0.859893	1.06971	1.32246	Preprotein translocase subunit SECY, chloroplastic OS=Oryza sativa subsp. japonica GN=SECY PE=2 SV=1 - [SECY_ORYSJ]
Amino sugar and nucleotide sugar metabolism	Q6ZJ97	0.961572	1.34181	0.793628	0.568732	Os08g0206900 protein OS=Oryza sativa subsp. japonica GN=Os08g0206900 PE=2 SV=1 - [Q6ZJ97_ORYSJ]
RNA transport	Q10NQ9	1.1139	1.70903	0.80359	0.523758	Eukaryotic translation initiation factor NCBP OS=Oryza sativa subsp. japonica GN=NCBP PE=2 SV=1 - [IF4E3_ORYSJ]
Starch and sucrose metabolism	Q84YK7	1.27453	0.985649	1.01308	1.31	Beta-glucosidase 27 OS=Oryza sativa subsp. japonica GN=BGLU27 PE=2 SV=1 - [BGL27_ORYSJ]
Spliceosome	Q10PA5	1.02017	0.892871	1.32807	1.51741	NHP2-like protein 1, putative, expressed OS=Oryza sativa subsp. japonica GN=Os03g0241200 PE=4 SV=1 - [Q10PA5_ORYSJ]
